# Supplementary material for: Development and application of a 6.5 million feature Affymetrix Genechip® for massively parallel discovery of single position polymorphisms in lettuce (Lactuca spp.)
Source: BMC Genomics. 2012 May 14;13:185. doi: 10.1186/1471-2164-13-185 (PMC3490809; doi:10.1186/1471-2164-13-185)
Supplement: Additional file 8 — Table S1. An analysis of variance and least squares mean separations were performed using JMP on genotypes, separating species or classes within L. sativa when possible. Least squares means separation using Students t-test separated classes and species showing significant differences between species/classes with different letters. Left column: The three tables show the analysis of variance for all genotypes in the DP separated by species. Moving downward in the column shows the ANOVA for principle components one through three respectively. Each of the first three principle components were significant at <0.001. Right Column: The three tables show the ANOVA for each of the first three principle components separated by horticultural type. Only principle components one and three are significantly different in this analysis. [file 1471-2164-13-185-S8.xlsx]

## Sheet: Supplementary Table 1
	All individuals								L. sativa Only
	Response Prin1								Response Prin1
	Analysis of Variance								Analysis of Variance
	Source	DF	Sum of Squares	Mean Square	F Ratio				Source	DF	Sum of Squares	Mean Square	F Ratio
	Model	4	50.9071	12.7268	6438.89				Model	5	29.4662	5.89323	19.581
	Error	47	0.092898	0.002		Prob > F			Error	35	10.5339	0.30097		Prob > F
	C. Total	51	51			<.0001			C. Total	40	40			<.0001
	Level						Least Sq Mean		Level						Least Sq Mean
	L. sativa	A					0.43517		Iceberg	A					1.31208
	L. serriola		B				-0.539254		Cos		B				0.477633
	L. virosa			C			-2.14255		Batavia		B				0.217916
	L. saligna			C			-2.21353		Oil		B	C	D		-0.054299
	L. perennis				D		-4.22003		Cutting			C			-0.360255
									Butterhead				D		-1.18365
	Response Prin2								Response Prin2
	Analysis of Variance								Analysis of Variance
	Source	DF	Sum of Squares	Mean Square	F Ratio				Source	DF	Sum of Squares	Mean Square	F Ratio
	Model	4	50.9489	12.7372	11728.9				Model	5	6.50354	1.30071	1.3591
	Error	47	0.051041	0.0011		Prob > F			Error	35	33.4965	0.95704		Prob > F
	C. Total	51	51			<.0001			C. Total	40	40			0.2633
	Level						Least Sq Mean		Level						Least Sq Mean
	L. saligna	A					2.03221		Butterhead	A					0.58255
	L. virosa		B				1.27849		Cos	A	B				0.069559
	L. serriola			C			0.705156		Batavia	A	B				0.060554
	L. sativa				D		-0.159605		Iceberg	A	B				-0.225691
	L. perennis					E	-5.63557		Cutting	A	B				-0.244622
									Oil		B				-1.52725
	Response Prin3								Response Prin3
	Analysis of Variance								Analysis of Variance
	Source	DF	Sum of Squares	Mean Square	F Ratio				Source	DF	Sum of Squares	Mean Square	F Ratio
	Model	4	50.6142	12.6536	1541.74				Model	5	36.7536	7.35072	79.2485
	Error	47	0.385744	0.0082		Prob > F			Error	35	3.24643	0.09276		Prob > F
	C. Total	51	50.9999			<.0001			C. Total	40	40			<.0001
	Level						Least Sq Mean		Level						Least Sq Mean
	L. saligna	A					1.81947		Iceberg	A					0.444926
	L. sativa		B				0.211967		Batavia	A	B				0.210531
	L. virosa			C			-0.069977		Butterhead	A	B				0.169134
	L. perennis			C			-0.076206		Cutting		B				0.035352
	L. serriola				D		-2.78658		Cos		B				-0.143193
									Oil			C			-5.8745
	Supplementary Table 1 ANOVA and Means Separation of Lactuca Species or Horticultural Classes
