# Supplementary material for: Development and application of a 6.5 million feature Affymetrix Genechip® for massively parallel discovery of single position polymorphisms in lettuce (Lactuca spp.)
Source: BMC Genomics. 2012 May 14;13:185. doi: 10.1186/1471-2164-13-185 (PMC3490809; doi:10.1186/1471-2164-13-185)
Supplement: Additional file 10 — Table S3. A table of haplotype frequencies used for the principle component analysis of all individuals in the diversity panel. [file 1471-2164-13-185-S10.xlsx]

## Sheet: DP_ALL_Final_SAS_in
	BSP001	BSP002	BSP003	BSP004	BSP005	DIANA	OLOF	UCD05	UCD07	BSP006	BSP007	BSP008	BSP009	BSP010	UCD02	BSP011	BSP012	BSP013	BSP014	BSP015	BSP016	BSP017	BSP018	BSP019	BSP020	GREENLAKE	SAL	UCD04	UCD06	BSP021	BSP022	BSP023	BSP024	BSP025	UCD03	BSP026	BSP027	BSP028	BSP029	BSP030	UCD14	SER	UCD10	UCD11	UCD12	UCD13	LSALIGNA	UCD01	UCD17
ALL00001	0.8077	0.1346	0.8077	0.8077	0.8077	0.8077	0.8077	0.8077	0.8077	0.8077	0.8077	0.8077	0.8077	0.8077	0.8077	0.8077	0.8077	0.8077	0.8077	0.8077	0.8077	0.8077	0.8077	0.8077	0.8077	0.8077	0.8077	0.8077	0.8077	0.1346	0.8077	0.1346	0.8077	0.8077	0.8077	0.8077	0.8077	0.8077	0.8077	0.8077	0.8077	0.1346	0.1346	0.8077	0.1346	0.1346	0.0577	0.0577	0.0577
ALL00002	0.9615	0.9615	0.9615	0.9615	0.9615	0.9615	0.9615	0.9615	0.9615	0.9615	0.9615	0.9615	0.9615	0.9615	0.9615	0.9615	0.9615	0.9615	0.9615	0.9615	0.9615	0.9615	0.9615	0.9615	0.9615	0.9615	0.9615	0.9615	0.9615	0.9615	0.9615	0.9615	0.9615	0.9615	0.9615	0.9615	0.9615	0.9615	0.9615	0.9615	0.9615	0.9615	0.9615	0.9615	0.9615	0.9615	0.0385	0.9615	0.0385
ALL00003	0.6731	0.6731	0.6731	0.6731	0.6731	0.6731	0.6731	0.3077	0.6731	0.6731	0.6731	0.6731	0.6731	0.3077	0.6731	0.6731	0.6731	0.3077	0.6731	0.6731	0.6731	0.6731	0.6731	0.6731	0.6731	0.6731	0.6731	0.6731	0.6731	0.3077	0.6731	0.3077	0.6731	0.6731	0.6731	0.6731	0.6731	0.6731	0.3077	0.6731	0.6731	0.3077	0.3077	0.3077	0.3077	0.3077	0.3077	0.3077	0.3077
ALL00004	0.8846	0.8846	0.8846	0.8846	0.8846	0.8846	0.8846	0.8846	0.8846	0.8846	0.8846	0.8846	0.8846	0.8846	0.8846	0.8846	0.8846	0.8846	0.8846	0.8846	0.8846	0.8846	0.8846	0.8846	0.8846	0.8846	0.8846	0.8846	0.8846	0.8846	0.8846	0.8846	0.8846	0.8846	0.8846	0.8846	0.8846	0.8846	0.8846	0.8846	0.8846	0.8846	0.8846	0.8846	0.8846	0.8846	0.0962	0.0962	0.0962
ALL00005	0.8077	0.8077	0.8077	0.8077	0.8077	0.8077	0.8077	0.8077	0.8077	0.8077	0.8077	0.8077	0.8077	0.8077	0.8077	0.8077	0.8077	0.8077	0.8077	0.8077	0.8077	0.8077	0.8077	0.8077	0.8077	0.8077	0.8077	0.8077	0.8077	0.8077	0.8077	0.8077	0.8077	0.8077	0.8077	0.8077	0.8077	0.8077	0.8077	0.8077	0.8077	0.1923	0.1923	0.8077	0.1923	0.1923	0.1923	0.1923	0.1923
ALL00006	0.9615	0.9615	0.9615	0.9615	0.9615	0.9615	0.9615	0.9615	0.9615	0.9615	0.9615	0.9615	0.9615	0.9615	0.9615	0.9615	0.9615	0.9615	0.9615	0.9615	0.9615	0.9615	0.9615	0.9615	0.9615	0.9615	0.9615	0.9615	0.9615	0.9615	0.9615	0.9615	0.9615	0.9615	0.9615	0.9615	0.9615	0.9615	0.9615	0.9615	0.9615	0.0385	0.9615	0.0385	0.9615	0.9615	0.9615	0.9615	0.9615
ALL00007	0.4423	0.5577	0.5577	0.5577	0.5577	0.4423	0.4423	0.5577	0.4423	0.4423	0.4423	0.5577	0.5577	0.4423	0.5577	0.5577	0.5577	0.5577	0.5577	0.5577	0.5577	0.5577	0.5577	0.5577	0.5577	0.5577	0.5577	0.5577	0.5577	0.4423	0.5577	0.4423	0.5577	0.5577	0.4423	0.5577	0.5577	0.5577	0.4423	0.5577	0.4423	0.4423	0.4423	0.4423	0.4423	0.4423	0.4423	0.4423	0.4423
ALL00008	0.8269	0.8269	0.8269	0.8269	0.8269	0.8269	0.8269	0.8269	0.8269	0.8269	0.8269	0.8269	0.8269	0.8269	0.8269	0.8269	0.8269	0.8269	0.8269	0.8269	0.8269	0.8269	0.8269	0.8269	0.8269	0.8269	0.8269	0.8269	0.8269	0.8269	0.8269	0.8269	0.8269	0.8269	0.8269	0.8269	0.8269	0.8269	0.8269	0.8269	0.8269	0.0962	0.0962	0.0962	0.0962	0.0962	0.0577	0.0577	0.0577
ALL00009	0.7885	0.7885	0.7885	0.7885	0.7885	0.7885	0.7885	0.7885	0.7885	0.7885	0.7885	0.7885	0.7885	0.7885	0.7885	0.7885	0.7885	0.7885	0.7885	0.7885	0.7885	0.7885	0.7885	0.7885	0.7885	0.7885	0.7885	0.7885	0.7885	0.7885	0.7885	0.7885	0.7885	0.7885	0.7885	0.7885	0.7885	0.7885	0.7885	0.7885	0.7885	0.0769	0.0769	0.0577	0.0577	0.0577	0.0192	0.0385	0.0385
ALL00010	0.8462	0.8462	0.8462	0.8462	0.8462	0.8462	0.8462	0.8462	0.8462	0.8462	0.8462	0.8462	0.8462	0.8462	0.8462	0.8462	0.8462	0.8462	0.8462	0.8462	0.8462	0.8462	0.8462	0.8462	0.8462	0.8462	0.8462	0.0192	0.8462	0.8462	0.8462	0.8462	0.8462	0.8462	0.8462	0.8462	0.8462	0.8462	0.8462	0.8462	0.8462	0.8462	0.0192	0.8462	0.8462	0.8462	0.0385	0.0192	0.0385
ALL00011	0.9231	0.9231	0.9231	0.9231	0.9231	0.9231	0.9231	0.9231	0.9231	0.9231	0.9231	0.9231	0.9231	0.9231	0.9231	0.9231	0.9231	0.9231	0.9231	0.9231	0.9231	0.9231	0.9231	0.9231	0.9231	0.9231	0.9231	0.9231	0.9231	0.9231	0.9231	0.9231	0.9231	0.9231	0.9231	0.9231	0.9231	0.9231	0.9231	0.9231	0.9231	0.0577	0.9231	0.9231	0.9231	0.9231	0.9231	0.9231	0.9231
ALL00012	0.8269	0.8269	0.8269	0.8269	0.8269	0.8269	0.8269	0.8269	0.8269	0.8269	0.8269	0.8269	0.8269	0.8269	0.8269	0.8269	0.8269	0.8269	0.8269	0.8269	0.8269	0.8269	0.8269	0.8269	0.8269	0.8269	0.8269	0.8269	0.8269	0.8269	0.8269	0.8269	0.8269	0.8269	0.8269	0.8269	0.8269	0.8269	0.8269	0.8269	0.8269	0.0962	0.0962	0.8269	0.8269	0.0962	0.0192	0.0962	0.0962
ALL00013	0.9808	0.9808	0.9808	0.9808	0.9808	0.9808	0.9808	0.9808	0.9808	0.9808	0.9808	0.9808	0.9808	0.9808	0.9808	0.9808	0.9808	0.9808	0.9808	0.9808	0.9808	0.9808	0.9808	0.9808	0.9808	0.9808	0.9808	0.9808	0.9808	0.9808	0.9808	0.9808	0.9808	0.9808	0.9808	0.9808	0.9808	0.9808	0.9808	0.9808	0.9808	0.9808	0.9808	0.9808	0.9808	0.9808	0.9808	0.9808	0.9808
ALL00014	0.8269	0.8269	0.8269	0.8269	0.8269	0.8269	0.8269	0.8269	0.8269	0.8269	0.8269	0.8269	0.8269	0.8269	0.8269	0.8269	0.8269	0.8269	0.8269	0.8269	0.8269	0.8269	0.8269	0.8269	0.8269	0.8269	0.8269	0.8269	0.8269	0.8269	0.8269	0.8269	0.8269	0.8269	0.8269	0.8269	0.8269	0.8269	0.8269	0.8269	0.8269	0.0577	0.0577	0.8269	0.8269	0.0577	0.0962	0.0962	0.0962
ALL00015	0.8846	0.8846	0.8846	0.8846	0.8846	0.8846	0.8846	0.8846	0.8846	0.8846	0.8846	0.8846	0.8846	0.8846	0.8846	0.8846	0.8846	0.8846	0.8846	0.8846	0.8846	0.8846	0.8846	0.8846	0.8846	0.8846	0.8846	0.8846	0.8846	0.8846	0.8846	0.8846	0.8846	0.8846	0.8846	0.8846	0.8846	0.8846	0.8846	0.8846	0.8846	0.8846	0.8846	0.8846	0.8846	0.8846	0.0962	0.0192	0.0962
ALL00016	0.9808	0.9808	0.9808	0.9808	0.9808	0.9808	0.9808	0.9808	0.9808	0.9808	0.9808	0.9808	0.9808	0.9808	0.9808	0.9808	0.9808	0.9808	0.9808	0.9808	0.9808	0.9808	0.9808	0.9808	0.9808	0.9808	0.9808	0.9808	0.9808	0.9808	0.9808	0.9808	0.9808	0.9808	0.9808	0.9808	0.9808	0.9808	0.9808	0.9808	0.9808	0.9808	0.9808	0.9808	0.9808	0.9808	0.9808	0.9808	0.9808
ALL00017	0.25	0.7115	0.7115	0.7115	0.7115	0.25	0.25	0.7115	0.25	0.25	0.25	0.7115	0.25	0.25	0.25	0.7115	0.7115	0.7115	0.7115	0.7115	0.7115	0.7115	0.7115	0.7115	0.7115	0.7115	0.7115	0.7115	0.7115	0.25	0.7115	0.25	0.7115	0.7115	0.7115	0.7115	0.7115	0.7115	0.25	0.7115	0.25	0.7115	0.0192	0.7115	0.7115	0.7115	0.7115	0.7115	0.7115
ALL00018	0.3077	0.6731	0.6731	0.3077	0.3077	0.3077	0.3077	0.6731	0.3077	0.6731	0.6731	0.6731	0.3077	0.6731	0.6731	0.3077	0.6731	0.6731	0.6731	0.6731	0.6731	0.6731	0.6731	0.6731	0.6731	0.6731	0.6731	0.6731	0.6731	0.3077	0.6731	0.6731	0.6731	0.6731	0.6731	0.6731	0.6731	0.6731	0.3077	0.6731	0.3077	0.3077	0.3077	0.3077	0.3077	0.3077	0.6731	0.6731	0.6731
ALL00019	0.8654	0.8654	0.8654	0.8654	0.0769	0.8654	0.8654	0.8654	0.8654	0.8654	0.8654	0.8654	0.8654	0.8654	0.8654	0.8654	0.8654	0.8654	0.8654	0.8654	0.8654	0.8654	0.8654	0.8654	0.8654	0.8654	0.8654	0.8654	0.8654	0.0769	0.8654	0.0769	0.8654	0.8654	0.8654	0.8654	0.8654	0.8654	0.8654	0.8654	0.0769	0.0385	0.8654	0.8654	0.0385	0.8654	0.8654	0.8654	0.8654
ALL00020	0.8462	0.8462	0.8462	0.8462	0.8462	0.8462	0.8462	0.8462	0.8462	0.8462	0.8462	0.8462	0.8462	0.8462	0.8462	0.8462	0.8462	0.8462	0.8462	0.8462	0.8462	0.8462	0.8462	0.8462	0.8462	0.8462	0.8462	0.8462	0.8462	0.8462	0.8462	0.8462	0.8462	0.8462	0.8462	0.8462	0.8462	0.8462	0.8462	0.8462	0.8462	0.1538	0.1538	0.8462	0.8462	0.1538	0.1538	0.1538	0.1538
ALL00021	0.1538	0.1538	0.6154	0.1538	0.6154	0.1538	0.1538	0.6154	0.0577	0.6154	0.6154	0.6154	0.6154	0.1538	0.0577	0.6154	0.6154	0.6154	0.6154	0.6154	0.6154	0.6154	0.6154	0.6154	0.6154	0.6154	0.6154	0.6154	0.6154	0.1538	0.6154	0.6154	0.6154	0.6154	0.6154	0.6154	0.6154	0.6154	0.1538	0.6154	0.6154	0.0577	0.6154	0.0577	0.0577	0.0577	0.0577	0.0577	0.0577
ALL00022	0.9615	0.9615	0.9615	0.9615	0.9615	0.9615	0.9615	0.9615	0.9615	0.9615	0.9615	0.9615	0.9615	0.9615	0.9615	0.9615	0.9615	0.9615	0.9615	0.9615	0.9615	0.9615	0.9615	0.9615	0.9615	0.9615	0.9615	0.9615	0.9615	0.9615	0.9615	0.9615	0.9615	0.9615	0.9615	0.9615	0.9615	0.9615	0.9615	0.9615	0.9615	0.9615	0.9615	0.9615	0.9615	0.9615	0.9615	0.9615	0.9615
ALL00023	0.8654	0.8654	0.8654	0.8654	0.8654	0.8654	0.8654	0.8654	0.8654	0.8654	0.8654	0.8654	0.8654	0.8654	0.8654	0.8654	0.8654	0.8654	0.8654	0.8654	0.8654	0.8654	0.8654	0.8654	0.8654	0.8654	0.8654	0.8654	0.8654	0.8654	0.8654	0.8654	0.8654	0.8654	0.8654	0.8654	0.8654	0.8654	0.8654	0.8654	0.8654	0.1346	0.8654	0.8654	0.8654	0.8654	0.1346	0.1346	0.1346
ALL00024	0.9808	0.9808	0.9808	0.9808	0.9808	0.9808	0.9808	0.9808	0.9808	0.9808	0.9808	0.9808	0.9808	0.9808	0.9808	0.9808	0.9808	0.9808	0.9808	0.9808	0.9808	0.9808	0.9808	0.9808	0.9808	0.9808	0.9808	0.9808	0.9808	0.9808	0.9808	0.9808	0.9808	0.9808	0.9808	0.9808	0.9808	0.9808	0.9808	0.9808	0.9808	0.0192	0.9808	0.9808	0.9808	0.9808	0.9808	0.9808	0.9808
ALL00025	0.9808	0.9808	0.9808	0.9808	0.9808	0.9808	0.9808	0.9808	0.9808	0.9808	0.9808	0.9808	0.9808	0.9808	0.9808	0.9808	0.9808	0.9808	0.9808	0.9808	0.9808	0.9808	0.9808	0.9808	0.9808	0.9808	0.9808	0.9808	0.9808	0.0192	0.9808	0.9808	0.9808	0.9808	0.9808	0.9808	0.9808	0.9808	0.9808	0.9808	0.9808	0.9808	0.9808	0.9808	0.9808	0.9808	0.9808	0.9808	0.9808
ALL00026	0.6346	0.6346	0.6346	0.1731	0.1731	0.6346	0.6346	0.6346	0.1731	0.6346	0.6346	0.6346	0.6346	0.6346	0.1731	0.6346	0.6346	0.6346	0.6346	0.6346	0.6346	0.6346	0.6346	0.6346	0.6346	0.6346	0.6346	0.6346	0.6346	0.1731	0.6346	0.1731	0.6346	0.6346	0.1731	0.6346	0.6346	0.6346	0.6346	0.6346	0.1731	0.1731	0.0192	0.0192	0.0385	0.0385	0.0577	0.0577	0.0577
ALL00027	0.8846	0.8846	0.8846	0.8846	0.8846	0.8846	0.8846	0.8846	0.8846	0.8846	0.8846	0.8846	0.8846	0.8846	0.8846	0.8846	0.8846	0.8846	0.8846	0.8846	0.8846	0.8846	0.8846	0.8846	0.8846	0.8846	0.8846	0.8846	0.8846	0.8846	0.8846	0.8846	0.8846	0.8846	0.8846	0.8846	0.8846	0.8846	0.8846	0.8846	0.8846	0.8846	0.8846	0.8846	0.8846	0.8846	0.0962	0.0962	0.0962
ALL00028	0.9808	0.9808	0.9808	0.9808	0.9808	0.9808	0.9808	0.9808	0.9808	0.9808	0.9808	0.9808	0.9808	0.9808	0.9808	0.9808	0.9808	0.9808	0.9808	0.9808	0.9808	0.9808	0.9808	0.9808	0.9808	0.9808	0.9808	0.9808	0.9808	0.9808	0.9808	0.9808	0.9808	0.9808	0.9808	0.9808	0.9808	0.9808	0.9808	0.9808	0.9808	0.9808	0.9808	0.9808	0.9808	0.9808	0.9808	0.9808	0.9808
ALL00029	0.9808	0.9808	0.9808	0.9808	0.9808	0.9808	0.9808	0.9808	0.9808	0.9808	0.9808	0.9808	0.9808	0.9808	0.9808	0.9808	0.9808	0.9808	0.9808	0.9808	0.9808	0.9808	0.9808	0.9808	0.9808	0.9808	0.9808	0.9808	0.9808	0.9808	0.9808	0.9808	0.9808	0.9808	0.9808	0.9808	0.9808	0.9808	0.9808	0.9808	0.9808	0.9808	0.9808	0.9808	0.9808	0.9808	0.9808	0.9808	0.9808
ALL00030	0.5577	0.5577	0.4231	0.5577	0.5577	0.5577	0.5577	0.5577	0.5577	0.5577	0.5577	0.4231	0.5577	0.5577	0.5577	0.5577	0.4231	0.5577	0.4231	0.4231	0.4231	0.4231	0.4231	0.4231	0.4231	0.4231	0.4231	0.4231	0.4231	0.5577	0.4231	0.5577	0.4231	0.4231	0.5577	0.4231	0.4231	0.4231	0.5577	0.4231	0.5577	0.5577	0.5577	0.5577	0.5577	0.4231	0.5577	0.5577	0.5577
ALL00031	0.9808	0.9808	0.9808	0.9808	0.9808	0.9808	0.9808	0.9808	0.9808	0.9808	0.9808	0.9808	0.9808	0.9808	0.9808	0.9808	0.9808	0.9808	0.9808	0.9808	0.9808	0.9808	0.9808	0.9808	0.9808	0.9808	0.9808	0.9808	0.9808	0.9808	0.9808	0.9808	0.9808	0.9808	0.9808	0.9808	0.9808	0.9808	0.9808	0.9808	0.9808	0.9808	0.9808	0.9808	0.9808	0.9808	0.9808	0.9808	0.9808
ALL00032	0.8846	0.8846	0.8846	0.1154	0.1154	0.8846	0.8846	0.8846	0.8846	0.8846	0.8846	0.8846	0.8846	0.1154	0.8846	0.1154	0.8846	0.1154	0.8846	0.8846	0.8846	0.8846	0.8846	0.8846	0.8846	0.8846	0.8846	0.8846	0.8846	0.8846	0.8846	0.8846	0.8846	0.8846	0.8846	0.8846	0.8846	0.8846	0.8846	0.8846	0.1154	0.8846	0.8846	0.8846	0.8846	0.8846	0.8846	0.8846	0.8846
ALL00033	0.9423	0.9423	0.9423	0.9423	0.9423	0.9423	0.9423	0.9423	0.9423	0.9423	0.9423	0.9423	0.9423	0.9423	0.9423	0.9423	0.9423	0.9423	0.9423	0.9423	0.9423	0.9423	0.9423	0.9423	0.9423	0.9423	0.9423	0.9423	0.9423	0.9423	0.9423	0.9423	0.9423	0.9423	0.9423	0.9423	0.9423	0.9423	0.9423	0.9423	0.9423	0.9423	0.9423	0.9423	0.9423	0.9423	0.0577	0.0577	0.0577
ALL00034	0.5769	0.5769	0.4231	0.5769	0.5769	0.5769	0.5769	0.5769	0.5769	0.5769	0.5769	0.4231	0.5769	0.5769	0.5769	0.5769	0.4231	0.5769	0.4231	0.4231	0.4231	0.4231	0.4231	0.4231	0.4231	0.4231	0.4231	0.4231	0.4231	0.5769	0.4231	0.5769	0.4231	0.4231	0.5769	0.4231	0.4231	0.4231	0.5769	0.4231	0.5769	0.5769	0.5769	0.5769	0.5769	0.4231	0.5769	0.5769	0.5769
ALL00035	0.9423	0.9423	0.9423	0.9423	0.9423	0.9423	0.9423	0.9423	0.9423	0.9423	0.9423	0.9423	0.9423	0.9423	0.9423	0.9423	0.9423	0.9423	0.9423	0.9423	0.9423	0.9423	0.9423	0.9423	0.9423	0.9423	0.9423	0.9423	0.9423	0.9423	0.9423	0.9423	0.9423	0.9423	0.9423	0.9423	0.9423	0.9423	0.9423	0.9423	0.9423	0.9423	0.9423	0.9423	0.9423	0.9423	0.9423	0.9423	0.9423
ALL00036	0.7885	0.7885	0.7885	0.7885	0.7885	0.7885	0.7885	0.7885	0.7885	0.7885	0.7885	0.7885	0.7885	0.7885	0.7885	0.7885	0.7885	0.7885	0.7885	0.7885	0.7885	0.7885	0.7885	0.7885	0.7885	0.7885	0.7885	0.7885	0.7885	0.7885	0.7885	0.7885	0.7885	0.7885	0.7885	0.7885	0.7885	0.7885	0.7885	0.7885	0.7885	0.1923	0.1923	0.1923	0.1923	0.1923	0.1923	0.1923	0.1923
ALL00037	0.4423	0.4423	0.4231	0.4423	0.4423	0.4423	0.4423	0.4423	0.4423	0.4423	0.4423	0.4231	0.4423	0.4423	0.4423	0.4423	0.4231	0.4423	0.4231	0.4231	0.4231	0.4231	0.4231	0.4231	0.4231	0.4231	0.4231	0.4231	0.4231	0.4423	0.4231	0.4423	0.4231	0.4231	0.4423	0.4231	0.4231	0.4231	0.4423	0.4231	0.4423	0.0769	0.4231	0.4423	0.4423	0.4423	0.0577	0.0577	0.0577
ALL00038	0.8846	0.8846	0.8846	0.8846	0.8846	0.8846	0.8846	0.8846	0.8846	0.8846	0.8846	0.8846	0.8846	0.8846	0.8846	0.8846	0.8846	0.8846	0.8846	0.8846	0.8846	0.8846	0.8846	0.8846	0.8846	0.8846	0.8846	0.8846	0.8846	0.8846	0.8846	0.8846	0.8846	0.8846	0.8846	0.8846	0.8846	0.8846	0.8846	0.8846	0.8846	0.8846	0.8846	0.8846	0.8846	0.8846	0.1154	0.1154	0.1154
ALL00039	0.5385	0.5385	0.4231	0.5385	0.5385	0.5385	0.5385	0.5385	0.5385	0.5385	0.5385	0.4231	0.5385	0.5385	0.5385	0.5385	0.4231	0.5385	0.4231	0.4231	0.4231	0.4231	0.4231	0.4231	0.4231	0.4231	0.4231	0.4231	0.4231	0.5385	0.4231	0.5385	0.4231	0.4231	0.5385	0.4231	0.4231	0.4231	0.5385	0.4231	0.5385	0.5385	0.5385	0.5385	0.5385	0.5385	0.0192	0.4231	0.5385
ALL00040	0.9423	0.9423	0.9423	0.9423	0.9423	0.9423	0.9423	0.9423	0.9423	0.9423	0.9423	0.9423	0.9423	0.9423	0.9423	0.9423	0.9423	0.9423	0.9423	0.9423	0.9423	0.9423	0.9423	0.9423	0.9423	0.9423	0.9423	0.9423	0.9423	0.9423	0.9423	0.9423	0.9423	0.9423	0.9423	0.9423	0.9423	0.9423	0.9423	0.9423	0.9423	0.9423	0.9423	0.9423	0.9423	0.9423	0.9423	0.9423	0.9423
ALL00041	0.8846	0.8846	0.8846	0.8846	0.0385	0.8846	0.8846	0.8846	0.8846	0.8846	0.8846	0.8846	0.8846	0.8846	0.8846	0.8846	0.8846	0.8846	0.8846	0.8846	0.8846	0.8846	0.8846	0.8846	0.8846	0.8846	0.8846	0.8846	0.8846	0.0385	0.8846	0.8846	0.8846	0.8846	0.8846	0.8846	0.8846	0.8846	0.8846	0.8846	0.8846	0.8846	0.8846	0.8846	0.8846	0.8846	0.0577	0.0577	0.0577
ALL00042	0.1731	0.1731	0.4808	0.1731	0.3269	0.1731	0.1731	0.3269	0.3269	0.3269	0.3269	0.4808	0.3269	0.1731	0.3269	0.3269	0.4808	0.3269	0.4808	0.4808	0.4808	0.4808	0.4808	0.4808	0.4808	0.4808	0.4808	0.4808	0.4808	0.1731	0.4808	0.3269	0.4808	0.4808	0.3269	0.4808	0.4808	0.4808	0.1731	0.4808	0.3269	0.1731	0.4808	0.4808	0.4808	0.4808	0.3269	0.3269	0.3269
ALL00043	0.9038	0.9038	0.9038	0.9038	0.9038	0.9038	0.9038	0.9038	0.9038	0.9038	0.9038	0.9038	0.9038	0.9038	0.9038	0.9038	0.9038	0.9038	0.9038	0.9038	0.9038	0.9038	0.9038	0.9038	0.9038	0.9038	0.9038	0.9038	0.9038	0.9038	0.9038	0.9038	0.9038	0.9038	0.9038	0.9038	0.9038	0.9038	0.9038	0.9038	0.9038	0.0192	0.9038	0.9038	0.9038	0.9038	0.0577	0.0577	0.0577
ALL00044	0.9808	0.9808	0.9808	0.9808	0.9808	0.9808	0.9808	0.9808	0.9808	0.9808	0.9808	0.9808	0.9808	0.9808	0.9808	0.9808	0.9808	0.9808	0.9808	0.9808	0.9808	0.9808	0.9808	0.9808	0.9808	0.9808	0.9808	0.9808	0.9808	0.9808	0.9808	0.9808	0.9808	0.9808	0.9808	0.9808	0.9808	0.9808	0.9808	0.9808	0.9808	0.0192	0.9808	0.9808	0.9808	0.9808	0.9808	0.9808	0.9808
ALL00045	0.9423	0.9423	0.9423	0.9423	0.9423	0.9423	0.9423	0.9423	0.9423	0.9423	0.9423	0.9423	0.9423	0.9423	0.9423	0.9423	0.9423	0.9423	0.9423	0.9423	0.9423	0.9423	0.9423	0.9423	0.9423	0.9423	0.9423	0.9423	0.9423	0.9423	0.9423	0.9423	0.9423	0.9423	0.9423	0.9423	0.9423	0.9423	0.9423	0.9423	0.9423	0.9423	0.9423	0.9423	0.9423	0.9423	0.0192	0.0192	0.0192
ALL00046	0.5769	0.5769	0.4231	0.5769	0.5769	0.5769	0.5769	0.5769	0.5769	0.5769	0.5769	0.4231	0.5769	0.5769	0.5769	0.5769	0.4231	0.5769	0.4231	0.4231	0.4231	0.4231	0.4231	0.4231	0.4231	0.4231	0.4231	0.4231	0.4231	0.5769	0.4231	0.5769	0.4231	0.4231	0.5769	0.4231	0.4231	0.4231	0.5769	0.4231	0.5769	0.5769	0.5769	0.5769	0.5769	0.4231	0.5769	0.5769	0.5769
ALL00047	0.9615	0.9615	0.9615	0.9615	0.9615	0.9615	0.9615	0.9615	0.9615	0.9615	0.9615	0.9615	0.9615	0.9615	0.9615	0.9615	0.9615	0.9615	0.9615	0.9615	0.9615	0.9615	0.9615	0.9615	0.9615	0.9615	0.9615	0.9615	0.9615	0.9615	0.9615	0.9615	0.9615	0.9615	0.9615	0.9615	0.9615	0.9615	0.9615	0.9615	0.9615	0.9615	0.9615	0.9615	0.9615	0.9615	0.9615	0.9615	0.9615
ALL00048	0.9615	0.9615	0.9615	0.9615	0.9615	0.9615	0.9615	0.9615	0.9615	0.9615	0.9615	0.9615	0.9615	0.9615	0.9615	0.9615	0.9615	0.9615	0.9615	0.9615	0.9615	0.9615	0.9615	0.9615	0.9615	0.9615	0.9615	0.9615	0.9615	0.9615	0.9615	0.9615	0.9615	0.9615	0.9615	0.9615	0.9615	0.9615	0.9615	0.9615	0.9615	0.9615	0.9615	0.9615	0.9615	0.9615	0.9615	0.9615	0.9615
ALL00049	0.8077	0.8077	0.8077	0.8077	0.8077	0.8077	0.8077	0.8077	0.8077	0.8077	0.8077	0.8077	0.8077	0.8077	0.8077	0.8077	0.8077	0.8077	0.8077	0.8077	0.8077	0.8077	0.8077	0.8077	0.8077	0.8077	0.8077	0.8077	0.8077	0.8077	0.8077	0.8077	0.8077	0.8077	0.8077	0.8077	0.8077	0.8077	0.8077	0.8077	0.8077	0.0577	0.0577	0.0192	0.0577	0.8077	0.0769	0.0769	0.0769
ALL00050	0.8846	0.8846	0.8846	0.8846	0.8846	0.8846	0.8846	0.8846	0.8846	0.8846	0.8846	0.8846	0.8846	0.8846	0.8846	0.8846	0.8846	0.8846	0.8846	0.8846	0.8846	0.8846	0.8846	0.8846	0.8846	0.8846	0.8846	0.8846	0.8846	0.8846	0.8846	0.8846	0.8846	0.8846	0.8846	0.8846	0.8846	0.8846	0.8846	0.8846	0.8846	0.8846	0.8846	0.8846	0.8846	0.8846	0.0769	0.0769	0.0769
ALL00051	0.8077	0.8077	0.8077	0.8077	0.8077	0.8077	0.8077	0.8077	0.8077	0.8077	0.8077	0.8077	0.8077	0.8077	0.8077	0.8077	0.8077	0.8077	0.8077	0.8077	0.8077	0.8077	0.8077	0.8077	0.8077	0.8077	0.8077	0.8077	0.8077	0.8077	0.8077	0.8077	0.8077	0.8077	0.8077	0.8077	0.8077	0.8077	0.8077	0.8077	0.8077	0.1154	0.8077	0.1154	0.1154	0.1154	0.0577	0.0577	0.0577
ALL00052	0.5192	0.4231	0.5192	0.5192	0.0577	0.5192	0.5192	0.5192	0.4231	0.4231	0.4231	0.5192	0.5192	0.4231	0.4231	0.4231	0.5192	0.4231	0.5192	0.5192	0.5192	0.5192	0.5192	0.5192	0.5192	0.5192	0.5192	0.4231	0.5192	0.0577	0.5192	0.4231	0.5192	0.5192	0.4231	0.5192	0.5192	0.5192	0.5192	0.5192	0.4231	0.4231	0.4231	0.4231	0.4231	0.4231	0.4231	0.4231	0.4231
ALL00053	0.9231	0.9231	0.9231	0.9231	0.9231	0.9231	0.9231	0.9231	0.9231	0.9231	0.9231	0.9231	0.9231	0.9231	0.9231	0.9231	0.9231	0.9231	0.9231	0.9231	0.9231	0.9231	0.9231	0.9231	0.9231	0.9231	0.9231	0.9231	0.9231	0.9231	0.9231	0.9231	0.9231	0.9231	0.9231	0.9231	0.9231	0.9231	0.9231	0.9231	0.9231	0.9231	0.9231	0.9231	0.9231	0.9231	0.0577	0.0577	0.0577
ALL00054	0.3462	0.6538	0.6538	0.6538	0.3462	0.3462	0.3462	0.6538	0.6538	0.6538	0.6538	0.6538	0.3462	0.3462	0.6538	0.3462	0.6538	0.3462	0.6538	0.6538	0.6538	0.6538	0.6538	0.6538	0.6538	0.6538	0.6538	0.6538	0.6538	0.3462	0.6538	0.6538	0.6538	0.6538	0.3462	0.6538	0.6538	0.6538	0.3462	0.6538	0.3462	0.3462	0.3462	0.3462	0.3462	0.3462	0.6538	0.6538	0.6538
ALL00055	0.25	0.25	0.5962	0.5962	0.0192	0.25	0.25	0.5962	0.25	0.5962	0.5962	0.5962	0.25	0.5962	0.5962	0.25	0.5962	0.5962	0.5962	0.5962	0.5962	0.5962	0.5962	0.5962	0.5962	0.5962	0.5962	0.0192	0.5962	0.25	0.5962	0.5962	0.5962	0.5962	0.5962	0.5962	0.5962	0.5962	0.25	0.5962	0.5962	0.25	0.5962	0.25	0.25	0.25	0.0769	0.0769	0.0769
ALL00056	0.4038	0.4038	0.5769	0.5769	0.4038	0.4038	0.4038	0.4038	0.4038	0.4038	0.4038	0.5769	0.4038	0.5769	0.4038	0.4038	0.5769	0.4038	0.5769	0.5769	0.5769	0.5769	0.5769	0.5769	0.5769	0.5769	0.5769	0.4038	0.5769	0.4038	0.5769	0.4038	0.5769	0.5769	0.5769	0.5769	0.5769	0.5769	0.4038	0.5769	0.5769	0.4038	0.4038	0.5769	0.4038	0.4038	0.5769	0.5769	0.5769
ALL00057	0.9231	0.9231	0.9231	0.9231	0.9231	0.9231	0.9231	0.9231	0.9231	0.9231	0.9231	0.9231	0.9231	0.9231	0.9231	0.9231	0.9231	0.9231	0.9231	0.9231	0.9231	0.9231	0.9231	0.9231	0.9231	0.9231	0.9231	0.0769	0.9231	0.9231	0.9231	0.9231	0.9231	0.9231	0.9231	0.9231	0.9231	0.9231	0.9231	0.9231	0.9231	0.9231	0.9231	0.9231	0.9231	0.9231	0.9231	0.9231	0.9231
ALL00058	0.8846	0.8846	0.8846	0.8846	0.8846	0.8846	0.8846	0.8846	0.8846	0.8846	0.8846	0.8846	0.8846	0.8846	0.8846	0.8846	0.8846	0.8846	0.8846	0.8846	0.8846	0.8846	0.8846	0.8846	0.8846	0.8846	0.8846	0.8846	0.8846	0.8846	0.8846	0.8846	0.8846	0.8846	0.8846	0.8846	0.8846	0.8846	0.8846	0.8846	0.8846	0.8846	0.8846	0.8846	0.8846	0.8846	0.0577	0.0577	0.0577
ALL00059	0.9808	0.9808	0.9808	0.9808	0.9808	0.9808	0.9808	0.9808	0.9808	0.9808	0.9808	0.9808	0.9808	0.9808	0.9808	0.9808	0.9808	0.9808	0.9808	0.9808	0.9808	0.9808	0.9808	0.9808	0.9808	0.9808	0.9808	0.9808	0.9808	0.9808	0.9808	0.9808	0.9808	0.9808	0.9808	0.9808	0.9808	0.9808	0.9808	0.9808	0.9808	0.9808	0.9808	0.9808	0.9808	0.9808	0.9808	0.9808	0.9808
ALL00060	0.9808	0.9808	0.9808	0.9808	0.9808	0.9808	0.9808	0.9808	0.9808	0.9808	0.9808	0.9808	0.9808	0.9808	0.9808	0.9808	0.9808	0.9808	0.9808	0.9808	0.9808	0.9808	0.9808	0.9808	0.9808	0.9808	0.9808	0.9808	0.9808	0.9808	0.9808	0.9808	0.9808	0.9808	0.9808	0.9808	0.9808	0.9808	0.9808	0.9808	0.9808	0.9808	0.9808	0.9808	0.9808	0.9808	0.9808	0.9808	0.9808
ALL00061	0.8077	0.8077	0.8077	0.8077	0.8077	0.8077	0.8077	0.8077	0.8077	0.8077	0.8077	0.8077	0.8077	0.8077	0.8077	0.8077	0.8077	0.8077	0.8077	0.8077	0.8077	0.8077	0.8077	0.8077	0.8077	0.8077	0.8077	0.8077	0.8077	0.8077	0.8077	0.8077	0.8077	0.8077	0.8077	0.8077	0.8077	0.8077	0.8077	0.8077	0.8077	0.0769	0.8077	0.0769	0.0769	0.0769	0.0577	0.0577	0.0577
ALL00062	0.8654	0.8654	0.8654	0.8654	0.8654	0.8654	0.8654	0.8654	0.8654	0.8654	0.8654	0.8654	0.8654	0.8654	0.8654	0.8654	0.8654	0.8654	0.8654	0.8654	0.8654	0.8654	0.8654	0.8654	0.8654	0.8654	0.8654	0.8654	0.8654	0.8654	0.8654	0.8654	0.8654	0.8654	0.8654	0.8654	0.8654	0.8654	0.8654	0.8654	0.0192	0.8654	0.8654	0.8654	0.8654	0.8654	0.0769	0.0769	0.0769
ALL00063	0.8654	0.8654	0.8654	0.8654	0.8654	0.8654	0.8654	0.8654	0.8654	0.8654	0.8654	0.8654	0.8654	0.8654	0.8654	0.8654	0.8654	0.8654	0.8654	0.8654	0.8654	0.8654	0.8654	0.8654	0.8654	0.8654	0.8654	0.8654	0.8654	0.8654	0.8654	0.8654	0.8654	0.8654	0.8654	0.8654	0.8654	0.8654	0.8654	0.8654	0.8654	0.8654	0.1346	0.8654	0.8654	0.8654	0.1346	0.1346	0.1346
ALL00064	0.9038	0.9038	0.9038	0.9038	0.9038	0.9038	0.9038	0.9038	0.9038	0.9038	0.9038	0.9038	0.9038	0.9038	0.9038	0.9038	0.9038	0.9038	0.9038	0.9038	0.9038	0.9038	0.9038	0.9038	0.9038	0.9038	0.9038	0.9038	0.9038	0.9038	0.9038	0.9038	0.9038	0.9038	0.0769	0.9038	0.9038	0.9038	0.9038	0.9038	0.9038	0.9038	0.9038	0.9038	0.9038	0.9038	0.0769	0.0769	0.0769
ALL00065	0.9808	0.9808	0.9808	0.9808	0.9808	0.9808	0.9808	0.9808	0.9808	0.9808	0.9808	0.9808	0.9808	0.9808	0.9808	0.9808	0.9808	0.9808	0.9808	0.9808	0.9808	0.9808	0.9808	0.9808	0.9808	0.9808	0.9808	0.9808	0.9808	0.9808	0.9808	0.9808	0.9808	0.9808	0.9808	0.9808	0.9808	0.9808	0.9808	0.9808	0.9808	0.9808	0.9808	0.9808	0.9808	0.9808	0.9808	0.9808	0.9808
ALL00066	0.7692	0.7692	0.7692	0.7692	0.7692	0.7692	0.7692	0.7692	0.7692	0.7692	0.7692	0.7692	0.7692	0.7692	0.7692	0.7692	0.7692	0.7692	0.7692	0.7692	0.7692	0.7692	0.7692	0.7692	0.7692	0.7692	0.7692	0.7692	0.7692	0.7692	0.7692	0.7692	0.7692	0.7692	0.0769	0.7692	0.7692	0.7692	0.7692	0.7692	0.7692	0.0769	0.1346	0.0769	0.0769	0.1346	0.1346	0.1346	0.1346
ALL00067	0.9038	0.9038	0.9038	0.9038	0.9038	0.9038	0.9038	0.9038	0.9038	0.9038	0.9038	0.9038	0.9038	0.9038	0.9038	0.9038	0.9038	0.9038	0.9038	0.9038	0.9038	0.9038	0.9038	0.9038	0.9038	0.9038	0.9038	0.9038	0.9038	0.9038	0.9038	0.9038	0.9038	0.9038	0.0769	0.9038	0.9038	0.9038	0.9038	0.9038	0.9038	0.0769	0.0769	0.9038	0.0769	0.9038	0.9038	0.9038	0.9038
ALL00068	0.75	0.75	0.75	0.75	0.75	0.75	0.75	0.1346	0.75	0.75	0.75	0.75	0.75	0.75	0.75	0.75	0.75	0.75	0.75	0.75	0.75	0.75	0.75	0.75	0.75	0.75	0.75	0.75	0.75	0.75	0.75	0.75	0.75	0.75	0.1346	0.75	0.75	0.75	0.75	0.75	0.75	0.1346	0.1346	0.1346	0.1346	0.1346	0.1154	0.1154	0.1154
ALL00069	0.9423	0.9423	0.9423	0.9423	0.9423	0.9423	0.9423	0.9423	0.9423	0.9423	0.9423	0.9423	0.9423	0.9423	0.9423	0.9423	0.9423	0.9423	0.9423	0.9423	0.9423	0.9423	0.9423	0.9423	0.9423	0.9423	0.9423	0.9423	0.9423	0.9423	0.9423	0.9423	0.9423	0.9423	0.9423	0.9423	0.9423	0.9423	0.9423	0.9423	0.9423	0.9423	0.9423	0.9423	0.9423	0.9423	0.9423	0.9423	0.9423
ALL00070	0.9231	0.9231	0.9231	0.9231	0.9231	0.9231	0.9231	0.9231	0.9231	0.9231	0.9231	0.9231	0.9231	0.9231	0.9231	0.9231	0.9231	0.9231	0.9231	0.9231	0.9231	0.9231	0.9231	0.9231	0.9231	0.9231	0.9231	0.9231	0.9231	0.9231	0.9231	0.9231	0.9231	0.9231	0.9231	0.9231	0.9231	0.9231	0.9231	0.9231	0.9231	0.9231	0.9231	0.9231	0.9231	0.9231	0.0577	0.0577	0.0577
ALL00071	0.8462	0.8462	0.8462	0.8462	0.8462	0.8462	0.8462	0.8462	0.8462	0.8462	0.8462	0.8462	0.8462	0.8462	0.8462	0.8462	0.8462	0.8462	0.8462	0.8462	0.8462	0.8462	0.8462	0.8462	0.8462	0.8462	0.8462	0.8462	0.8462	0.8462	0.8462	0.8462	0.8462	0.8462	0.0962	0.8462	0.8462	0.8462	0.8462	0.8462	0.8462	0.0962	0.0962	0.0962	0.0962	0.8462	0.0577	0.0577	0.0577
ALL00072	0.9423	0.9423	0.9423	0.9423	0.9423	0.9423	0.9423	0.9423	0.9423	0.9423	0.9423	0.9423	0.9423	0.9423	0.9423	0.9423	0.9423	0.9423	0.9423	0.9423	0.9423	0.9423	0.9423	0.9423	0.9423	0.9423	0.9423	0.9423	0.9423	0.9423	0.9423	0.9423	0.9423	0.9423	0.9423	0.9423	0.9423	0.9423	0.9423	0.9423	0.9423	0.9423	0.9423	0.9423	0.9423	0.9423	0.9423	0.9423	0.9423
ALL00073	0.8846	0.8846	0.8846	0.8846	0.8846	0.8846	0.8846	0.8846	0.8846	0.8846	0.8846	0.8846	0.8846	0.8846	0.8846	0.8846	0.8846	0.8846	0.8846	0.8846	0.8846	0.8846	0.8846	0.8846	0.8846	0.8846	0.8846	0.8846	0.8846	0.8846	0.8846	0.8846	0.8846	0.8846	0.8846	0.8846	0.8846	0.8846	0.8846	0.8846	0.8846	0.8846	0.8846	0.8846	0.8846	0.8846	0.0192	0.0385	0.0385
ALL00074	0.7692	0.7692	0.7692	0.7692	0.7692	0.7692	0.7692	0.7692	0.7692	0.7692	0.7692	0.7692	0.7692	0.7692	0.7692	0.7692	0.7692	0.7692	0.7692	0.7692	0.7692	0.7692	0.7692	0.7692	0.7692	0.7692	0.7692	0.7692	0.7692	0.7692	0.7692	0.7692	0.7692	0.7692	0.1538	0.7692	0.7692	0.7692	0.7692	0.7692	0.7692	0.0192	0.1538	0.1538	0.1538	0.1538	0.1538	0.1538	0.1538
ALL00075	0.9423	0.9423	0.9423	0.9423	0.9423	0.9423	0.9423	0.9423	0.9423	0.9423	0.9423	0.9423	0.9423	0.9423	0.9423	0.9423	0.9423	0.9423	0.9423	0.9423	0.9423	0.9423	0.9423	0.9423	0.9423	0.9423	0.9423	0.9423	0.9423	0.9423	0.9423	0.9423	0.9423	0.9423	0.9423	0.9423	0.9423	0.9423	0.9423	0.9423	0.9423	0.9423	0.9423	0.9423	0.9423	0.9423	0.9423	0.9423	0.9423
ALL00076	0.8077	0.8077	0.8077	0.8077	0.8077	0.8077	0.8077	0.1538	0.8077	0.8077	0.8077	0.8077	0.8077	0.8077	0.8077	0.8077	0.8077	0.8077	0.8077	0.8077	0.8077	0.8077	0.8077	0.8077	0.8077	0.8077	0.8077	0.8077	0.8077	0.1538	0.8077	0.8077	0.8077	0.8077	0.1538	0.8077	0.8077	0.8077	0.8077	0.8077	0.8077	0.1538	0.1538	0.1538	0.1538	0.1538	0.0192	0.8077	0.8077
ALL00077	0.8846	0.8846	0.8846	0.8846	0.8846	0.8846	0.8846	0.8846	0.8846	0.8846	0.8846	0.8846	0.8846	0.8846	0.8846	0.8846	0.8846	0.8846	0.8846	0.8846	0.8846	0.8846	0.8846	0.8846	0.8846	0.8846	0.8846	0.8846	0.8846	0.8846	0.8846	0.8846	0.8846	0.8846	0.8846	0.8846	0.8846	0.8846	0.8846	0.8846	0.8846	0.8846	0.8846	0.8846	0.8846	0.8846	0.0577	0.0577	0.0577
ALL00078	0.7308	0.7308	0.7308	0.7308	0.7308	0.7308	0.7308	0.7308	0.7308	0.7308	0.7308	0.7308	0.7308	0.7308	0.7308	0.7308	0.7308	0.7308	0.7308	0.7308	0.7308	0.7308	0.7308	0.7308	0.7308	0.7308	0.7308	0.7308	0.7308	0.1538	0.7308	0.7308	0.7308	0.7308	0.0962	0.7308	0.7308	0.1538	0.7308	0.7308	0.7308	0.0962	0.0962	0.0962	0.0962	0.1538	0.1538	0.1538	0.1538
ALL00079	0.75	0.75	0.75	0.75	0.75	0.75	0.75	0.75	0.75	0.75	0.75	0.75	0.75	0.75	0.75	0.75	0.75	0.75	0.75	0.75	0.75	0.75	0.75	0.75	0.75	0.75	0.75	0.75	0.75	0.0192	0.75	0.75	0.75	0.75	0.0192	0.75	0.75	0.75	0.75	0.75	0.75	0.0192	0.0769	0.0769	0.0769	0.0769	0.0577	0.0577	0.0577
ALL00080	0.8462	0.8462	0.8462	0.8462	0.8462	0.8462	0.8462	0.8462	0.8462	0.8462	0.8462	0.8462	0.8462	0.8462	0.8462	0.8462	0.8462	0.8462	0.8462	0.8462	0.8462	0.8462	0.8462	0.8462	0.8462	0.8462	0.8462	0.8462	0.8462	0.8462	0.8462	0.8462	0.8462	0.8462	0.0962	0.8462	0.8462	0.8462	0.8462	0.8462	0.8462	0.0962	0.8462	0.0962	0.0962	0.0962	0.8462	0.8462	0.8462
ALL00081	0.4423	0.4423	0.4423	0.4423	0.4423	0.4423	0.4423	0.4423	0.4423	0.4423	0.4423	0.4423	0.4423	0.4423	0.4423	0.4423	0.4423	0.4423	0.4423	0.4423	0.4423	0.4423	0.4423	0.4423	0.4423	0.4423	0.4423	0.4423	0.4423	0.4423	0.4423	0.4423	0.4423	0.4423	0.4423	0.4423	0.4423	0.4423	0.4423	0.4423	0.4423	0.4423	0.4423	0.4423	0.4423	0.4423	0.0962	0.0962	0.0962
ALL00082	0.9423	0.9423	0.9423	0.9423	0.9423	0.9423	0.9423	0.9423	0.9423	0.9423	0.9423	0.9423	0.9423	0.9423	0.9423	0.9423	0.9423	0.9423	0.9423	0.9423	0.9423	0.9423	0.9423	0.9423	0.9423	0.9423	0.9423	0.9423	0.9423	0.9423	0.9423	0.9423	0.9423	0.9423	0.9423	0.9423	0.9423	0.9423	0.9423	0.9423	0.9423	0.9423	0.9423	0.9423	0.9423	0.9423	0.9423	0.9423	0.9423
ALL00083	0.4808	0.5	0.4808	0.5	0.5	0.4808	0.4808	0.5	0.4808	0.4808	0.5	0.4808	0.4808	0.5	0.4808	0.5	0.5	0.5	0.5	0.5	0.5	0.5	0.4808	0.5	0.4808	0.5	0.5	0.5	0.4808	0.4808	0.5	0.4808	0.5	0.5	0.4808	0.4808	0.5	0.4808	0.5	0.5	0.4808	0.4808	0.4808	0.4808	0.4808	0.4808	0.5	0.5	0.5
ALL00084	0.8846	0.8846	0.8846	0.8846	0.8846	0.8846	0.8846	0.8846	0.8846	0.8846	0.8846	0.0192	0.8846	0.8846	0.8846	0.8846	0.8846	0.8846	0.8846	0.8846	0.8846	0.8846	0.8846	0.8846	0.8846	0.8846	0.8846	0.8846	0.8846	0.8846	0.8846	0.8846	0.8846	0.8846	0.8846	0.8846	0.8846	0.8846	0.8846	0.8846	0.8846	0.0385	0.8846	0.8846	0.8846	0.0385	0.0577	0.0577	0.0577
ALL00085	0.8654	0.8654	0.8654	0.8654	0.1346	0.8654	0.8654	0.1346	0.8654	0.8654	0.8654	0.8654	0.8654	0.1346	0.8654	0.1346	0.8654	0.1346	0.8654	0.8654	0.8654	0.8654	0.8654	0.8654	0.8654	0.8654	0.8654	0.8654	0.8654	0.8654	0.8654	0.8654	0.1346	0.8654	0.8654	0.8654	0.8654	0.8654	0.8654	0.8654	0.8654	0.1346	0.8654	0.8654	0.8654	0.8654	0.8654	0.8654	0.8654
ALL00086	0.75	0.75	0.75	0.75	0.1731	0.75	0.75	0.1731	0.75	0.75	0.75	0.75	0.75	0.1731	0.75	0.1731	0.75	0.1731	0.75	0.75	0.75	0.75	0.75	0.75	0.75	0.75	0.75	0.75	0.75	0.75	0.75	0.75	0.1731	0.75	0.75	0.75	0.75	0.75	0.75	0.75	0.75	0.1731	0.1731	0.1731	0.75	0.75	0.0769	0.0769	0.0769
ALL00087	0.9615	0.9615	0.9615	0.9615	0.9615	0.9615	0.9615	0.9615	0.9615	0.9615	0.9615	0.9615	0.9615	0.9615	0.9615	0.9615	0.9615	0.9615	0.9615	0.9615	0.9615	0.9615	0.9615	0.9615	0.9615	0.9615	0.9615	0.9615	0.9615	0.9615	0.9615	0.9615	0.9615	0.9615	0.9615	0.9615	0.9615	0.9615	0.9615	0.9615	0.9615	0.0192	0.9615	0.9615	0.9615	0.9615	0.9615	0.9615	0.9615
ALL00088	0.8654	0.8654	0.8654	0.8654	0.8654	0.8654	0.8654	0.8654	0.8654	0.8654	0.8654	0.8654	0.8654	0.8654	0.8654	0.8654	0.8654	0.8654	0.8654	0.8654	0.8654	0.8654	0.8654	0.8654	0.8654	0.8654	0.8654	0.8654	0.8654	0.8654	0.8654	0.8654	0.8654	0.8654	0.8654	0.8654	0.8654	0.8654	0.8654	0.8654	0.8654	0.8654	0.1154	0.1154	0.1154	0.1154	0.8654	0.8654	0.8654
ALL00089	0.5962	0.5962	0.5962	0.5962	0.5962	0.5962	0.5962	0.5962	0.5962	0.3846	0.3846	0.3846	0.5962	0.3846	0.3846	0.5962	0.5962	0.5962	0.5962	0.5962	0.5962	0.5962	0.3846	0.5962	0.3846	0.5962	0.5962	0.5962	0.3846	0.5962	0.5962	0.3846	0.5962	0.5962	0.3846	0.3846	0.5962	0.3846	0.3846	0.5962	0.5962	0.3846	0.3846	0.3846	0.3846	0.3846	0.5962	0.5962	0.5962
ALL00090	0.6538	0.6538	0.6538	0.6538	0.6538	0.6538	0.6538	0.6538	0.6538	0.3462	0.3462	0.3462	0.6538	0.3462	0.3462	0.6538	0.6538	0.6538	0.6538	0.6538	0.6538	0.6538	0.3462	0.6538	0.3462	0.6538	0.6538	0.6538	0.3462	0.6538	0.6538	0.3462	0.6538	0.6538	0.3462	0.3462	0.6538	0.3462	0.3462	0.6538	0.6538	0.3462	0.3462	0.3462	0.3462	0.3462	0.6538	0.6538	0.6538
ALL00091	0.9231	0.9231	0.9231	0.9231	0.9231	0.9231	0.9231	0.9231	0.9231	0.9231	0.9231	0.9231	0.9231	0.0769	0.9231	0.9231	0.9231	0.9231	0.9231	0.9231	0.9231	0.9231	0.9231	0.9231	0.9231	0.9231	0.9231	0.9231	0.9231	0.9231	0.9231	0.9231	0.9231	0.9231	0.9231	0.9231	0.9231	0.9231	0.9231	0.9231	0.9231	0.9231	0.0769	0.0769	0.0769	0.9231	0.9231	0.9231	0.9231
ALL00092	0.8846	0.8846	0.8846	0.8846	0.8846	0.8846	0.8846	0.8846	0.8846	0.8846	0.8846	0.8846	0.8846	0.8846	0.8846	0.8846	0.8846	0.8846	0.8846	0.8846	0.8846	0.8846	0.8846	0.8846	0.8846	0.8846	0.8846	0.8846	0.8846	0.8846	0.8846	0.8846	0.8846	0.8846	0.8846	0.8846	0.8846	0.8846	0.8846	0.8846	0.8846	0.8846	0.8846	0.0962	0.0962	0.0962	0.8846	0.8846	0.8846
ALL00093	0.7308	0.7308	0.7308	0.7308	0.7308	0.7308	0.7308	0.7308	0.7308	0.2692	0.2692	0.2692	0.7308	0.7308	0.2692	0.7308	0.7308	0.7308	0.7308	0.7308	0.7308	0.7308	0.2692	0.7308	0.2692	0.7308	0.7308	0.7308	0.2692	0.7308	0.7308	0.2692	0.7308	0.7308	0.2692	0.7308	0.7308	0.2692	0.2692	0.7308	0.7308	0.7308	0.7308	0.7308	0.7308	0.7308	0.2692	0.2692	0.2692
ALL00094	0.8269	0.8269	0.8269	0.8269	0.8269	0.8269	0.8269	0.8269	0.8269	0.8269	0.8269	0.8269	0.8269	0.8269	0.8269	0.8269	0.8269	0.8269	0.8269	0.8269	0.8269	0.8269	0.8269	0.8269	0.8269	0.8269	0.8269	0.8269	0.8269	0.8269	0.8269	0.8269	0.8269	0.8269	0.8269	0.8269	0.8269	0.8269	0.8269	0.8269	0.8269	0.1154	0.1154	0.8269	0.8269	0.1154	0.1154	0.1154	0.1154
ALL00095	0.8846	0.8846	0.8846	0.8846	0.8846	0.8846	0.8846	0.8846	0.8846	0.8846	0.8846	0.8846	0.8846	0.8846	0.8846	0.8846	0.8846	0.8846	0.8846	0.8846	0.8846	0.8846	0.8846	0.8846	0.8846	0.8846	0.8846	0.8846	0.8846	0.8846	0.8846	0.8846	0.8846	0.8846	0.8846	0.8846	0.8846	0.8846	0.8846	0.8846	0.8846	0.8846	0.8846	0.8846	0.8846	0.8846	0.0962	0.0962	0.0962
ALL00096	0.5577	0.5577	0.5577	0.5577	0.5577	0.5577	0.5577	0.5577	0.5577	0.2308	0.2308	0.2308	0.5577	0.2308	0.2308	0.5577	0.5577	0.5577	0.5577	0.5577	0.5577	0.5577	0.2308	0.5577	0.2308	0.5577	0.5577	0.5577	0.2308	0.5577	0.5577	0.2308	0.5577	0.5577	0.2308	0.5577	0.5577	0.2308	0.2308	0.5577	0.5577	0.0962	0.0962	0.0962	0.0962	0.0962	0.0192	0.0385	0.0385
ALL00097	0.8462	0.8462	0.8462	0.8462	0.8462	0.8462	0.8462	0.8462	0.8462	0.8462	0.8462	0.8462	0.8462	0.8462	0.8462	0.8462	0.8462	0.8462	0.8462	0.8462	0.8462	0.8462	0.8462	0.8462	0.8462	0.8462	0.8462	0.8462	0.8462	0.8462	0.8462	0.8462	0.8462	0.8462	0.8462	0.8462	0.8462	0.8462	0.8462	0.8462	0.8462	0.0962	0.0962	0.0962	0.0962	0.0962	0.8462	0.8462	0.8462
ALL00098	0.9808	0.9808	0.9808	0.9808	0.9808	0.9808	0.9808	0.9808	0.9808	0.9808	0.9808	0.9808	0.9808	0.9808	0.9808	0.9808	0.9808	0.9808	0.9808	0.9808	0.9808	0.9808	0.9808	0.9808	0.9808	0.9808	0.9808	0.9808	0.9808	0.9808	0.9808	0.9808	0.9808	0.9808	0.9808	0.9808	0.9808	0.9808	0.9808	0.9808	0.9808	0.9808	0.9808	0.9808	0.9808	0.9808	0.9808	0.9808	0.9808
ALL00099	0.9615	0.9615	0.9615	0.9615	0.9615	0.9615	0.9615	0.9615	0.9615	0.9615	0.9615	0.9615	0.9615	0.9615	0.9615	0.9615	0.9615	0.9615	0.9615	0.9615	0.9615	0.9615	0.9615	0.9615	0.9615	0.9615	0.9615	0.9615	0.9615	0.9615	0.9615	0.9615	0.9615	0.9615	0.9615	0.9615	0.9615	0.9615	0.9615	0.9615	0.9615	0.9615	0.9615	0.9615	0.9615	0.0385	0.9615	0.9615	0.9615
ALL00100	0.8462	0.8462	0.8462	0.8462	0.8462	0.8462	0.8462	0.8462	0.8462	0.0962	0.0962	0.8462	0.8462	0.8462	0.0962	0.8462	0.8462	0.8462	0.8462	0.8462	0.8462	0.8462	0.8462	0.8462	0.8462	0.8462	0.8462	0.8462	0.8462	0.8462	0.8462	0.0962	0.8462	0.8462	0.8462	0.8462	0.8462	0.0962	0.8462	0.8462	0.8462	0.8462	0.8462	0.8462	0.8462	0.8462	0.8462	0.8462	0.8462
ALL00101	0.7115	0.7115	0.7115	0.7115	0.7115	0.7115	0.7115	0.7115	0.7115	0.7115	0.7115	0.7115	0.7115	0.7115	0.7115	0.7115	0.0962	0.7115	0.7115	0.7115	0.7115	0.0962	0.7115	0.0962	0.7115	0.7115	0.0962	0.0962	0.7115	0.7115	0.7115	0.7115	0.7115	0.7115	0.0769	0.7115	0.7115	0.7115	0.0769	0.7115	0.7115	0.0769	0.0769	0.7115	0.7115	0.7115	0.0577	0.0577	0.0577
ALL00102	0.7885	0.7885	0.7885	0.7885	0.7885	0.7885	0.7885	0.7885	0.7885	0.7885	0.7885	0.7885	0.7885	0.7885	0.7885	0.7885	0.0962	0.7885	0.7885	0.7885	0.7885	0.0962	0.7885	0.0962	0.7885	0.7885	0.0962	0.0962	0.7885	0.7885	0.7885	0.7885	0.7885	0.7885	0.0769	0.7885	0.7885	0.7885	0.0769	0.7885	0.7885	0.0769	0.0769	0.7885	0.7885	0.7885	0.7885	0.7885	0.7885
ALL00103	0.8846	0.8846	0.8846	0.8846	0.8846	0.8846	0.8846	0.8846	0.8846	0.8846	0.8846	0.8846	0.8846	0.8846	0.8846	0.8846	0.8846	0.8846	0.8846	0.8846	0.8846	0.8846	0.8846	0.8846	0.8846	0.8846	0.8846	0.8846	0.8846	0.8846	0.8846	0.8846	0.8846	0.8846	0.0769	0.8846	0.8846	0.8846	0.0769	0.8846	0.8846	0.0769	0.0769	0.8846	0.8846	0.8846	0.8846	0.8846	0.8846
ALL00104	0.9423	0.9423	0.9423	0.9423	0.9423	0.9423	0.9423	0.9423	0.9423	0.9423	0.9423	0.9423	0.9423	0.9423	0.9423	0.9423	0.9423	0.9423	0.9423	0.9423	0.9423	0.9423	0.9423	0.9423	0.9423	0.9423	0.9423	0.9423	0.9423	0.9423	0.9423	0.9423	0.9423	0.9423	0.9423	0.9423	0.9423	0.9423	0.9423	0.9423	0.9423	0.9423	0.9423	0.9423	0.9423	0.9423	0.0577	0.0577	0.0577
ALL00105	0.75	0.75	0.75	0.75	0.75	0.75	0.75	0.75	0.75	0.75	0.75	0.75	0.75	0.1346	0.75	0.75	0.1346	0.75	0.75	0.75	0.75	0.1346	0.75	0.1346	0.75	0.75	0.1346	0.1346	0.75	0.75	0.75	0.75	0.75	0.75	0.75	0.1346	0.75	0.75	0.75	0.75	0.75	0.75	0.75	0.75	0.75	0.75	0.0577	0.0577	0.0577
ALL00106	0.7115	0.7115	0.7115	0.7115	0.7115	0.7115	0.7115	0.7115	0.7115	0.7115	0.7115	0.7115	0.7115	0.7115	0.7115	0.7115	0.0962	0.7115	0.7115	0.7115	0.7115	0.0962	0.7115	0.0962	0.7115	0.7115	0.0962	0.0962	0.7115	0.7115	0.7115	0.7115	0.7115	0.7115	0.7115	0.7115	0.7115	0.7115	0.7115	0.7115	0.7115	0.0769	0.7115	0.0769	0.0769	0.0769	0.0577	0.0577	0.0577
ALL00107	0.9038	0.9038	0.9038	0.9038	0.9038	0.9038	0.9038	0.9038	0.9038	0.9038	0.9038	0.9038	0.9038	0.0962	0.9038	0.9038	0.9038	0.9038	0.9038	0.9038	0.9038	0.9038	0.9038	0.9038	0.9038	0.9038	0.9038	0.9038	0.9038	0.9038	0.9038	0.9038	0.9038	0.9038	0.9038	0.0962	0.9038	0.9038	0.9038	0.9038	0.9038	0.9038	0.9038	0.0962	0.0962	0.0962	0.9038	0.9038	0.9038
ALL00108	0.75	0.75	0.75	0.75	0.75	0.75	0.75	0.75	0.75	0.75	0.75	0.75	0.75	0.75	0.75	0.75	0.1538	0.75	0.75	0.75	0.75	0.1538	0.75	0.1538	0.75	0.75	0.1538	0.1538	0.75	0.75	0.75	0.75	0.75	0.75	0.0385	0.75	0.75	0.75	0.0385	0.75	0.75	0.75	0.75	0.75	0.75	0.75	0.1538	0.1538	0.1538
ALL00109	0.9231	0.9231	0.9231	0.9231	0.9231	0.9231	0.9231	0.9231	0.9231	0.9231	0.9231	0.9231	0.9231	0.9231	0.9231	0.9231	0.9231	0.9231	0.9231	0.9231	0.9231	0.9231	0.9231	0.9231	0.9231	0.9231	0.9231	0.9231	0.9231	0.9231	0.9231	0.9231	0.9231	0.9231	0.0385	0.9231	0.9231	0.9231	0.0385	0.9231	0.9231	0.9231	0.9231	0.9231	0.9231	0.9231	0.9231	0.9231	0.9231
ALL00110	0.7692	0.7692	0.7692	0.7692	0.7692	0.7692	0.7692	0.7692	0.7692	0.2115	0.2115	0.7692	0.7692	0.2115	0.2115	0.7692	0.7692	0.7692	0.7692	0.7692	0.7692	0.7692	0.7692	0.7692	0.7692	0.7692	0.7692	0.7692	0.7692	0.7692	0.7692	0.2115	0.7692	0.7692	0.2115	0.2115	0.7692	0.2115	0.2115	0.7692	0.7692	0.7692	0.7692	0.7692	0.7692	0.7692	0.7692	0.7692	0.7692
ALL00111	0.7308	0.7308	0.7308	0.7308	0.7308	0.7308	0.7308	0.7308	0.7308	0.7308	0.7308	0.7308	0.7308	0.1346	0.7308	0.7308	0.0962	0.7308	0.7308	0.7308	0.7308	0.0962	0.7308	0.0962	0.7308	0.7308	0.0962	0.0962	0.7308	0.7308	0.7308	0.7308	0.7308	0.7308	0.1346	0.1346	0.7308	0.7308	0.1346	0.7308	0.7308	0.1346	0.0192	0.0192	0.1346	0.1346	0.7308	0.7308	0.7308
ALL00112	0.8846	0.8846	0.8846	0.8846	0.8846	0.8846	0.8846	0.8846	0.8846	0.8846	0.8846	0.8846	0.8846	0.8846	0.8846	0.8846	0.0962	0.8846	0.8846	0.8846	0.8846	0.0962	0.8846	0.0962	0.8846	0.8846	0.0962	0.0962	0.8846	0.8846	0.8846	0.8846	0.8846	0.8846	0.8846	0.8846	0.8846	0.8846	0.8846	0.8846	0.8846	0.8846	0.8846	0.8846	0.8846	0.8846	0.8846	0.8846	0.8846
ALL00113	0.7115	0.2885	0.7115	0.2885	0.7115	0.2885	0.7115	0.7115	0.7115	0.7115	0.7115	0.7115	0.7115	0.7115	0.7115	0.7115	0.7115	0.7115	0.2885	0.2885	0.2885	0.7115	0.7115	0.7115	0.7115	0.2885	0.7115	0.7115	0.7115	0.7115	0.7115	0.7115	0.7115	0.2885	0.2885	0.7115	0.2885	0.7115	0.2885	0.2885	0.7115	0.7115	0.7115	0.7115	0.7115	0.7115	0.2885	0.2885	0.2885
ALL00114	0.5769	0.5769	0.5769	0.5769	0.5769	0.5769	0.5769	0.5769	0.5769	0.3846	0.3846	0.5769	0.5769	0.3846	0.3846	0.5769	0.3846	0.5769	0.5769	0.5769	0.5769	0.3846	0.3846	0.3846	0.3846	0.5769	0.3846	0.3846	0.3846	0.5769	0.3846	0.3846	0.5769	0.5769	0.5769	0.3846	0.5769	0.3846	0.5769	0.5769	0.5769	0.0385	0.3846	0.3846	0.3846	0.3846	0.5769	0.5769	0.5769
ALL00115	0.5192	0.5192	0.5192	0.5192	0.5192	0.5192	0.5192	0.5192	0.5192	0.2692	0.2692	0.5192	0.5192	0.1346	0.2692	0.5192	0.2692	0.5192	0.5192	0.5192	0.5192	0.2692	0.2692	0.2692	0.2692	0.5192	0.2692	0.2692	0.2692	0.5192	0.2692	0.2692	0.5192	0.5192	0.5192	0.1346	0.5192	0.2692	0.5192	0.5192	0.5192	0.1346	0.1346	0.1346	0.1346	0.1346	0.0577	0.0577	0.0577
ALL00116	0.6154	0.2308	0.6154	0.6154	0.6154	0.2308	0.6154	0.6154	0.6154	0.6154	0.2308	0.6154	0.6154	0.6154	0.6154	0.6154	0.6154	0.6154	0.2308	0.2308	0.2308	0.6154	0.6154	0.6154	0.6154	0.2308	0.6154	0.6154	0.6154	0.6154	0.6154	0.6154	0.6154	0.2308	0.2308	0.6154	0.2308	0.6154	0.2308	0.2308	0.6154	0.6154	0.6154	0.6154	0.0385	0.0385	0.0192	0.0385	0.0385
ALL00117	0.9808	0.9808	0.9808	0.9808	0.9808	0.9808	0.9808	0.9808	0.9808	0.9808	0.9808	0.9808	0.9808	0.9808	0.9808	0.9808	0.9808	0.9808	0.9808	0.9808	0.9808	0.9808	0.9808	0.9808	0.9808	0.9808	0.9808	0.9808	0.9808	0.9808	0.9808	0.9808	0.9808	0.9808	0.9808	0.9808	0.9808	0.9808	0.9808	0.9808	0.9808	0.9808	0.9808	0.9808	0.9808	0.9808	0.9808	0.9808	0.9808
ALL00118	0.7115	0.7115	0.7115	0.7115	0.7115	0.7115	0.7115	0.7115	0.7115	0.7115	0.7115	0.7115	0.7115	0.7115	0.7115	0.7115	0.1154	0.7115	0.7115	0.7115	0.7115	0.1154	0.7115	0.1154	0.7115	0.7115	0.1154	0.1154	0.7115	0.7115	0.7115	0.7115	0.7115	0.7115	0.7115	0.7115	0.7115	0.7115	0.7115	0.7115	0.0192	0.0192	0.1154	0.0192	0.7115	0.7115	0.1154	0.1154	0.1154
ALL00119	0.7115	0.7115	0.7115	0.7115	0.7115	0.7115	0.7115	0.7115	0.7115	0.2692	0.7115	0.7115	0.7115	0.7115	0.2692	0.7115	0.2692	0.7115	0.7115	0.7115	0.7115	0.2692	0.2692	0.2692	0.2692	0.7115	0.2692	0.2692	0.2692	0.7115	0.2692	0.2692	0.7115	0.7115	0.7115	0.7115	0.7115	0.7115	0.7115	0.7115	0.2692	0.7115	0.2692	0.7115	0.7115	0.7115	0.7115	0.7115	0.7115
ALL00120	0.8077	0.8077	0.8077	0.8077	0.8077	0.8077	0.8077	0.8077	0.8077	0.8077	0.8077	0.8077	0.8077	0.8077	0.8077	0.8077	0.8077	0.8077	0.8077	0.8077	0.8077	0.8077	0.8077	0.8077	0.8077	0.8077	0.8077	0.8077	0.8077	0.8077	0.1923	0.8077	0.8077	0.8077	0.1923	0.1923	0.8077	0.8077	0.1923	0.8077	0.8077	0.8077	0.8077	0.8077	0.8077	0.8077	0.1923	0.1923	0.1923
ALL00121	0.75	0.75	0.75	0.75	0.75	0.75	0.75	0.75	0.75	0.75	0.75	0.75	0.75	0.75	0.75	0.75	0.0962	0.75	0.75	0.75	0.75	0.0962	0.75	0.0962	0.75	0.75	0.0962	0.0962	0.75	0.75	0.75	0.75	0.75	0.75	0.75	0.75	0.75	0.75	0.75	0.75	0.75	0.0962	0.0962	0.75	0.75	0.75	0.0962	0.0962	0.0962
ALL00122	0.9231	0.9231	0.9231	0.9231	0.9231	0.9231	0.9231	0.9231	0.9231	0.9231	0.9231	0.9231	0.9231	0.9231	0.9231	0.9231	0.9231	0.9231	0.9231	0.9231	0.9231	0.9231	0.9231	0.9231	0.9231	0.9231	0.9231	0.9231	0.9231	0.9231	0.9231	0.9231	0.9231	0.9231	0.9231	0.9231	0.9231	0.9231	0.9231	0.9231	0.9231	0.9231	0.9231	0.9231	0.9231	0.9231	0.0577	0.0577	0.0577
ALL00123	0.7885	0.7885	0.7885	0.7885	0.7885	0.7885	0.7885	0.7885	0.7885	0.7885	0.7885	0.7885	0.7885	0.7885	0.7885	0.7885	0.7885	0.7885	0.7885	0.7885	0.7885	0.7885	0.1538	0.7885	0.1538	0.7885	0.7885	0.7885	0.1538	0.7885	0.7885	0.7885	0.7885	0.7885	0.7885	0.7885	0.7885	0.7885	0.7885	0.7885	0.7885	0.1538	0.1538	0.7885	0.7885	0.7885	0.1538	0.1538	0.1538
ALL00124	0.6731	0.6731	0.6731	0.6731	0.6731	0.6731	0.3269	0.6731	0.3269	0.6731	0.6731	0.6731	0.3269	0.3269	0.6731	0.6731	0.6731	0.6731	0.6731	0.6731	0.6731	0.3269	0.3269	0.3269	0.3269	0.6731	0.3269	0.3269	0.3269	0.6731	0.6731	0.6731	0.6731	0.6731	0.3269	0.3269	0.6731	0.6731	0.3269	0.6731	0.6731	0.6731	0.6731	0.3269	0.3269	0.3269	0.6731	0.6731	0.6731
ALL00125	0.75	0.75	0.75	0.75	0.75	0.75	0.75	0.75	0.75	0.75	0.75	0.75	0.75	0.75	0.75	0.75	0.75	0.75	0.75	0.75	0.75	0.1154	0.75	0.1154	0.75	0.75	0.1154	0.1154	0.75	0.75	0.75	0.75	0.75	0.75	0.75	0.75	0.75	0.75	0.75	0.75	0.1346	0.1346	0.75	0.1154	0.75	0.75	0.1346	0.1346	0.1346
ALL00126	0.8654	0.8654	0.8654	0.8654	0.8654	0.8654	0.8654	0.8654	0.8654	0.8654	0.8654	0.8654	0.8654	0.8654	0.8654	0.8654	0.8654	0.8654	0.8654	0.8654	0.8654	0.8654	0.8654	0.8654	0.8654	0.8654	0.8654	0.8654	0.8654	0.8654	0.8654	0.8654	0.8654	0.8654	0.8654	0.8654	0.8654	0.8654	0.8654	0.8654	0.0192	0.8654	0.8654	0.8654	0.8654	0.8654	0.0577	0.0577	0.0577
ALL00127	0.9423	0.9423	0.9423	0.9423	0.9423	0.9423	0.9423	0.9423	0.9423	0.9423	0.9423	0.9423	0.9423	0.9423	0.9423	0.9423	0.9423	0.9423	0.9423	0.9423	0.9423	0.9423	0.9423	0.9423	0.9423	0.9423	0.9423	0.9423	0.9423	0.9423	0.9423	0.9423	0.9423	0.9423	0.9423	0.9423	0.9423	0.9423	0.9423	0.9423	0.9423	0.9423	0.9423	0.9423	0.9423	0.9423	0.9423	0.9423	0.9423
ALL00128	0.3462	0.1538	0.3462	0.3462	0.3462	0.1538	0.1538	0.3462	0.1538	0.3462	0.5	0.5	0.5	0.5	0.3462	0.3462	0.1538	0.3462	0.1538	0.5	0.1538	0.1538	0.3462	0.5	0.3462	0.5	0.5	0.5	0.3462	0.5	0.5	0.3462	0.3462	0.5	0.3462	0.3462	0.5	0.5	0.3462	0.5	0.5	0.3462	0.5	0.5	0.5	0.5	0.5	0.5	0.5
ALL00129	0.9615	0.9615	0.9615	0.9615	0.9615	0.9615	0.9615	0.9615	0.9615	0.9615	0.9615	0.9615	0.9615	0.9615	0.9615	0.9615	0.9615	0.9615	0.9615	0.9615	0.9615	0.9615	0.9615	0.9615	0.9615	0.9615	0.9615	0.9615	0.9615	0.9615	0.9615	0.9615	0.9615	0.9615	0.9615	0.9615	0.9615	0.9615	0.9615	0.9615	0.9615	0.0385	0.0385	0.9615	0.9615	0.9615	0.9615	0.9615	0.9615
ALL00130	0.9423	0.9423	0.9423	0.9423	0.9423	0.9423	0.9423	0.9423	0.9423	0.9423	0.9423	0.9423	0.9423	0.9423	0.9423	0.9423	0.9423	0.9423	0.9423	0.9423	0.9423	0.9423	0.9423	0.9423	0.9423	0.9423	0.9423	0.9423	0.9423	0.9423	0.9423	0.9423	0.9423	0.9423	0.9423	0.9423	0.9423	0.9423	0.9423	0.9423	0.9423	0.9423	0.9423	0.9423	0.9423	0.9423	0.9423	0.9423	0.9423
ALL00131	0.6346	0.6346	0.6346	0.6346	0.6346	0.6346	0.3654	0.6346	0.3654	0.6346	0.6346	0.3654	0.3654	0.3654	0.6346	0.6346	0.6346	0.6346	0.3654	0.6346	0.6346	0.3654	0.3654	0.3654	0.3654	0.6346	0.3654	0.3654	0.3654	0.6346	0.3654	0.6346	0.6346	0.6346	0.3654	0.3654	0.3654	0.6346	0.3654	0.3654	0.6346	0.6346	0.6346	0.6346	0.6346	0.6346	0.6346	0.6346	0.6346
ALL00132	0.9808	0.9808	0.9808	0.9808	0.9808	0.9808	0.9808	0.9808	0.9808	0.9808	0.9808	0.9808	0.9808	0.9808	0.9808	0.9808	0.9808	0.9808	0.9808	0.9808	0.9808	0.9808	0.9808	0.9808	0.9808	0.9808	0.9808	0.9808	0.9808	0.9808	0.9808	0.9808	0.9808	0.9808	0.9808	0.9808	0.9808	0.9808	0.9808	0.9808	0.9808	0.9808	0.9808	0.9808	0.9808	0.9808	0.9808	0.0192	0.9808
ALL00133	0.5192	0.4808	0.4808	0.4808	0.4808	0.4808	0.5192	0.4808	0.5192	0.4808	0.4808	0.5192	0.5192	0.5192	0.4808	0.4808	0.4808	0.5192	0.5192	0.4808	0.4808	0.4808	0.5192	0.4808	0.5192	0.4808	0.4808	0.4808	0.5192	0.5192	0.5192	0.4808	0.4808	0.4808	0.5192	0.5192	0.5192	0.4808	0.5192	0.5192	0.4808	0.5192	0.4808	0.4808	0.5192	0.5192	0.5192	0.5192	0.5192
ALL00134	0.3846	0.3846	0.6154	0.6154	0.6154	0.3846	0.6154	0.6154	0.6154	0.6154	0.3846	0.6154	0.6154	0.6154	0.6154	0.6154	0.3846	0.3846	0.6154	0.3846	0.3846	0.6154	0.6154	0.6154	0.6154	0.3846	0.6154	0.6154	0.6154	0.3846	0.6154	0.6154	0.6154	0.3846	0.6154	0.6154	0.6154	0.3846	0.6154	0.6154	0.6154	0.6154	0.6154	0.6154	0.3846	0.3846	0.3846	0.3846	0.3846
ALL00135	0.9808	0.9808	0.9808	0.9808	0.9808	0.9808	0.9808	0.9808	0.9808	0.9808	0.9808	0.9808	0.9808	0.9808	0.9808	0.9808	0.9808	0.9808	0.9808	0.9808	0.9808	0.9808	0.9808	0.9808	0.9808	0.9808	0.9808	0.9808	0.9808	0.9808	0.9808	0.9808	0.9808	0.9808	0.9808	0.9808	0.9808	0.9808	0.9808	0.9808	0.9808	0.9808	0.9808	0.9808	0.9808	0.9808	0.9808	0.9808	0.9808
ALL00136	0.0577	0.4808	0.4615	0.4808	0.4615	0.4808	0.4615	0.4615	0.4615	0.4808	0.4808	0.4808	0.4615	0.4808	0.4808	0.4615	0.4808	0.0577	0.4615	0.4808	0.4808	0.4615	0.4808	0.4615	0.4808	0.4808	0.4615	0.4615	0.4808	0.0577	0.4615	0.4615	0.4615	0.4808	0.4808	0.4808	0.4615	0.4808	0.4615	0.4615	0.4808	0.4615	0.4615	0.4615	0.4615	0.4615	0.4808	0.4808	0.4808
ALL00137	0.1923	0.8077	0.8077	0.8077	0.8077	0.8077	0.8077	0.8077	0.8077	0.8077	0.8077	0.8077	0.8077	0.8077	0.8077	0.8077	0.8077	0.1923	0.8077	0.8077	0.8077	0.8077	0.8077	0.8077	0.8077	0.8077	0.8077	0.8077	0.8077	0.1923	0.8077	0.8077	0.8077	0.8077	0.8077	0.8077	0.8077	0.8077	0.8077	0.8077	0.8077	0.1923	0.8077	0.1923	0.1923	0.1923	0.1923	0.1923	0.1923
ALL00138	0.4808	0.4808	0.4808	0.4808	0.4808	0.4808	0.4808	0.4808	0.4808	0.4808	0.4808	0.4808	0.4808	0.4808	0.4808	0.4808	0.4808	0.4808	0.4808	0.4808	0.4808	0.4808	0.4808	0.4808	0.4808	0.4808	0.4808	0.4808	0.4808	0.4808	0.4808	0.4808	0.4808	0.4808	0.4808	0.4808	0.4808	0.4808	0.4808	0.4808	0.4808	0.4808	0.4808	0.4808	0.4808	0.4808	0.4808	0.4808	0.4808
ALL00139	0.9231	0.9231	0.9231	0.9231	0.9231	0.9231	0.9231	0.9231	0.9231	0.9231	0.9231	0.9231	0.9231	0.9231	0.9231	0.9231	0.9231	0.9231	0.9231	0.9231	0.9231	0.9231	0.9231	0.9231	0.9231	0.9231	0.9231	0.9231	0.9231	0.9231	0.9231	0.9231	0.9231	0.9231	0.9231	0.9231	0.9231	0.9231	0.9231	0.9231	0.9231	0.0769	0.9231	0.0769	0.0769	0.0769	0.9231	0.9231	0.9231
ALL00140	0.3077	0.4615	0.2115	0.4615	0.2115	0.4615	0.2115	0.2115	0.2115	0.4615	0.4615	0.4615	0.2115	0.3077	0.4615	0.2115	0.4615	0.3077	0.4615	0.4615	0.4615	0.3077	0.4615	0.4615	0.4615	0.4615	0.3077	0.3077	0.4615	0.3077	0.4615	0.2115	0.4615	0.4615	0.4615	0.4615	0.4615	0.4615	0.2115	0.4615	0.3077	0.3077	0.3077	0.3077	0.2115	0.2115	0.3077	0.3077	0.3077
ALL00141	0.9038	0.9038	0.9038	0.9038	0.9038	0.9038	0.9038	0.9038	0.9038	0.9038	0.9038	0.9038	0.9038	0.9038	0.9038	0.9038	0.9038	0.9038	0.9038	0.9038	0.9038	0.9038	0.9038	0.9038	0.9038	0.9038	0.9038	0.9038	0.9038	0.9038	0.9038	0.9038	0.9038	0.9038	0.9038	0.9038	0.9038	0.9038	0.9038	0.9038	0.9038	0.9038	0.9038	0.9038	0.9038	0.9038	0.0385	0.0385	0.9038
ALL00142	0.9615	0.9615	0.9615	0.9615	0.9615	0.9615	0.9615	0.9615	0.9615	0.9615	0.9615	0.9615	0.9615	0.9615	0.9615	0.9615	0.9615	0.9615	0.9615	0.9615	0.9615	0.9615	0.9615	0.9615	0.9615	0.9615	0.9615	0.9615	0.9615	0.9615	0.9615	0.9615	0.9615	0.9615	0.9615	0.9615	0.9615	0.9615	0.9615	0.9615	0.9615	0.9615	0.9615	0.9615	0.9615	0.9615	0.9615	0.9615	0.9615
ALL00143	0.0385	0.5577	0.25	0.5577	0.25	0.5577	0.25	0.25	0.25	0.5577	0.5577	0.5577	0.25	0.5577	0.5577	0.0192	0.5577	0.0385	0.5577	0.5577	0.5577	0.5577	0.5577	0.5577	0.5577	0.5577	0.5577	0.5577	0.5577	0.0769	0.5577	0.5577	0.5577	0.5577	0.25	0.25	0.5577	0.5577	0.25	0.5577	0.5577	0.25	0.5577	0.25	0.25	0.25	0.0769	0.0769	0.0769
ALL00144	0.2692	0.7308	0.7308	0.7308	0.7308	0.7308	0.7308	0.7308	0.7308	0.7308	0.7308	0.7308	0.7308	0.7308	0.7308	0.7308	0.7308	0.2692	0.7308	0.7308	0.7308	0.7308	0.7308	0.7308	0.7308	0.7308	0.7308	0.7308	0.7308	0.2692	0.7308	0.7308	0.7308	0.7308	0.7308	0.7308	0.7308	0.7308	0.7308	0.7308	0.7308	0.2692	0.2692	0.2692	0.2692	0.2692	0.2692	0.2692	0.2692
ALL00145	0.4615	0.4231	0.4231	0.4615	0.4231	0.4231	0.4231	0.4231	0.4231	0.4615	0.4615	0.4615	0.4231	0.4615	0.4615	0.4231	0.4615	0.4615	0.4615	0.4615	0.4615	0.4615	0.4615	0.4615	0.4615	0.4615	0.4615	0.4615	0.4615	0.4231	0.4615	0.4231	0.4615	0.4615	0.4231	0.4231	0.4231	0.4231	0.4231	0.4231	0.4615	0.4231	0.4231	0.4231	0.4231	0.4231	0.0192	0.0769	0.0192
ALL00146	0.8846	0.8846	0.8846	0.8846	0.8846	0.8846	0.8846	0.8846	0.8846	0.8846	0.8846	0.8846	0.8846	0.8846	0.8846	0.8846	0.8846	0.8846	0.8846	0.8846	0.8846	0.8846	0.8846	0.8846	0.8846	0.8846	0.8846	0.8846	0.8846	0.8846	0.8846	0.8846	0.8846	0.8846	0.8846	0.8846	0.8846	0.8846	0.8846	0.8846	0.8846	0.8846	0.8846	0.8846	0.8846	0.8846	0.0577	0.0577	0.0577
ALL00147	0.0769	0.75	0.75	0.75	0.75	0.75	0.75	0.75	0.75	0.75	0.75	0.75	0.75	0.1346	0.75	0.75	0.75	0.0769	0.75	0.75	0.75	0.1346	0.75	0.75	0.75	0.75	0.1346	0.1346	0.75	0.0769	0.75	0.75	0.75	0.75	0.75	0.75	0.75	0.75	0.75	0.75	0.1346	0.75	0.75	0.75	0.75	0.75	0.75	0.1346	0.1346
ALL00148	0.1154	0.8846	0.8846	0.8846	0.8846	0.8846	0.8846	0.8846	0.8846	0.8846	0.8846	0.8846	0.8846	0.8846	0.8846	0.8846	0.8846	0.1154	0.8846	0.8846	0.8846	0.8846	0.8846	0.8846	0.8846	0.8846	0.8846	0.8846	0.8846	0.1154	0.8846	0.8846	0.8846	0.8846	0.8846	0.8846	0.8846	0.8846	0.8846	0.8846	0.8846	0.8846	0.8846	0.8846	0.8846	0.8846	0.1154	0.1154	0.8846
ALL00149	0.2115	0.5	0.1731	0.5	0.1731	0.5	0.1731	0.1731	0.1731	0.5	0.5	0.5	0.1731	0.5	0.5	0.2115	0.5	0.2115	0.5	0.5	0.5	0.2115	0.5	0.5	0.5	0.5	0.2115	0.2115	0.5	0.2115	0.5	0.5	0.5	0.5	0.1731	0.1731	0.5	0.5	0.1731	0.1154	0.5	0.5	0.2115	0.5	0.1154	0.1154	0.2115	0.2115	0.2115
ALL00150	0.6923	0.6923	0.6923	0.2115	0.6923	0.2115	0.6923	0.6923	0.6923	0.2115	0.2115	0.6923	0.6923	0.6923	0.2115	0.6923	0.6923	0.6923	0.2115	0.6923	0.6923	0.2115	0.6923	0.6923	0.6923	0.6923	0.2115	0.2115	0.6923	0.6923	0.2115	0.6923	0.6923	0.6923	0.6923	0.6923	0.2115	0.6923	0.6923	0.6923	0.6923	0.6923	0.6923	0.6923	0.6923	0.6923	0.0385	0.0385	0.6923
ALL00151	0.2692	0.1923	0.1154	0.2692	0.1346	0.1538	0.1154	0.1154	0.1154	0.2692	0.2692	0.2692	0.1154	0.0385	0.2692	0.2692	0.1923	0.2692	0.1346	0.1923	0.1923	0.1538	0.1346	0.1923	0.1346	0.1346	0.1538	0.1538	0.1346	0.1538	0.1923	0.0385	0.1923	0.1923	0.1538	0.2692	0.1346	0.1923	0.1154	0.1538	0.1923	0.0192	0.0769	0.2692	0.0769	0.0769	0.1538	0.0769	0.2692
ALL00152	0.8846	0.8846	0.8846	0.8846	0.8846	0.8846	0.8846	0.8846	0.8846	0.8846	0.8846	0.8846	0.8846	0.8846	0.8846	0.8846	0.8846	0.8846	0.8846	0.8846	0.8846	0.8846	0.8846	0.8846	0.8846	0.8846	0.8846	0.8846	0.8846	0.8846	0.8846	0.8846	0.8846	0.8846	0.8846	0.8846	0.8846	0.8846	0.8846	0.8846	0.8846	0.8846	0.8846	0.8846	0.8846	0.8846	0.0192	0.0385	0.0385
ALL00153	0.5769	0.3077	0.5769	0.1154	0.5769	0.5769	0.5769	0.5769	0.5769	0.1154	0.1154	0.5769	0.5769	0.3077	0.1154	0.5769	0.3077	0.5769	0.5769	0.3077	0.3077	0.5769	0.3077	0.3077	0.3077	0.3077	0.5769	0.5769	0.3077	0.5769	0.3077	0.3077	0.3077	0.3077	0.5769	0.5769	0.5769	0.3077	0.5769	0.5769	0.3077	0.5769	0.5769	0.1154	0.5769	0.5769	0.5769	0.5769	0.5769
ALL00154	0.8846	0.8846	0.8846	0.8846	0.8846	0.8846	0.8846	0.8846	0.8846	0.8846	0.8846	0.8846	0.8846	0.8846	0.8846	0.8846	0.8846	0.8846	0.8846	0.8846	0.8846	0.8846	0.8846	0.8846	0.8846	0.8846	0.8846	0.8846	0.8846	0.8846	0.8846	0.8846	0.8846	0.8846	0.8846	0.8846	0.8846	0.8846	0.8846	0.8846	0.8846	0.8846	0.8846	0.8846	0.8846	0.8846	0.0962	0.0962	0.0962
ALL00155	0.1346	0.8654	0.8654	0.8654	0.8654	0.8654	0.8654	0.8654	0.8654	0.8654	0.8654	0.8654	0.8654	0.8654	0.8654	0.8654	0.8654	0.1346	0.8654	0.8654	0.8654	0.8654	0.8654	0.8654	0.8654	0.8654	0.8654	0.8654	0.8654	0.1346	0.8654	0.8654	0.8654	0.8654	0.8654	0.8654	0.8654	0.8654	0.8654	0.8654	0.8654	0.8654	0.8654	0.8654	0.8654	0.8654	0.1346	0.1346	0.1346
ALL00156	0.9808	0.9808	0.9808	0.9808	0.9808	0.9808	0.9808	0.9808	0.9808	0.9808	0.9808	0.9808	0.9808	0.9808	0.9808	0.9808	0.9808	0.9808	0.9808	0.9808	0.9808	0.9808	0.9808	0.9808	0.9808	0.9808	0.9808	0.9808	0.9808	0.9808	0.9808	0.9808	0.9808	0.9808	0.9808	0.9808	0.9808	0.9808	0.9808	0.9808	0.9808	0.9808	0.9808	0.9808	0.9808	0.9808	0.9808	0.9808	0.9808
ALL00157	0.5	0.5	0.5	0.5	0.5	0.5	0.5	0.5	0.5	0.5	0.5	0.5	0.5	0.5	0.5	0.5	0.5	0.5	0.5	0.5	0.5	0.5	0.5	0.5	0.5	0.5	0.5	0.5	0.5	0.5	0.5	0.5	0.5	0.5	0.5	0.5	0.5	0.5	0.5	0.5	0.5	0.5	0.5	0.5	0.5	0.5	0.5	0.5	0.5
ALL00158	0.9808	0.9808	0.9808	0.9808	0.9808	0.9808	0.9808	0.9808	0.9808	0.9808	0.9808	0.9808	0.9808	0.9808	0.9808	0.9808	0.9808	0.9808	0.9808	0.9808	0.9808	0.9808	0.9808	0.9808	0.9808	0.9808	0.9808	0.9808	0.9808	0.9808	0.9808	0.9808	0.9808	0.9808	0.9808	0.9808	0.9808	0.9808	0.9808	0.9808	0.9808	0.9808	0.9808	0.9808	0.9808	0.9808	0.9808	0.9808	0.9808
ALL00159	0.0577	0.8846	0.8846	0.8846	0.8846	0.8846	0.8846	0.8846	0.8846	0.8846	0.8846	0.8846	0.8846	0.8846	0.8846	0.8846	0.8846	0.0577	0.8846	0.8846	0.8846	0.8846	0.8846	0.8846	0.8846	0.8846	0.8846	0.8846	0.8846	0.8846	0.8846	0.8846	0.8846	0.8846	0.8846	0.8846	0.8846	0.8846	0.8846	0.8846	0.8846	0.8846	0.8846	0.8846	0.8846	0.8846	0.0577	0.8846	0.8846
ALL00160	0.9615	0.9615	0.9615	0.9615	0.9615	0.9615	0.9615	0.9615	0.9615	0.9615	0.9615	0.9615	0.9615	0.9615	0.9615	0.9615	0.9615	0.9615	0.9615	0.9615	0.9615	0.9615	0.9615	0.9615	0.9615	0.9615	0.9615	0.9615	0.9615	0.9615	0.9615	0.9615	0.9615	0.9615	0.9615	0.9615	0.9615	0.9615	0.9615	0.9615	0.9615	0.9615	0.9615	0.9615	0.9615	0.9615	0.9615	0.9615	0.9615
ALL00161	0.9038	0.9038	0.9038	0.9038	0.9038	0.0769	0.9038	0.9038	0.9038	0.9038	0.9038	0.9038	0.9038	0.9038	0.9038	0.9038	0.9038	0.9038	0.9038	0.9038	0.9038	0.0769	0.9038	0.9038	0.9038	0.9038	0.0769	0.0769	0.9038	0.9038	0.9038	0.9038	0.9038	0.9038	0.9038	0.9038	0.9038	0.9038	0.9038	0.9038	0.9038	0.9038	0.9038	0.0192	0.9038	0.9038	0.9038	0.9038	0.9038
ALL00162	0.1923	0.8077	0.8077	0.8077	0.8077	0.1923	0.8077	0.8077	0.8077	0.8077	0.8077	0.8077	0.8077	0.8077	0.8077	0.8077	0.8077	0.1923	0.8077	0.8077	0.8077	0.1923	0.8077	0.8077	0.8077	0.8077	0.1923	0.1923	0.8077	0.1923	0.8077	0.8077	0.8077	0.8077	0.8077	0.8077	0.8077	0.8077	0.8077	0.8077	0.8077	0.8077	0.8077	0.8077	0.8077	0.8077	0.1923	0.1923	0.1923
ALL00163	0.6346	0.6346	0.6346	0.3654	0.6346	0.3654	0.6346	0.6346	0.6346	0.3654	0.3654	0.3654	0.6346	0.3654	0.3654	0.6346	0.6346	0.6346	0.3654	0.6346	0.6346	0.3654	0.6346	0.6346	0.6346	0.6346	0.3654	0.3654	0.6346	0.3654	0.3654	0.3654	0.6346	0.6346	0.6346	0.6346	0.6346	0.6346	0.6346	0.6346	0.6346	0.6346	0.6346	0.3654	0.3654	0.3654	0.3654	0.6346	0.3654
ALL00164	0.2308	0.7115	0.7115	0.7115	0.7115	0.2308	0.7115	0.7115	0.7115	0.7115	0.7115	0.7115	0.7115	0.7115	0.7115	0.7115	0.7115	0.2308	0.7115	0.7115	0.7115	0.2308	0.7115	0.7115	0.7115	0.7115	0.2308	0.2308	0.7115	0.2308	0.7115	0.7115	0.7115	0.7115	0.7115	0.7115	0.7115	0.7115	0.7115	0.7115	0.7115	0.7115	0.7115	0.7115	0.2308	0.2308	0.2308	0.2308	0.2308
ALL00165	0.8462	0.8462	0.8462	0.8462	0.8462	0.1346	0.8462	0.8462	0.8462	0.8462	0.8462	0.8462	0.8462	0.8462	0.8462	0.8462	0.8462	0.8462	0.8462	0.8462	0.8462	0.1346	0.8462	0.8462	0.8462	0.8462	0.1346	0.1346	0.8462	0.8462	0.8462	0.8462	0.8462	0.8462	0.8462	0.8462	0.8462	0.8462	0.8462	0.8462	0.8462	0.8462	0.1346	0.8462	0.8462	0.8462	0.8462	0.8462	0.8462
ALL00166	0.1154	0.7115	0.7115	0.7115	0.7115	0.1731	0.7115	0.7115	0.7115	0.1731	0.7115	0.7115	0.7115	0.1731	0.7115	0.7115	0.7115	0.1154	0.1731	0.7115	0.7115	0.1731	0.7115	0.7115	0.7115	0.7115	0.1731	0.1731	0.7115	0.1154	0.7115	0.1731	0.7115	0.7115	0.7115	0.7115	0.7115	0.7115	0.7115	0.7115	0.7115	0.7115	0.7115	0.7115	0.7115	0.7115	0.1154	0.1154	0.1154
ALL00167	0.4423	0.5385	0.5385	0.5385	0.5385	0.4423	0.5385	0.5385	0.5385	0.4423	0.5385	0.4423	0.5385	0.4423	0.4423	0.5385	0.5385	0.4423	0.4423	0.5385	0.5385	0.4423	0.5385	0.5385	0.5385	0.5385	0.4423	0.4423	0.5385	0.4423	0.5385	0.4423	0.5385	0.5385	0.5385	0.5385	0.5385	0.5385	0.5385	0.5385	0.5385	0.4423	0.4423	0.4423	0.4423	0.4423	0.0192	0.4423	0.4423
ALL00168	0.4615	0.4808	0.4808	0.4615	0.4808	0.4615	0.4808	0.4808	0.4808	0.4615	0.4615	0.4615	0.4808	0.4615	0.4615	0.4808	0.4808	0.4615	0.4615	0.4808	0.4808	0.4615	0.4808	0.4808	0.4808	0.4808	0.4615	0.4615	0.4808	0.4615	0.4615	0.4615	0.4808	0.4808	0.4808	0.4808	0.4808	0.4808	0.4808	0.4808	0.4808	0.0192	0.4615	0.4615	0.4615	0.4615	0.4615	0.4615	0.4615
ALL00169	0.8077	0.8077	0.8077	0.1923	0.8077	0.1923	0.8077	0.8077	0.8077	0.8077	0.1923	0.8077	0.8077	0.8077	0.1923	0.8077	0.8077	0.8077	0.8077	0.8077	0.8077	0.1923	0.8077	0.8077	0.8077	0.8077	0.1923	0.1923	0.8077	0.8077	0.1923	0.8077	0.8077	0.8077	0.8077	0.8077	0.1923	0.8077	0.8077	0.1923	0.8077	0.8077	0.8077	0.8077	0.8077	0.8077	0.8077	0.8077	0.8077
ALL00170	0.8654	0.8654	0.8654	0.8654	0.8654	0.8654	0.8654	0.8654	0.8654	0.8654	0.0192	0.8654	0.8654	0.8654	0.8654	0.8654	0.8654	0.8654	0.8654	0.8654	0.8654	0.8654	0.8654	0.8654	0.8654	0.8654	0.8654	0.8654	0.8654	0.8654	0.8654	0.8654	0.8654	0.8654	0.8654	0.8654	0.8654	0.8654	0.8654	0.8654	0.8654	0.8654	0.8654	0.8654	0.8654	0.8654	0.0577	0.0577	0.0577
ALL00171	0.7885	0.7885	0.7885	0.7885	0.7885	0.1923	0.7885	0.7885	0.7885	0.1923	0.7885	0.7885	0.7885	0.1923	0.7885	0.7885	0.7885	0.7885	0.1923	0.7885	0.7885	0.1923	0.7885	0.7885	0.7885	0.7885	0.1923	0.1923	0.7885	0.7885	0.7885	0.1923	0.7885	0.7885	0.7885	0.7885	0.1923	0.7885	0.7885	0.1923	0.7885	0.7885	0.7885	0.7885	0.7885	0.7885	0.7885	0.0192	0.7885
ALL00172	0.8462	0.8462	0.8462	0.8462	0.8462	0.0769	0.8462	0.8462	0.8462	0.8462	0.8462	0.8462	0.8462	0.8462	0.8462	0.8462	0.8462	0.8462	0.8462	0.8462	0.8462	0.0769	0.8462	0.8462	0.8462	0.8462	0.0769	0.0769	0.8462	0.8462	0.8462	0.8462	0.8462	0.8462	0.8462	0.8462	0.0577	0.8462	0.8462	0.0577	0.8462	0.8462	0.0577	0.8462	0.8462	0.8462	0.8462	0.8462	0.8462
ALL00173	0.25	0.7115	0.7115	0.25	0.7115	0.7115	0.7115	0.7115	0.7115	0.7115	0.25	0.0192	0.7115	0.7115	0.7115	0.7115	0.7115	0.25	0.7115	0.7115	0.7115	0.7115	0.7115	0.7115	0.7115	0.7115	0.7115	0.7115	0.7115	0.25	0.25	0.7115	0.7115	0.7115	0.7115	0.7115	0.25	0.7115	0.7115	0.25	0.7115	0.7115	0.7115	0.7115	0.7115	0.7115	0.25	0.25	0.25
ALL00174	0.1154	0.8462	0.8462	0.8462	0.8462	0.8462	0.8462	0.8462	0.8462	0.8462	0.8462	0.8462	0.8462	0.8462	0.8462	0.8462	0.8462	0.1154	0.8462	0.8462	0.8462	0.8462	0.8462	0.8462	0.8462	0.8462	0.8462	0.8462	0.8462	0.1154	0.8462	0.8462	0.8462	0.8462	0.8462	0.8462	0.8462	0.8462	0.8462	0.8462	0.8462	0.0192	0.8462	0.8462	0.8462	0.8462	0.1154	0.1154	0.1154
ALL00175	0.7885	0.7885	0.7885	0.7885	0.7885	0.7885	0.7885	0.7885	0.7885	0.7885	0.7885	0.7885	0.7885	0.1923	0.7885	0.7885	0.7885	0.7885	0.1923	0.7885	0.7885	0.7885	0.7885	0.7885	0.7885	0.7885	0.7885	0.7885	0.7885	0.7885	0.1923	0.7885	0.7885	0.7885	0.7885	0.7885	0.1923	0.7885	0.7885	0.1923	0.7885	0.1923	0.1923	0.1923	0.7885	0.7885	0.7885	0.7885	0.7885
ALL00176	0.0577	0.7692	0.7692	0.7692	0.7692	0.7692	0.7692	0.7692	0.7692	0.1538	0.7692	0.7692	0.7692	0.7692	0.1538	0.7692	0.7692	0.0577	0.7692	0.7692	0.7692	0.7692	0.7692	0.7692	0.7692	0.7692	0.7692	0.7692	0.7692	0.0577	0.7692	0.1538	0.7692	0.7692	0.7692	0.7692	0.7692	0.7692	0.7692	0.7692	0.7692	0.7692	0.7692	0.7692	0.7692	0.7692	0.1538	0.1538	0.1538
ALL00177	0.1731	0.25	0.25	0.25	0.25	0.5577	0.25	0.25	0.25	0.1731	0.25	0.5577	0.25	0.5577	0.1731	0.25	0.5577	0.1731	0.5577	0.5577	0.5577	0.5577	0.5577	0.5577	0.5577	0.5577	0.5577	0.5577	0.5577	0.1731	0.5577	0.1731	0.5577	0.5577	0.25	0.25	0.5577	0.5577	0.25	0.5577	0.5577	0.5577	0.5577	0.5577	0.5577	0.5577	0.1731	0.1731	0.1731
ALL00178	0.1346	0.8654	0.8654	0.8654	0.8654	0.8654	0.8654	0.8654	0.8654	0.8654	0.8654	0.8654	0.8654	0.8654	0.8654	0.8654	0.8654	0.1346	0.8654	0.8654	0.8654	0.8654	0.8654	0.8654	0.8654	0.8654	0.8654	0.8654	0.8654	0.1346	0.8654	0.8654	0.8654	0.8654	0.8654	0.8654	0.8654	0.8654	0.8654	0.8654	0.8654	0.8654	0.8654	0.8654	0.8654	0.8654	0.1346	0.1346	0.1346
ALL00179	0.9615	0.9615	0.9615	0.9615	0.9615	0.9615	0.9615	0.9615	0.9615	0.9615	0.9615	0.9615	0.9615	0.9615	0.9615	0.9615	0.9615	0.9615	0.9615	0.9615	0.9615	0.9615	0.9615	0.9615	0.9615	0.9615	0.9615	0.9615	0.9615	0.0192	0.9615	0.9615	0.9615	0.9615	0.9615	0.9615	0.9615	0.9615	0.9615	0.9615	0.9615	0.0192	0.9615	0.9615	0.9615	0.9615	0.9615	0.9615	0.9615
ALL00180	0.1346	0.6346	0.6346	0.1731	0.6346	0.6346	0.6346	0.6346	0.6346	0.6346	0.6346	0.6346	0.6346	0.1346	0.6346	0.6346	0.6346	0.1346	0.6346	0.6346	0.6346	0.6346	0.6346	0.6346	0.6346	0.6346	0.6346	0.6346	0.6346	0.1346	0.1731	0.6346	0.6346	0.6346	0.6346	0.6346	0.1731	0.1731	0.6346	0.1731	0.6346	0.1731	0.1731	0.6346	0.1731	0.1731	0.1346	0.1346	0.1346
ALL00181	0.1923	0.25	0.25	0.5192	0.25	0.5192	0.25	0.25	0.25	0.5192	0.25	0.5192	0.25	0.5192	0.5192	0.25	0.5192	0.1923	0.5192	0.5192	0.5192	0.5192	0.5192	0.5192	0.5192	0.5192	0.5192	0.5192	0.5192	0.1923	0.1923	0.5192	0.5192	0.5192	0.25	0.5192	0.1923	0.5192	0.25	0.1923	0.1923	0.25	0.25	0.1923	0.1923	0.1923	0.5192	0.5192	0.5192
ALL00182	0.1346	0.8462	0.8462	0.8462	0.8462	0.8462	0.8462	0.8462	0.8462	0.8462	0.8462	0.8462	0.8462	0.8462	0.8462	0.8462	0.8462	0.1346	0.8462	0.8462	0.8462	0.8462	0.8462	0.8462	0.8462	0.8462	0.8462	0.8462	0.8462	0.1346	0.8462	0.8462	0.8462	0.8462	0.8462	0.8462	0.8462	0.8462	0.8462	0.8462	0.8462	0.8462	0.8462	0.1346	0.8462	0.8462	0.1346	0.1346	0.1346
ALL00183	0.0577	0.8654	0.8654	0.8654	0.8654	0.8654	0.8654	0.8654	0.8654	0.8654	0.8654	0.8654	0.8654	0.8654	0.8654	0.8654	0.8654	0.0577	0.8654	0.8654	0.8654	0.8654	0.8654	0.8654	0.8654	0.8654	0.8654	0.8654	0.8654	0.0577	0.8654	0.8654	0.8654	0.8654	0.8654	0.8654	0.8654	0.8654	0.8654	0.8654	0.8654	0.8654	0.8654	0.8654	0.8654	0.8654	0.0577	0.0577	0.0577
ALL00184	0.4038	0.4038	0.4038	0.4038	0.4038	0.5577	0.4038	0.4038	0.4038	0.5577	0.4038	0.5577	0.4038	0.5577	0.5577	0.4038	0.5577	0.4038	0.5577	0.5577	0.5577	0.5577	0.5577	0.5577	0.5577	0.5577	0.5577	0.5577	0.5577	0.0192	0.5577	0.5577	0.5577	0.5577	0.4038	0.5577	0.5577	0.5577	0.4038	0.5577	0.5577	0.4038	0.5577	0.4038	0.5577	0.5577	0.4038	0.4038	0.4038
ALL00185	0.9808	0.9808	0.9808	0.9808	0.9808	0.9808	0.9808	0.9808	0.9808	0.9808	0.9808	0.9808	0.9808	0.9808	0.9808	0.9808	0.9808	0.9808	0.9808	0.9808	0.9808	0.9808	0.9808	0.9808	0.9808	0.9808	0.9808	0.9808	0.9808	0.9808	0.9808	0.9808	0.9808	0.9808	0.9808	0.9808	0.9808	0.9808	0.9808	0.9808	0.9808	0.9808	0.9808	0.9808	0.9808	0.9808	0.0192	0.9808	0.9808
ALL00186	0.9231	0.9231	0.9231	0.9231	0.9231	0.9231	0.9231	0.9231	0.9231	0.9231	0.9231	0.9231	0.9231	0.9231	0.9231	0.9231	0.9231	0.9231	0.9231	0.9231	0.9231	0.9231	0.9231	0.9231	0.9231	0.9231	0.9231	0.9231	0.9231	0.9231	0.9231	0.9231	0.9231	0.9231	0.9231	0.9231	0.9231	0.9231	0.9231	0.9231	0.9231	0.9231	0.9231	0.9231	0.9231	0.9231	0.0769	0.0769	0.0769
ALL00187	0.5769	0.5769	0.5769	0.5769	0.5769	0.3846	0.5769	0.5769	0.5769	0.5769	0.5769	0.3846	0.5769	0.5769	0.5769	0.0192	0.3846	0.5769	0.5769	0.3846	0.3846	0.3846	0.3846	0.3846	0.3846	0.3846	0.3846	0.3846	0.3846	0.5769	0.5769	0.3846	0.3846	0.3846	0.5769	0.3846	0.5769	0.5769	0.5769	0.5769	0.3846	0.5769	0.5769	0.5769	0.3846	0.3846	0.5769	0.5769	0.5769
ALL00188	0.4808	0.4808	0.4808	0.4808	0.4808	0.3077	0.4808	0.4808	0.4808	0.4808	0.0769	0.0769	0.4808	0.4808	0.4808	0.3077	0.3077	0.4808	0.4808	0.3077	0.3077	0.3077	0.3077	0.3077	0.3077	0.3077	0.3077	0.3077	0.3077	0.4808	0.4808	0.0769	0.3077	0.3077	0.4808	0.3077	0.4808	0.4808	0.4808	0.4808	0.0769	0.1154	0.1154	0.4808	0.1154	0.1154	0.4808	0.4808	0.4808
ALL00189	0.9808	0.9808	0.9808	0.9808	0.9808	0.9808	0.9808	0.9808	0.9808	0.9808	0.9808	0.9808	0.9808	0.9808	0.9808	0.9808	0.9808	0.9808	0.9808	0.9808	0.9808	0.9808	0.9808	0.9808	0.9808	0.9808	0.9808	0.9808	0.9808	0.9808	0.9808	0.9808	0.9808	0.9808	0.9808	0.9808	0.9808	0.9808	0.9808	0.9808	0.9808	0.9808	0.9808	0.9808	0.9808	0.9808	0.9808	0.0192	0.9808
ALL00190	0.5385	0.5385	0.5385	0.5385	0.5385	0.3654	0.5385	0.5385	0.5385	0.5385	0.5385	0.3654	0.5385	0.5385	0.5385	0.0962	0.3654	0.5385	0.5385	0.3654	0.3654	0.3654	0.3654	0.3654	0.3654	0.3654	0.3654	0.3654	0.3654	0.5385	0.5385	0.3654	0.3654	0.3654	0.5385	0.3654	0.5385	0.5385	0.5385	0.5385	0.3654	0.0962	0.0962	0.5385	0.0962	0.0962	0.5385	0.5385	0.3654
ALL00191	0.5962	0.5962	0.5962	0.5962	0.5962	0.3077	0.5962	0.5962	0.5962	0.5962	0.5962	0.5962	0.5962	0.5962	0.5962	0.3077	0.3077	0.5962	0.5962	0.3077	0.3077	0.3077	0.3077	0.3077	0.3077	0.3077	0.3077	0.3077	0.3077	0.5962	0.5962	0.5962	0.3077	0.3077	0.5962	0.3077	0.5962	0.5962	0.5962	0.5962	0.0192	0.5962	0.5962	0.0577	0.0577	0.0577	0.5962	0.5962	0.5962
ALL00192	0.8077	0.8077	0.8077	0.8077	0.8077	0.8077	0.8077	0.8077	0.8077	0.8077	0.8077	0.8077	0.8077	0.8077	0.8077	0.8077	0.8077	0.8077	0.8077	0.8077	0.8077	0.8077	0.8077	0.8077	0.8077	0.8077	0.8077	0.8077	0.8077	0.8077	0.8077	0.8077	0.8077	0.8077	0.8077	0.8077	0.8077	0.8077	0.8077	0.8077	0.8077	0.8077	0.0962	0.0962	0.0962	0.0962	0.0769	0.0769	0.0769
ALL00193	0.3462	0.5192	0.5192	0.1154	0.5192	0.3462	0.5192	0.5192	0.5192	0.5192	0.5192	0.1154	0.5192	0.5192	0.5192	0.3462	0.3462	0.3462	0.0192	0.3462	0.3462	0.3462	0.3462	0.3462	0.3462	0.3462	0.3462	0.3462	0.3462	0.5192	0.5192	0.1154	0.3462	0.3462	0.5192	0.3462	0.5192	0.5192	0.5192	0.5192	0.1154	0.1154	0.5192	0.5192	0.5192	0.5192	0.5192	0.1154	0.5192
ALL00194	0.6346	0.6346	0.6346	0.6346	0.6346	0.3077	0.6346	0.6346	0.6346	0.6346	0.6346	0.6346	0.6346	0.6346	0.6346	0.3077	0.3077	0.6346	0.6346	0.3077	0.3077	0.3077	0.3077	0.3077	0.3077	0.3077	0.3077	0.3077	0.3077	0.6346	0.6346	0.6346	0.3077	0.3077	0.6346	0.3077	0.6346	0.6346	0.6346	0.6346	0.6346	0.6346	0.6346	0.6346	0.6346	0.6346	0.0577	0.0577	0.0577
ALL00195	0.9231	0.9231	0.9231	0.9231	0.9231	0.9231	0.9231	0.9231	0.9231	0.9231	0.9231	0.9231	0.9231	0.9231	0.9231	0.9231	0.9231	0.9231	0.9231	0.9231	0.9231	0.9231	0.9231	0.9231	0.9231	0.9231	0.9231	0.9231	0.9231	0.9231	0.9231	0.9231	0.9231	0.9231	0.9231	0.9231	0.9231	0.9231	0.9231	0.9231	0.9231	0.0192	0.9231	0.9231	0.0385	0.0385	0.9231	0.9231	0.9231
ALL00196	0.9808	0.9808	0.9808	0.9808	0.9808	0.9808	0.9808	0.9808	0.9808	0.9808	0.9808	0.9808	0.9808	0.9808	0.9808	0.9808	0.9808	0.9808	0.9808	0.9808	0.9808	0.9808	0.9808	0.9808	0.9808	0.9808	0.9808	0.9808	0.9808	0.9808	0.9808	0.9808	0.9808	0.9808	0.9808	0.9808	0.9808	0.9808	0.9808	0.9808	0.9808	0.9808	0.9808	0.9808	0.9808	0.9808	0.9808	0.9808	0.9808
ALL00197	0.7308	0.7308	0.7308	0.7308	0.7308	0.7308	0.7308	0.7308	0.7308	0.7308	0.7308	0.2308	0.7308	0.7308	0.7308	0.7308	0.7308	0.7308	0.7308	0.7308	0.7308	0.7308	0.7308	0.7308	0.7308	0.7308	0.7308	0.7308	0.7308	0.2308	0.7308	0.2308	0.7308	0.7308	0.7308	0.7308	0.7308	0.7308	0.7308	0.7308	0.2308	0.2308	0.0385	0.0385	0.2308	0.2308	0.2308	0.2308	0.2308
ALL00198	0.9808	0.9808	0.9808	0.9808	0.9808	0.9808	0.9808	0.9808	0.9808	0.9808	0.9808	0.9808	0.9808	0.9808	0.9808	0.9808	0.9808	0.9808	0.9808	0.9808	0.9808	0.9808	0.9808	0.9808	0.9808	0.9808	0.9808	0.9808	0.9808	0.9808	0.9808	0.9808	0.9808	0.9808	0.9808	0.9808	0.9808	0.9808	0.9808	0.9808	0.9808	0.9808	0.9808	0.9808	0.9808	0.9808	0.9808	0.9808	0.9808
ALL00199	0.0577	0.25	0.3462	0.25	0.3462	0.3077	0.3462	0.3462	0.3462	0.25	0.25	0.3462	0.25	0.25	0.25	0.3462	0.3077	0.0577	0.25	0.3077	0.3077	0.3077	0.3077	0.3077	0.3077	0.3077	0.3077	0.3077	0.3077	0.0577	0.3462	0.3462	0.3077	0.3077	0.3462	0.3077	0.3462	0.25	0.3462	0.3462	0.3462	0.3462	0.3077	0.25	0.25	0.25	0.25	0.0192	0.0192
ALL00200	0.7115	0.25	0.7115	0.7115	0.7115	0.7115	0.7115	0.7115	0.7115	0.25	0.25	0.7115	0.25	0.25	0.25	0.7115	0.7115	0.7115	0.25	0.7115	0.7115	0.7115	0.7115	0.7115	0.7115	0.7115	0.7115	0.7115	0.7115	0.7115	0.7115	0.7115	0.7115	0.7115	0.7115	0.7115	0.7115	0.25	0.7115	0.7115	0.7115	0.7115	0.7115	0.25	0.7115	0.7115	0.25	0.25	0.25
ALL00201	0.5962	0.5962	0.3846	0.5962	0.3846	0.5962	0.3846	0.3846	0.3846	0.5962	0.5962	0.3846	0.5962	0.5962	0.5962	0.5962	0.5962	0.5962	0.5962	0.5962	0.5962	0.5962	0.5962	0.5962	0.5962	0.5962	0.5962	0.5962	0.5962	0.5962	0.3846	0.3846	0.5962	0.5962	0.3846	0.5962	0.3846	0.5962	0.3846	0.3846	0.3846	0.3846	0.3846	0.5962	0.3846	0.3846	0.3846	0.3846	0.3846
ALL00202	0.9808	0.9808	0.9808	0.9808	0.9808	0.9808	0.9808	0.9808	0.9808	0.9808	0.9808	0.9808	0.9808	0.9808	0.9808	0.9808	0.9808	0.9808	0.9808	0.9808	0.9808	0.9808	0.9808	0.9808	0.9808	0.9808	0.9808	0.9808	0.9808	0.9808	0.9808	0.9808	0.9808	0.9808	0.9808	0.9808	0.9808	0.9808	0.9808	0.9808	0.9808	0.9808	0.9808	0.9808	0.9808	0.9808	0.9808	0.9808	0.9808
ALL00203	0.0769	0.5577	0.5577	0.5577	0.5577	0.3077	0.5577	0.3077	0.5577	0.5577	0.5577	0.5577	0.5577	0.5577	0.5577	0.0769	0.3077	0.0769	0.5577	0.3077	0.3077	0.3077	0.3077	0.3077	0.3077	0.3077	0.3077	0.3077	0.3077	0.0769	0.5577	0.5577	0.3077	0.3077	0.5577	0.3077	0.5577	0.5577	0.5577	0.5577	0.5577	0.5577	0.5577	0.5577	0.5577	0.5577	0.0385	0.0385	0.5577
ALL00204	0.0962	0.9038	0.9038	0.9038	0.9038	0.9038	0.9038	0.9038	0.9038	0.9038	0.9038	0.9038	0.9038	0.9038	0.9038	0.0962	0.9038	0.0962	0.9038	0.9038	0.9038	0.9038	0.9038	0.9038	0.9038	0.9038	0.9038	0.9038	0.9038	0.0962	0.9038	0.9038	0.9038	0.9038	0.9038	0.9038	0.9038	0.9038	0.9038	0.9038	0.9038	0.9038	0.9038	0.9038	0.9038	0.9038	0.9038	0.9038	0.9038
ALL00205	0.8077	0.1346	0.8077	0.8077	0.8077	0.8077	0.8077	0.8077	0.8077	0.1346	0.8077	0.8077	0.1346	0.1346	0.1346	0.8077	0.8077	0.8077	0.1346	0.8077	0.8077	0.8077	0.8077	0.8077	0.8077	0.8077	0.8077	0.8077	0.8077	0.8077	0.8077	0.8077	0.8077	0.8077	0.8077	0.8077	0.8077	0.8077	0.8077	0.8077	0.8077	0.8077	0.8077	0.8077	0.8077	0.8077	0.1346	0.8077	0.8077
ALL00206	0.0769	0.2308	0.6346	0.6346	0.6346	0.6346	0.6346	0.6346	0.6346	0.2308	0.0577	0.6346	0.2308	0.2308	0.2308	0.0769	0.6346	0.0769	0.2308	0.6346	0.6346	0.6346	0.6346	0.6346	0.6346	0.6346	0.6346	0.6346	0.6346	0.0769	0.6346	0.6346	0.6346	0.6346	0.6346	0.6346	0.6346	0.6346	0.6346	0.6346	0.6346	0.0577	0.0577	0.2308	0.2308	0.2308	0.6346	0.6346	0.6346
ALL00207	0.2115	0.7885	0.7885	0.7885	0.7885	0.7885	0.7885	0.7885	0.7885	0.7885	0.7885	0.7885	0.7885	0.7885	0.7885	0.2115	0.7885	0.2115	0.7885	0.7885	0.7885	0.7885	0.7885	0.7885	0.7885	0.7885	0.7885	0.7885	0.7885	0.2115	0.7885	0.7885	0.7885	0.7885	0.7885	0.7885	0.7885	0.7885	0.7885	0.7885	0.7885	0.2115	0.7885	0.2115	0.2115	0.7885	0.2115	0.2115	0.2115
ALL00208	0.5385	0.5385	0.5385	0.4615	0.4615	0.4615	0.5385	0.5385	0.5385	0.5385	0.5385	0.4615	0.5385	0.5385	0.5385	0.5385	0.4615	0.5385	0.5385	0.4615	0.4615	0.4615	0.4615	0.4615	0.4615	0.4615	0.4615	0.4615	0.4615	0.5385	0.4615	0.4615	0.4615	0.4615	0.4615	0.4615	0.5385	0.5385	0.4615	0.5385	0.4615	0.5385	0.5385	0.5385	0.4615	0.5385	0.5385	0.5385	0.5385
ALL00209	0.9615	0.9615	0.9615	0.9615	0.9615	0.9615	0.9615	0.9615	0.9615	0.9615	0.9615	0.9615	0.9615	0.9615	0.9615	0.9615	0.9615	0.9615	0.9615	0.9615	0.9615	0.9615	0.9615	0.9615	0.9615	0.9615	0.9615	0.9615	0.9615	0.9615	0.9615	0.9615	0.9615	0.9615	0.9615	0.9615	0.9615	0.9615	0.9615	0.9615	0.9615	0.9615	0.9615	0.9615	0.9615	0.9615	0.9615	0.9615	0.9615
ALL00210	0.9808	0.9808	0.9808	0.9808	0.9808	0.9808	0.9808	0.9808	0.9808	0.9808	0.9808	0.9808	0.9808	0.9808	0.9808	0.9808	0.9808	0.9808	0.9808	0.9808	0.9808	0.9808	0.9808	0.9808	0.9808	0.9808	0.9808	0.9808	0.9808	0.9808	0.9808	0.9808	0.9808	0.9808	0.9808	0.9808	0.9808	0.9808	0.9808	0.9808	0.9808	0.9808	0.9808	0.9808	0.9808	0.9808	0.9808	0.9808	0.9808
ALL00211	0.4231	0.5769	0.5769	0.5769	0.5769	0.4231	0.5769	0.4231	0.5769	0.5769	0.5769	0.5769	0.5769	0.5769	0.5769	0.4231	0.4231	0.4231	0.5769	0.4231	0.4231	0.4231	0.4231	0.4231	0.4231	0.4231	0.4231	0.4231	0.4231	0.4231	0.5769	0.5769	0.4231	0.4231	0.5769	0.4231	0.5769	0.5769	0.5769	0.5769	0.5769	0.5769	0.4231	0.5769	0.5769	0.5769	0.5769	0.5769	0.5769
ALL00212	0.4231	0.1538	0.4231	0.4231	0.4231	0.4231	0.4231	0.4231	0.4231	0.1538	0.4231	0.4231	0.1538	0.1538	0.1538	0.4231	0.4231	0.4231	0.1538	0.4231	0.4231	0.4231	0.4231	0.4231	0.4231	0.4231	0.4231	0.4231	0.4231	0.4231	0.4231	0.4231	0.4231	0.4231	0.4231	0.4231	0.4231	0.4231	0.4231	0.4231	0.4231	0.4231	0.4231	0.4231	0.4231	0.4231	0.4231	0.4231	0.4231
ALL00213	0.4423	0.2308	0.2885	0.2885	0.2885	0.4423	0.2885	0.4423	0.2885	0.2308	0.2885	0.2885	0.2308	0.2308	0.2308	0.4423	0.4423	0.4423	0.2308	0.4423	0.4423	0.4423	0.4423	0.4423	0.4423	0.4423	0.4423	0.4423	0.4423	0.4423	0.2885	0.2885	0.4423	0.4423	0.2885	0.4423	0.2885	0.2885	0.2885	0.2885	0.2885	0.4423	0.4423	0.2308	0.2308	0.2308	0.2308	0.2308	0.2308
ALL00214	0.8654	0.1346	0.8654	0.8654	0.8654	0.8654	0.8654	0.8654	0.8654	0.1346	0.8654	0.8654	0.1346	0.1346	0.1346	0.8654	0.8654	0.8654	0.1346	0.8654	0.8654	0.8654	0.8654	0.8654	0.8654	0.8654	0.8654	0.8654	0.8654	0.8654	0.8654	0.8654	0.8654	0.8654	0.8654	0.8654	0.8654	0.8654	0.8654	0.8654	0.8654	0.8654	0.8654	0.8654	0.8654	0.8654	0.8654	0.8654	0.8654
ALL00215	0.1154	0.5385	0.5385	0.5385	0.5385	0.3269	0.5385	0.3269	0.5385	0.5385	0.5385	0.5385	0.5385	0.5385	0.5385	0.1154	0.3269	0.1154	0.5385	0.3269	0.3269	0.3269	0.3269	0.3269	0.3269	0.3269	0.3269	0.3269	0.3269	0.1154	0.5385	0.5385	0.3269	0.3269	0.5385	0.3269	0.5385	0.5385	0.5385	0.5385	0.5385	0.5385	0.3269	0.5385	0.5385	0.5385	0.5385	0.5385	0.5385
ALL00216	0.6923	0.6923	0.6923	0.6923	0.6923	0.2885	0.6923	0.6923	0.6923	0.6923	0.6923	0.6923	0.6923	0.6923	0.6923	0.6923	0.2885	0.6923	0.6923	0.2885	0.2885	0.2885	0.2885	0.2885	0.2885	0.2885	0.2885	0.2885	0.2885	0.6923	0.6923	0.6923	0.2885	0.2885	0.6923	0.2885	0.6923	0.6923	0.6923	0.6923	0.6923	0.0192	0.6923	0.6923	0.6923	0.6923	0.6923	0.6923	0.6923
ALL00217	0.8846	0.8846	0.8846	0.8846	0.8846	0.8846	0.8846	0.8846	0.8846	0.8846	0.8846	0.8846	0.8846	0.8846	0.8846	0.8846	0.8846	0.8846	0.8846	0.8846	0.8846	0.8846	0.8846	0.8846	0.8846	0.8846	0.8846	0.8846	0.8846	0.8846	0.8846	0.8846	0.8846	0.8846	0.8846	0.8846	0.8846	0.8846	0.8846	0.8846	0.8846	0.8846	0.8846	0.8846	0.8846	0.8846	0.0577	0.0577	0.0577
ALL00218	0.9808	0.9808	0.9808	0.9808	0.9808	0.9808	0.9808	0.9808	0.9808	0.9808	0.9808	0.9808	0.9808	0.9808	0.9808	0.9808	0.9808	0.9808	0.9808	0.9808	0.9808	0.9808	0.9808	0.9808	0.9808	0.9808	0.9808	0.9808	0.9808	0.9808	0.9808	0.9808	0.9808	0.9808	0.9808	0.9808	0.9808	0.9808	0.9808	0.9808	0.9808	0.9808	0.9808	0.9808	0.9808	0.9808	0.9808	0.9808	0.9808
ALL00219	0.9808	0.9808	0.9808	0.9808	0.9808	0.9808	0.9808	0.9808	0.9808	0.9808	0.9808	0.9808	0.9808	0.9808	0.9808	0.9808	0.9808	0.9808	0.9808	0.9808	0.9808	0.9808	0.9808	0.9808	0.9808	0.9808	0.9808	0.9808	0.9808	0.9808	0.9808	0.9808	0.9808	0.9808	0.9808	0.9808	0.9808	0.9808	0.9808	0.9808	0.9808	0.9808	0.9808	0.9808	0.9808	0.9808	0.9808	0.9808	0.9808
ALL00220	0.9808	0.9808	0.9808	0.9808	0.9808	0.9808	0.9808	0.9808	0.9808	0.9808	0.9808	0.9808	0.9808	0.9808	0.9808	0.9808	0.9808	0.9808	0.9808	0.9808	0.9808	0.9808	0.9808	0.9808	0.9808	0.9808	0.9808	0.9808	0.9808	0.9808	0.9808	0.9808	0.9808	0.9808	0.9808	0.9808	0.9808	0.9808	0.9808	0.9808	0.9808	0.9808	0.9808	0.9808	0.0192	0.9808	0.9808	0.9808	0.9808
ALL00221	0.7308	0.1923	0.7308	0.7308	0.7308	0.7308	0.7308	0.7308	0.7308	0.1923	0.0577	0.0577	0.1923	0.1923	0.1923	0.7308	0.7308	0.7308	0.7308	0.7308	0.7308	0.7308	0.7308	0.7308	0.7308	0.7308	0.7308	0.7308	0.7308	0.7308	0.7308	0.0577	0.7308	0.7308	0.7308	0.7308	0.7308	0.7308	0.7308	0.7308	0.7308	0.1923	0.1923	0.1923	0.1923	0.7308	0.7308	0.7308	0.7308
ALL00222	0.2885	0.7115	0.7115	0.7115	0.7115	0.7115	0.7115	0.7115	0.7115	0.7115	0.7115	0.7115	0.7115	0.7115	0.7115	0.2885	0.7115	0.2885	0.7115	0.7115	0.7115	0.7115	0.7115	0.7115	0.7115	0.7115	0.7115	0.7115	0.7115	0.2885	0.7115	0.7115	0.7115	0.7115	0.7115	0.7115	0.7115	0.7115	0.7115	0.7115	0.2885	0.2885	0.2885	0.2885	0.2885	0.7115	0.2885	0.2885	0.2885
ALL00223	0.9808	0.9808	0.9808	0.9808	0.9808	0.9808	0.9808	0.9808	0.9808	0.9808	0.9808	0.9808	0.9808	0.9808	0.9808	0.9808	0.9808	0.9808	0.9808	0.9808	0.9808	0.9808	0.9808	0.9808	0.9808	0.9808	0.9808	0.9808	0.9808	0.9808	0.9808	0.9808	0.9808	0.9808	0.9808	0.9808	0.9808	0.9808	0.9808	0.9808	0.9808	0.9808	0.9808	0.9808	0.9808	0.9808	0.9808	0.9808	0.9808
ALL00224	0.6154	0.3269	0.3269	0.6154	0.3269	0.6154	0.3269	0.3269	0.3269	0.3269	0.6154	0.6154	0.3269	0.3269	0.3269	0.6154	0.6154	0.6154	0.6154	0.6154	0.6154	0.6154	0.6154	0.6154	0.6154	0.6154	0.6154	0.6154	0.6154	0.6154	0.3269	0.6154	0.6154	0.6154	0.6154	0.6154	0.6154	0.6154	0.6154	0.6154	0.0192	0.3269	0.3269	0.3269	0.3269	0.6154	0.0192	0.6154	0.6154
ALL00225	0.1346	0.1346	0.1154	0.2308	0.2308	0.3654	0.1154	0.2308	0.2308	0.1346	0.3654	0.3654	0.1154	0.1154	0.1154	0.1346	0.3654	0.1346	0.2308	0.3654	0.3654	0.3654	0.3654	0.3654	0.3654	0.3654	0.3654	0.3654	0.3654	0.1346	0.1154	0.3654	0.3654	0.3654	0.2308	0.3654	0.2308	0.2308	0.3654	0.2308	0.2308	0.1346	0.1346	0.1346	0.2308	0.2308	0.1346	0.1346	0.1346
ALL00226	0.3654	0.3654	0.1154	0.1154	0.3654	0.3654	0.1154	0.3654	0.3654	0.3654	0.3654	0.3654	0.1154	0.1154	0.1154	0.3654	0.3654	0.3654	0.1154	0.3654	0.3654	0.3654	0.3654	0.3654	0.3654	0.3654	0.3654	0.3654	0.3654	0.3654	0.1154	0.3654	0.3654	0.3654	0.1154	0.3654	0.1154	0.1154	0.3654	0.1154	0.3654	0.3654	0.0385	0.0385	0.3654	0.3654	0.3654	0.3654	0.3654
ALL00227	0.4231	0.5577	0.4231	0.5577	0.4231	0.5577	0.4231	0.4231	0.5577	0.5577	0.5577	0.4231	0.4231	0.4231	0.4231	0.4231	0.5577	0.4231	0.5577	0.5577	0.5577	0.5577	0.5577	0.5577	0.5577	0.5577	0.5577	0.5577	0.5577	0.4231	0.4231	0.5577	0.5577	0.5577	0.5577	0.5577	0.5577	0.5577	0.5577	0.5577	0.4231	0.4231	0.4231	0.4231	0.5577	0.5577	0.4231	0.4231	0.4231
ALL00228	0.9808	0.9808	0.9808	0.9808	0.9808	0.9808	0.9808	0.9808	0.9808	0.9808	0.9808	0.9808	0.9808	0.9808	0.9808	0.9808	0.9808	0.9808	0.9808	0.9808	0.9808	0.9808	0.9808	0.9808	0.9808	0.9808	0.9808	0.9808	0.9808	0.9808	0.9808	0.9808	0.9808	0.9808	0.9808	0.9808	0.9808	0.9808	0.9808	0.9808	0.9808	0.9808	0.9808	0.9808	0.9808	0.9808	0.9808	0.9808	0.9808
ALL00229	0.0769	0.3654	0.4808	0.4808	0.4808	0.3654	0.4808	0.4808	0.4808	0.3654	0.4808	0.4808	0.4808	0.3654	0.4808	0.0769	0.3654	0.0769	0.4808	0.3654	0.3654	0.3654	0.3654	0.3654	0.3654	0.3654	0.3654	0.3654	0.3654	0.0769	0.4808	0.4808	0.3654	0.3654	0.4808	0.3654	0.4808	0.4808	0.3654	0.4808	0.4808	0.4808	0.4808	0.4808	0.4808	0.4808	0.0577	0.0577	0.0577
ALL00230	0.0385	0.3462	0.6154	0.6154	0.3462	0.6154	0.6154	0.3462	0.3462	0.3462	0.6154	0.3462	0.6154	0.6154	0.6154	0.3462	0.6154	0.0385	0.6154	0.6154	0.6154	0.6154	0.6154	0.6154	0.6154	0.6154	0.6154	0.6154	0.6154	0.3462	0.6154	0.6154	0.6154	0.6154	0.6154	0.6154	0.6154	0.6154	0.6154	0.6154	0.6154	0.3462	0.3462	0.3462	0.6154	0.3462	0.3462	0.3462	0.3462
ALL00231	0.1923	0.5962	0.2115	0.5962	0.5962	0.5962	0.2115	0.5962	0.5962	0.5962	0.2115	0.5962	0.2115	0.5962	0.2115	0.1923	0.5962	0.1923	0.2115	0.5962	0.5962	0.5962	0.5962	0.5962	0.5962	0.5962	0.5962	0.5962	0.5962	0.1923	0.5962	0.2115	0.5962	0.5962	0.5962	0.5962	0.2115	0.2115	0.5962	0.2115	0.5962	0.5962	0.5962	0.5962	0.2115	0.5962	0.1923	0.1923	0.1923
ALL00232	0.1923	0.8077	0.8077	0.8077	0.8077	0.8077	0.8077	0.8077	0.8077	0.8077	0.8077	0.8077	0.8077	0.8077	0.8077	0.1923	0.8077	0.1923	0.8077	0.8077	0.8077	0.8077	0.8077	0.8077	0.8077	0.8077	0.8077	0.8077	0.8077	0.1923	0.8077	0.8077	0.8077	0.8077	0.8077	0.8077	0.8077	0.8077	0.8077	0.8077	0.8077	0.8077	0.8077	0.8077	0.8077	0.8077	0.1923	0.1923	0.1923
ALL00233	0.0769	0.3654	0.3654	0.3654	0.3654	0.3654	0.3654	0.3654	0.0962	0.3654	0.3654	0.3654	0.3654	0.3654	0.3654	0.0769	0.3654	0.0769	0.3654	0.3654	0.3654	0.3654	0.3654	0.3654	0.3654	0.3654	0.3654	0.3654	0.3654	0.0769	0.3654	0.3654	0.3654	0.3654	0.3654	0.3654	0.3654	0.3654	0.3654	0.3654	0.0962	0.3654	0.3654	0.0769	0.3654	0.0962	0.0769	0.0769	0.0769
ALL00234	0.7692	0.7692	0.1538	0.7692	0.7692	0.7692	0.1538	0.7692	0.0769	0.7692	0.7692	0.7692	0.1538	0.7692	0.1538	0.7692	0.7692	0.7692	0.7692	0.7692	0.7692	0.7692	0.7692	0.7692	0.7692	0.7692	0.7692	0.7692	0.7692	0.7692	0.1538	0.7692	0.7692	0.7692	0.7692	0.7692	0.7692	0.7692	0.7692	0.7692	0.1538	0.0769	0.7692	0.0769	0.1538	0.0769	0.7692	0.7692	0.7692
ALL00235	0.0769	0.9038	0.9038	0.9038	0.9038	0.9038	0.9038	0.9038	0.9038	0.9038	0.9038	0.9038	0.9038	0.9038	0.9038	0.0769	0.9038	0.0769	0.9038	0.9038	0.9038	0.9038	0.9038	0.9038	0.9038	0.9038	0.9038	0.9038	0.9038	0.0769	0.9038	0.9038	0.9038	0.9038	0.9038	0.9038	0.9038	0.9038	0.9038	0.9038	0.9038	0.9038	0.9038	0.9038	0.9038	0.9038	0.9038	0.9038	0.9038
ALL00236	0.9808	0.9808	0.9808	0.9808	0.9808	0.9808	0.9808	0.9808	0.9808	0.9808	0.9808	0.9808	0.9808	0.9808	0.9808	0.9808	0.9808	0.9808	0.9808	0.9808	0.9808	0.9808	0.9808	0.9808	0.9808	0.9808	0.9808	0.9808	0.9808	0.9808	0.9808	0.9808	0.9808	0.9808	0.9808	0.9808	0.9808	0.9808	0.9808	0.9808	0.9808	0.9808	0.9808	0.9808	0.9808	0.9808	0.9808	0.9808	0.9808
ALL00237	0.2115	0.5769	0.2115	0.5769	0.2115	0.5769	0.2115	0.2115	0.1731	0.5769	0.5769	0.5769	0.2115	0.5769	0.2115	0.2115	0.5769	0.2115	0.5769	0.5769	0.5769	0.5769	0.5769	0.5769	0.5769	0.5769	0.5769	0.5769	0.5769	0.2115	0.2115	0.5769	0.5769	0.5769	0.5769	0.5769	0.5769	0.5769	0.5769	0.5769	0.1731	0.1731	0.5769	0.1731	0.1731	0.1731	0.1731	0.1731	0.1731
ALL00238	0.5	0.5	0.5	0.4423	0.5	0.4423	0.5	0.5	0.5	0.5	0.0577	0.0577	0.5	0.5	0.5	0.5	0.4423	0.5	0.4423	0.4423	0.4423	0.4423	0.4423	0.4423	0.4423	0.4423	0.4423	0.4423	0.4423	0.5	0.5	0.0577	0.4423	0.4423	0.4423	0.4423	0.4423	0.4423	0.4423	0.4423	0.5	0.5	0.5	0.5	0.5	0.4423	0.5	0.5	0.5
ALL00239	0.0769	0.5962	0.5962	0.5962	0.5962	0.3077	0.5962	0.5962	0.5962	0.5962	0.5962	0.5962	0.5962	0.5962	0.5962	0.0769	0.3077	0.0769	0.5962	0.3077	0.3077	0.3077	0.3077	0.3077	0.3077	0.3077	0.3077	0.3077	0.3077	0.0769	0.5962	0.5962	0.3077	0.3077	0.5962	0.3077	0.5962	0.5962	0.5962	0.5962	0.3077	0.5962	0.5962	0.5962	0.5962	0.5962	0.0192	0.5962	0.5962
ALL00240	0.5192	0.5192	0.5192	0.5192	0.5192	0.4423	0.5192	0.5192	0.4423	0.5192	0.4423	0.5192	0.5192	0.5192	0.5192	0.5192	0.4423	0.5192	0.5192	0.4423	0.4423	0.4423	0.4423	0.4423	0.4423	0.4423	0.4423	0.4423	0.4423	0.5192	0.5192	0.4423	0.4423	0.4423	0.5192	0.4423	0.5192	0.5192	0.5192	0.5192	0.4423	0.0385	0.4423	0.4423	0.5192	0.4423	0.5192	0.5192	0.5192
ALL00241	0.6346	0.6346	0.6346	0.6346	0.0385	0.3077	0.6346	0.0385	0.6346	0.6346	0.6346	0.6346	0.6346	0.6346	0.6346	0.6346	0.3077	0.6346	0.6346	0.3077	0.3077	0.3077	0.3077	0.3077	0.3077	0.3077	0.3077	0.3077	0.3077	0.6346	0.6346	0.6346	0.3077	0.3077	0.6346	0.3077	0.6346	0.6346	0.6346	0.6346	0.3077	0.6346	0.6346	0.6346	0.6346	0.6346	0.6346	0.6346	0.6346
ALL00242	0.2115	0.7692	0.7692	0.7692	0.7692	0.7692	0.7692	0.7692	0.2115	0.7692	0.7692	0.7692	0.7692	0.7692	0.7692	0.2115	0.7692	0.2115	0.7692	0.7692	0.7692	0.7692	0.7692	0.7692	0.7692	0.7692	0.7692	0.7692	0.7692	0.2115	0.7692	0.7692	0.7692	0.7692	0.7692	0.7692	0.7692	0.7692	0.7692	0.7692	0.7692	0.7692	0.7692	0.7692	0.7692	0.2115	0.2115	0.2115	0.2115
ALL00243	0.1731	0.8077	0.8077	0.8077	0.8077	0.8077	0.8077	0.8077	0.8077	0.8077	0.8077	0.8077	0.8077	0.8077	0.8077	0.1731	0.8077	0.1731	0.8077	0.8077	0.8077	0.8077	0.8077	0.8077	0.8077	0.8077	0.8077	0.8077	0.8077	0.1731	0.8077	0.8077	0.8077	0.8077	0.8077	0.8077	0.8077	0.8077	0.8077	0.8077	0.8077	0.8077	0.8077	0.8077	0.8077	0.8077	0.1731	0.1731	0.1731
ALL00244	0.9808	0.9808	0.9808	0.9808	0.9808	0.9808	0.9808	0.9808	0.9808	0.9808	0.9808	0.9808	0.9808	0.9808	0.9808	0.9808	0.9808	0.9808	0.9808	0.9808	0.9808	0.9808	0.9808	0.9808	0.9808	0.9808	0.9808	0.9808	0.9808	0.9808	0.9808	0.9808	0.9808	0.9808	0.9808	0.9808	0.9808	0.9808	0.9808	0.9808	0.9808	0.9808	0.9808	0.9808	0.9808	0.9808	0.9808	0.9808	0.9808
ALL00245	0.1923	0.6538	0.6538	0.6538	0.6538	0.6538	0.6538	0.6538	0.1346	0.6538	0.1923	0.6538	0.6538	0.6538	0.6538	0.1923	0.6538	0.1923	0.6538	0.6538	0.6538	0.6538	0.6538	0.6538	0.6538	0.6538	0.6538	0.6538	0.6538	0.1923	0.6538	0.1923	0.6538	0.6538	0.6538	0.6538	0.6538	0.6538	0.6538	0.6538	0.6538	0.1923	0.1346	0.1346	0.1346	0.1346	0.1923	0.1923	0.1923
ALL00246	0.2692	0.6154	0.6154	0.6154	0.6154	0.6154	0.6154	0.6154	0.2692	0.6154	0.2692	0.2692	0.6154	0.6154	0.6154	0.2692	0.6154	0.2692	0.6154	0.6154	0.6154	0.6154	0.6154	0.6154	0.6154	0.6154	0.6154	0.6154	0.6154	0.2692	0.2692	0.2692	0.6154	0.6154	0.6154	0.6154	0.6154	0.6154	0.6154	0.6154	0.6154	0.2692	0.2692	0.2692	0.0769	0.2692	0.0769	0.0769	0.0769
ALL00247	0.2692	0.5962	0.5962	0.5962	0.5962	0.5962	0.5962	0.5962	0.0962	0.5962	0.2692	0.0962	0.5962	0.5962	0.5962	0.2692	0.5962	0.2692	0.5962	0.5962	0.5962	0.5962	0.5962	0.5962	0.5962	0.5962	0.5962	0.5962	0.5962	0.2692	0.2692	0.2692	0.5962	0.5962	0.5962	0.5962	0.5962	0.5962	0.5962	0.5962	0.2692	0.2692	0.0962	0.0962	0.0192	0.0962	0.2692	0.2692	0.2692
ALL00248	0.3654	0.4423	0.4423	0.1923	0.4423	0.4423	0.4423	0.4423	0.3654	0.4423	0.3654	0.3654	0.1923	0.4423	0.1923	0.3654	0.4423	0.3654	0.1923	0.4423	0.4423	0.4423	0.4423	0.4423	0.4423	0.4423	0.4423	0.4423	0.4423	0.3654	0.3654	0.3654	0.4423	0.4423	0.1923	0.4423	0.1923	0.1923	0.4423	0.1923	0.1923	0.3654	0.3654	0.3654	0.1923	0.3654	0.3654	0.3654	0.3654
ALL00249	0.9615	0.9615	0.9615	0.9615	0.9615	0.9615	0.9615	0.9615	0.9615	0.9615	0.9615	0.9615	0.9615	0.9615	0.9615	0.9615	0.9615	0.9615	0.9615	0.9615	0.9615	0.9615	0.9615	0.9615	0.9615	0.9615	0.9615	0.9615	0.9615	0.9615	0.9615	0.9615	0.9615	0.9615	0.0192	0.9615	0.9615	0.9615	0.9615	0.9615	0.9615	0.9615	0.9615	0.9615	0.9615	0.9615	0.9615	0.9615	0.9615
ALL00250	0.3654	0.6346	0.6346	0.6346	0.6346	0.6346	0.6346	0.6346	0.3654	0.6346	0.3654	0.6346	0.6346	0.6346	0.6346	0.3654	0.6346	0.3654	0.6346	0.6346	0.6346	0.6346	0.6346	0.6346	0.6346	0.6346	0.6346	0.6346	0.6346	0.3654	0.3654	0.3654	0.6346	0.6346	0.6346	0.6346	0.6346	0.6346	0.6346	0.6346	0.6346	0.3654	0.3654	0.3654	0.3654	0.3654	0.3654	0.3654	0.3654
ALL00251	0.9615	0.9615	0.9615	0.9615	0.9615	0.9615	0.9615	0.9615	0.9615	0.9615	0.9615	0.9615	0.9615	0.9615	0.9615	0.9615	0.9615	0.9615	0.9615	0.9615	0.9615	0.9615	0.9615	0.9615	0.9615	0.9615	0.9615	0.9615	0.9615	0.9615	0.9615	0.9615	0.9615	0.9615	0.9615	0.9615	0.9615	0.9615	0.9615	0.9615	0.9615	0.9615	0.9615	0.9615	0.9615	0.9615	0.9615	0.9615	0.9615
ALL00252	0.9231	0.9231	0.9231	0.9231	0.9231	0.9231	0.9231	0.9231	0.9231	0.9231	0.9231	0.9231	0.9231	0.9231	0.9231	0.9231	0.9231	0.9231	0.9231	0.9231	0.9231	0.9231	0.9231	0.9231	0.9231	0.9231	0.9231	0.9231	0.9231	0.9231	0.9231	0.9231	0.9231	0.9231	0.9231	0.9231	0.9231	0.9231	0.9231	0.9231	0.9231	0.9231	0.9231	0.9231	0.9231	0.9231	0.0577	0.0577	0.0577
ALL00253	0.1731	0.8269	0.8269	0.8269	0.8269	0.8269	0.8269	0.8269	0.8269	0.8269	0.8269	0.8269	0.8269	0.8269	0.8269	0.1731	0.8269	0.1731	0.8269	0.8269	0.8269	0.8269	0.8269	0.8269	0.8269	0.8269	0.8269	0.8269	0.8269	0.1731	0.8269	0.8269	0.8269	0.8269	0.8269	0.8269	0.8269	0.8269	0.8269	0.8269	0.8269	0.8269	0.1731	0.8269	0.8269	0.8269	0.1731	0.1731	0.1731
ALL00254	0.0577	0.8269	0.8269	0.8269	0.8269	0.8269	0.8269	0.8269	0.8269	0.8269	0.8269	0.8269	0.8269	0.8269	0.8269	0.8269	0.8269	0.0577	0.8269	0.8269	0.8269	0.8269	0.8269	0.8269	0.8269	0.8269	0.8269	0.8269	0.8269	0.8269	0.8269	0.8269	0.8269	0.8269	0.8269	0.8269	0.0769	0.8269	0.8269	0.0769	0.8269	0.0769	0.0769	0.8269	0.8269	0.8269	0.8269	0.0577	0.8269
ALL00255	0.0962	0.6346	0.0962	0.6346	0.0962	0.6346	0.6346	0.0962	0.6346	0.6346	0.6346	0.6346	0.0962	0.6346	0.6346	0.0962	0.6346	0.0962	0.6346	0.6346	0.6346	0.6346	0.6346	0.6346	0.6346	0.6346	0.6346	0.6346	0.6346	0.0962	0.6346	0.6346	0.6346	0.6346	0.6346	0.6346	0.6346	0.6346	0.6346	0.6346	0.0962	0.0577	0.0577	0.0577	0.0962	0.6346	0.0577	0.0577	0.0577
ALL00256	0.2115	0.6538	0.2115	0.6538	0.2115	0.6538	0.6538	0.2115	0.0769	0.6538	0.6538	0.6538	0.2115	0.6538	0.6538	0.2115	0.6538	0.2115	0.6538	0.6538	0.6538	0.6538	0.6538	0.6538	0.6538	0.6538	0.6538	0.6538	0.6538	0.2115	0.6538	0.6538	0.6538	0.6538	0.6538	0.6538	0.6538	0.6538	0.6538	0.6538	0.6538	0.0769	0.0769	0.6538	0.6538	0.0769	0.2115	0.2115	0.2115
ALL00257	0.1346	0.3846	0.3846	0.3846	0.3846	0.4808	0.3846	0.3846	0.3846	0.3846	0.4808	0.3846	0.3846	0.4808	0.4808	0.1346	0.4808	0.1346	0.4808	0.4808	0.4808	0.4808	0.4808	0.4808	0.4808	0.4808	0.4808	0.4808	0.4808	0.1346	0.4808	0.4808	0.4808	0.4808	0.3846	0.4808	0.4808	0.4808	0.4808	0.4808	0.3846	0.3846	0.3846	0.3846	0.3846	0.3846	0.1346	0.1346	0.1346
ALL00258	0.9423	0.9423	0.9423	0.9423	0.9423	0.9423	0.9423	0.9423	0.9423	0.9423	0.9423	0.9423	0.9423	0.9423	0.9423	0.9423	0.9423	0.9423	0.9423	0.9423	0.9423	0.9423	0.9423	0.9423	0.9423	0.9423	0.9423	0.9423	0.9423	0.9423	0.9423	0.9423	0.9423	0.9423	0.9423	0.9423	0.9423	0.9423	0.9423	0.9423	0.9423	0.9423	0.9423	0.9423	0.9423	0.9423	0.9423	0.9423	0.9423
ALL00259	0.9423	0.9423	0.9423	0.9423	0.9423	0.9423	0.9423	0.9423	0.9423	0.9423	0.9423	0.9423	0.9423	0.9423	0.9423	0.9423	0.9423	0.9423	0.9423	0.9423	0.9423	0.9423	0.9423	0.9423	0.9423	0.9423	0.9423	0.9423	0.9423	0.9423	0.9423	0.9423	0.9423	0.9423	0.9423	0.9423	0.9423	0.9423	0.9423	0.9423	0.9423	0.0385	0.9423	0.0385	0.9423	0.9423	0.9423	0.9423	0.9423
ALL00260	0.1154	0.1923	0.5769	0.1923	0.5769	0.5769	0.1923	0.5769	0.1923	0.1923	0.5769	0.1923	0.5769	0.5769	0.5769	0.1154	0.5769	0.1923	0.5769	0.5769	0.5769	0.5769	0.5769	0.5769	0.5769	0.5769	0.5769	0.5769	0.5769	0.1154	0.5769	0.5769	0.5769	0.5769	0.1923	0.5769	0.5769	0.5769	0.5769	0.5769	0.5769	0.0385	0.1923	0.0385	0.0192	0.1923	0.1154	0.1154	0.1154
ALL00261	0.25	0.7115	0.7115	0.7115	0.7115	0.7115	0.7115	0.7115	0.25	0.7115	0.7115	0.7115	0.7115	0.7115	0.7115	0.25	0.7115	0.7115	0.7115	0.7115	0.7115	0.7115	0.7115	0.7115	0.7115	0.7115	0.7115	0.7115	0.7115	0.25	0.7115	0.7115	0.7115	0.7115	0.25	0.7115	0.7115	0.7115	0.7115	0.7115	0.7115	0.25	0.25	0.25	0.25	0.25	0.25	0.25	0.25
ALL00262	0.0577	0.9038	0.9038	0.9038	0.9038	0.9038	0.9038	0.9038	0.9038	0.9038	0.9038	0.9038	0.9038	0.9038	0.9038	0.0192	0.9038	0.9038	0.9038	0.9038	0.9038	0.9038	0.9038	0.9038	0.9038	0.9038	0.9038	0.9038	0.9038	0.9038	0.9038	0.9038	0.9038	0.9038	0.9038	0.9038	0.9038	0.9038	0.9038	0.9038	0.9038	0.9038	0.9038	0.9038	0.9038	0.9038	0.0577	0.9038	0.0577
ALL00263	0.6346	0.6346	0.6346	0.6346	0.6346	0.3462	0.6346	0.6346	0.6346	0.6346	0.6346	0.6346	0.6346	0.3462	0.6346	0.6346	0.6346	0.6346	0.6346	0.3462	0.3462	0.3462	0.3462	0.3462	0.3462	0.3462	0.3462	0.3462	0.3462	0.6346	0.6346	0.6346	0.3462	0.3462	0.6346	0.3462	0.6346	0.6346	0.3462	0.6346	0.6346	0.6346	0.6346	0.6346	0.6346	0.6346	0.6346	0.6346	0.6346
ALL00264	0.9808	0.9808	0.9808	0.9808	0.9808	0.9808	0.9808	0.9808	0.9808	0.9808	0.9808	0.9808	0.9808	0.9808	0.9808	0.9808	0.9808	0.9808	0.9808	0.9808	0.9808	0.9808	0.9808	0.9808	0.9808	0.9808	0.9808	0.9808	0.9808	0.9808	0.9808	0.9808	0.9808	0.9808	0.9808	0.9808	0.9808	0.9808	0.9808	0.9808	0.9808	0.9808	0.9808	0.9808	0.9808	0.9808	0.9808	0.9808	0.9808
ALL00265	0.5577	0.4423	0.5577	0.4423	0.5577	0.4423	0.4423	0.5577	0.5577	0.4423	0.5577	0.4423	0.5577	0.4423	0.5577	0.5577	0.4423	0.4423	0.5577	0.4423	0.4423	0.4423	0.4423	0.4423	0.4423	0.4423	0.4423	0.4423	0.4423	0.5577	0.5577	0.5577	0.4423	0.4423	0.5577	0.4423	0.5577	0.5577	0.4423	0.5577	0.5577	0.5577	0.5577	0.5577	0.5577	0.5577	0.5577	0.5577	0.5577
ALL00266	0.1538	0.7885	0.7885	0.7885	0.7885	0.7885	0.7885	0.7885	0.7885	0.7885	0.7885	0.7885	0.7885	0.7885	0.7885	0.1538	0.7885	0.7885	0.7885	0.7885	0.7885	0.7885	0.7885	0.7885	0.7885	0.7885	0.7885	0.7885	0.7885	0.1538	0.7885	0.7885	0.7885	0.7885	0.1538	0.7885	0.7885	0.7885	0.7885	0.7885	0.7885	0.1538	0.1538	0.1538	0.7885	0.1538	0.7885	0.7885	0.7885
ALL00267	0.4808	0.1731	0.4808	0.1731	0.4808	0.3462	0.1731	0.4808	0.4808	0.1731	0.4808	0.1731	0.4808	0.3462	0.4808	0.4808	0.3462	0.1731	0.4808	0.3462	0.3462	0.3462	0.3462	0.3462	0.3462	0.3462	0.3462	0.3462	0.3462	0.4808	0.4808	0.4808	0.3462	0.3462	0.1731	0.3462	0.4808	0.4808	0.3462	0.4808	0.4808	0.3462	0.4808	0.4808	0.1731	0.1731	0.4808	0.4808	0.4808
ALL00268	0.7308	0.7308	0.7308	0.7308	0.7308	0.7308	0.7308	0.7308	0.1346	0.7308	0.7308	0.7308	0.7308	0.7308	0.7308	0.7308	0.1346	0.7308	0.7308	0.7308	0.7308	0.7308	0.7308	0.7308	0.7308	0.7308	0.7308	0.7308	0.7308	0.7308	0.7308	0.7308	0.1154	0.7308	0.7308	0.7308	0.7308	0.7308	0.7308	0.7308	0.7308	0.0192	0.1346	0.1346	0.1154	0.1346	0.1154	0.1154	0.1154
ALL00269	0.9808	0.9808	0.9808	0.9808	0.9808	0.9808	0.9808	0.9808	0.9808	0.9808	0.9808	0.9808	0.9808	0.9808	0.9808	0.9808	0.9808	0.9808	0.9808	0.9808	0.9808	0.9808	0.9808	0.9808	0.9808	0.9808	0.9808	0.9808	0.9808	0.9808	0.9808	0.9808	0.9808	0.9808	0.9808	0.9808	0.9808	0.9808	0.9808	0.9808	0.9808	0.9808	0.9808	0.9808	0.9808	0.9808	0.9808	0.9808	0.9808
ALL00270	0.8654	0.8654	0.8654	0.8654	0.8654	0.8654	0.8654	0.8654	0.1346	0.8654	0.8654	0.8654	0.8654	0.8654	0.8654	0.8654	0.8654	0.8654	0.8654	0.8654	0.8654	0.8654	0.8654	0.8654	0.8654	0.8654	0.8654	0.8654	0.8654	0.8654	0.8654	0.8654	0.8654	0.8654	0.1346	0.8654	0.8654	0.8654	0.8654	0.8654	0.8654	0.1346	0.1346	0.1346	0.1346	0.1346	0.8654	0.8654	0.8654
ALL00271	0.8654	0.8654	0.8654	0.8654	0.8654	0.8654	0.8654	0.8654	0.1346	0.8654	0.8654	0.8654	0.8654	0.8654	0.8654	0.8654	0.8654	0.8654	0.8654	0.8654	0.8654	0.8654	0.8654	0.8654	0.8654	0.8654	0.8654	0.8654	0.8654	0.8654	0.8654	0.8654	0.8654	0.8654	0.1346	0.8654	0.8654	0.8654	0.8654	0.8654	0.8654	0.1346	0.1346	0.1346	0.1346	0.1346	0.8654	0.8654	0.8654
ALL00272	0.9808	0.9808	0.9808	0.9808	0.9808	0.9808	0.9808	0.9808	0.9808	0.9808	0.9808	0.9808	0.9808	0.9808	0.9808	0.9808	0.9808	0.9808	0.9808	0.9808	0.9808	0.9808	0.9808	0.9808	0.9808	0.9808	0.9808	0.9808	0.9808	0.9808	0.9808	0.9808	0.9808	0.9808	0.9808	0.9808	0.9808	0.9808	0.9808	0.9808	0.9808	0.9808	0.9808	0.9808	0.9808	0.9808	0.9808	0.9808	0.0192
ALL00273	0.5192	0.5192	0.5192	0.5192	0.5192	0.3077	0.5192	0.5192	0.1731	0.5192	0.5192	0.5192	0.5192	0.3077	0.5192	0.5192	0.1731	0.5192	0.5192	0.3077	0.3077	0.3077	0.3077	0.3077	0.3077	0.3077	0.3077	0.3077	0.3077	0.5192	0.1731	0.5192	0.3077	0.3077	0.1731	0.3077	0.5192	0.5192	0.3077	0.5192	0.5192	0.1731	0.1731	0.1731	0.1731	0.1731	0.5192	0.5192	0.5192
ALL00274	0.9423	0.9423	0.9423	0.9423	0.9423	0.9423	0.9423	0.9423	0.9423	0.9423	0.9423	0.9423	0.9423	0.9423	0.9423	0.9423	0.9423	0.9423	0.9423	0.9423	0.9423	0.9423	0.9423	0.9423	0.9423	0.9423	0.9423	0.9423	0.9423	0.9423	0.9423	0.9423	0.9423	0.9423	0.9423	0.9423	0.9423	0.9423	0.9423	0.9423	0.9423	0.9423	0.9423	0.9423	0.9423	0.9423	0.9423	0.9423	0.9423
ALL00275	0.6923	0.6923	0.6923	0.6923	0.6923	0.6923	0.6923	0.6923	0.2115	0.6923	0.6923	0.6923	0.6923	0.6923	0.6923	0.2115	0.6923	0.6923	0.6923	0.6923	0.6923	0.6923	0.6923	0.6923	0.6923	0.6923	0.6923	0.6923	0.6923	0.2115	0.2115	0.6923	0.6923	0.6923	0.2115	0.6923	0.6923	0.6923	0.6923	0.6923	0.6923	0.2115	0.2115	0.0385	0.2115	0.0385	0.2115	0.2115	0.2115
ALL00276	0.7885	0.7885	0.7885	0.7885	0.7885	0.7885	0.7885	0.7885	0.2115	0.7885	0.7885	0.7885	0.7885	0.7885	0.7885	0.2115	0.7885	0.7885	0.7885	0.7885	0.7885	0.7885	0.7885	0.7885	0.7885	0.7885	0.7885	0.7885	0.7885	0.2115	0.2115	0.7885	0.7885	0.7885	0.2115	0.7885	0.7885	0.7885	0.7885	0.7885	0.7885	0.2115	0.2115	0.2115	0.2115	0.2115	0.7885	0.7885	0.7885
ALL00277	0.8077	0.8077	0.8077	0.8077	0.8077	0.8077	0.8077	0.8077	0.8077	0.8077	0.8077	0.8077	0.8077	0.8077	0.8077	0.1923	0.8077	0.8077	0.8077	0.8077	0.8077	0.8077	0.8077	0.8077	0.8077	0.8077	0.8077	0.8077	0.8077	0.1923	0.8077	0.8077	0.8077	0.8077	0.8077	0.8077	0.8077	0.8077	0.8077	0.8077	0.8077	0.8077	0.8077	0.1923	0.8077	0.1923	0.1923	0.1923	0.1923
ALL00278	0.8462	0.8462	0.8462	0.8462	0.8462	0.8462	0.8462	0.8462	0.8462	0.8462	0.8462	0.8462	0.8462	0.8462	0.8462	0.0962	0.8462	0.8462	0.8462	0.8462	0.8462	0.8462	0.8462	0.8462	0.8462	0.8462	0.8462	0.8462	0.8462	0.0962	0.8462	0.8462	0.8462	0.8462	0.8462	0.8462	0.8462	0.8462	0.8462	0.8462	0.8462	0.8462	0.8462	0.8462	0.8462	0.8462	0.0962	0.0962	0.0962
ALL00279	0.8269	0.8269	0.8269	0.8269	0.8269	0.8269	0.8269	0.8269	0.8269	0.8269	0.8269	0.8269	0.8269	0.8269	0.8269	0.1538	0.8269	0.8269	0.8269	0.8269	0.8269	0.8269	0.8269	0.8269	0.8269	0.8269	0.8269	0.8269	0.8269	0.1538	0.8269	0.8269	0.8269	0.8269	0.8269	0.8269	0.8269	0.8269	0.8269	0.8269	0.8269	0.8269	0.0192	0.8269	0.8269	0.8269	0.1538	0.1538	0.1538
ALL00280	0.9615	0.9615	0.9615	0.9615	0.9615	0.9615	0.9615	0.9615	0.9615	0.9615	0.9615	0.9615	0.9615	0.9615	0.9615	0.9615	0.9615	0.9615	0.9615	0.9615	0.9615	0.9615	0.9615	0.9615	0.9615	0.9615	0.9615	0.9615	0.9615	0.9615	0.9615	0.9615	0.9615	0.9615	0.9615	0.9615	0.9615	0.9615	0.9615	0.9615	0.9615	0.9615	0.0385	0.9615	0.0385	0.9615	0.9615	0.9615	0.9615
ALL00281	0.9423	0.9423	0.9423	0.9423	0.9423	0.9423	0.9423	0.9423	0.9423	0.9423	0.9423	0.9423	0.9423	0.9423	0.9423	0.9423	0.9423	0.9423	0.9423	0.9423	0.9423	0.9423	0.9423	0.9423	0.9423	0.9423	0.9423	0.9423	0.9423	0.9423	0.9423	0.9423	0.9423	0.9423	0.9423	0.9423	0.9423	0.9423	0.9423	0.9423	0.9423	0.9423	0.9423	0.9423	0.9423	0.9423	0.0577	0.0577	0.0577
ALL00282	0.9808	0.9808	0.9808	0.9808	0.9808	0.9808	0.9808	0.9808	0.9808	0.9808	0.9808	0.9808	0.9808	0.9808	0.9808	0.9808	0.9808	0.9808	0.9808	0.9808	0.9808	0.9808	0.9808	0.9808	0.9808	0.9808	0.9808	0.9808	0.9808	0.9808	0.9808	0.9808	0.9808	0.9808	0.9808	0.9808	0.9808	0.9808	0.9808	0.9808	0.9808	0.9808	0.9808	0.9808	0.9808	0.9808	0.9808	0.9808	0.9808
ALL00283	0.8462	0.8462	0.8462	0.8462	0.8462	0.8462	0.8462	0.8462	0.8462	0.8462	0.8462	0.8462	0.8462	0.8462	0.8462	0.1538	0.8462	0.8462	0.8462	0.8462	0.8462	0.8462	0.8462	0.8462	0.8462	0.8462	0.8462	0.8462	0.8462	0.1538	0.8462	0.8462	0.8462	0.8462	0.8462	0.8462	0.8462	0.8462	0.8462	0.8462	0.8462	0.8462	0.8462	0.8462	0.8462	0.8462	0.1538	0.1538	0.1538
ALL00284	0.8077	0.8077	0.8077	0.8077	0.8077	0.8077	0.8077	0.8077	0.8077	0.8077	0.8077	0.8077	0.8077	0.8077	0.8077	0.1154	0.8077	0.8077	0.8077	0.8077	0.8077	0.8077	0.8077	0.8077	0.8077	0.8077	0.8077	0.8077	0.8077	0.1154	0.8077	0.8077	0.8077	0.8077	0.8077	0.8077	0.8077	0.8077	0.8077	0.8077	0.8077	0.8077	0.8077	0.8077	0.0192	0.0577	0.1154	0.1154	0.1154
ALL00285	0.8846	0.8846	0.8846	0.8846	0.8846	0.8846	0.8846	0.8846	0.1154	0.8846	0.8846	0.8846	0.8846	0.8846	0.8846	0.8846	0.8846	0.8846	0.8846	0.8846	0.8846	0.8846	0.8846	0.8846	0.8846	0.8846	0.8846	0.8846	0.8846	0.8846	0.8846	0.8846	0.8846	0.8846	0.8846	0.8846	0.8846	0.8846	0.8846	0.8846	0.8846	0.1154	0.1154	0.1154	0.1154	0.1154	0.8846	0.8846	0.8846
ALL00286	0.6538	0.6538	0.6538	0.6538	0.6538	0.3462	0.6538	0.6538	0.6538	0.6538	0.6538	0.6538	0.6538	0.6538	0.6538	0.6538	0.6538	0.6538	0.6538	0.3462	0.3462	0.3462	0.3462	0.3462	0.3462	0.3462	0.3462	0.3462	0.3462	0.6538	0.3462	0.6538	0.3462	0.3462	0.3462	0.3462	0.6538	0.6538	0.3462	0.6538	0.3462	0.6538	0.6538	0.6538	0.6538	0.6538	0.6538	0.6538	0.6538
ALL00287	0.8462	0.8462	0.8462	0.8462	0.8462	0.8462	0.8462	0.8462	0.8462	0.8462	0.8462	0.8462	0.8462	0.8462	0.8462	0.1538	0.8462	0.8462	0.8462	0.8462	0.8462	0.8462	0.8462	0.8462	0.8462	0.8462	0.8462	0.8462	0.8462	0.1538	0.8462	0.8462	0.8462	0.8462	0.8462	0.8462	0.8462	0.8462	0.8462	0.8462	0.8462	0.8462	0.8462	0.8462	0.8462	0.8462	0.1538	0.1538	0.1538
ALL00288	0.4231	0.4231	0.4231	0.4231	0.4231	0.5577	0.4231	0.4231	0.5577	0.4231	0.4231	0.4231	0.4231	0.4231	0.4231	0.5577	0.4231	0.4231	0.4231	0.5577	0.5577	0.5577	0.5577	0.5577	0.5577	0.5577	0.4231	0.5577	0.5577	0.5577	0.5577	0.4231	0.5577	0.5577	0.5577	0.4231	0.4231	0.4231	0.5577	0.4231	0.5577	0.5577	0.5577	0.5577	0.5577	0.5577	0.5577	0.5577	0.5577
ALL00289	0.8269	0.8269	0.8269	0.8269	0.8269	0.8269	0.8269	0.8269	0.0962	0.8269	0.8269	0.8269	0.8269	0.8269	0.8269	0.8269	0.8269	0.8269	0.8269	0.8269	0.8269	0.8269	0.8269	0.8269	0.8269	0.8269	0.8269	0.8269	0.8269	0.8269	0.8269	0.8269	0.8269	0.8269	0.8269	0.8269	0.8269	0.8269	0.8269	0.8269	0.8269	0.0962	0.0962	0.0962	0.8269	0.0962	0.8269	0.0192	0.8269
ALL00290	0.9808	0.9808	0.9808	0.9808	0.9808	0.9808	0.9808	0.9808	0.9808	0.9808	0.9808	0.9808	0.9808	0.9808	0.9808	0.9808	0.9808	0.9808	0.9808	0.9808	0.9808	0.9808	0.9808	0.9808	0.9808	0.9808	0.9808	0.9808	0.9808	0.9808	0.9808	0.9808	0.9808	0.9808	0.9808	0.9808	0.9808	0.9808	0.9808	0.9808	0.9808	0.9808	0.9808	0.9808	0.9808	0.9808	0.9808	0.9808	0.9808
ALL00291	0.8846	0.8846	0.8846	0.8846	0.8846	0.8846	0.8846	0.8846	0.8846	0.8846	0.8846	0.8846	0.8846	0.8846	0.8846	0.0385	0.8846	0.8846	0.8846	0.8846	0.8846	0.8846	0.8846	0.8846	0.8846	0.8846	0.8846	0.8846	0.8846	0.0385	0.8846	0.8846	0.8846	0.8846	0.8846	0.8846	0.8846	0.8846	0.8846	0.8846	0.8846	0.0769	0.8846	0.8846	0.8846	0.8846	0.0769	0.0769	0.0769
ALL00292	0.8077	0.8077	0.8077	0.8077	0.8077	0.8077	0.8077	0.8077	0.8077	0.8077	0.8077	0.8077	0.8077	0.8077	0.8077	0.0577	0.8077	0.8077	0.8077	0.8077	0.8077	0.8077	0.8077	0.8077	0.8077	0.8077	0.8077	0.8077	0.8077	0.0577	0.8077	0.8077	0.8077	0.8077	0.8077	0.8077	0.8077	0.8077	0.8077	0.8077	0.8077	0.0769	0.8077	0.8077	0.0577	0.8077	0.0769	0.0769	0.0769
ALL00293	0.6346	0.6346	0.6346	0.6346	0.6346	0.3077	0.6346	0.6346	0.6346	0.6346	0.6346	0.6346	0.6346	0.6346	0.6346	0.6346	0.6346	0.6346	0.6346	0.3077	0.3077	0.3077	0.3077	0.3077	0.3077	0.3077	0.3077	0.3077	0.3077	0.6346	0.3077	0.6346	0.3077	0.3077	0.3077	0.6346	0.6346	0.6346	0.3077	0.6346	0.6346	0.6346	0.6346	0.6346	0.6346	0.6346	0.6346	0.6346	0.6346
ALL00294	0.9808	0.9808	0.9808	0.9808	0.9808	0.9808	0.9808	0.9808	0.9808	0.9808	0.9808	0.9808	0.9808	0.9808	0.9808	0.9808	0.9808	0.9808	0.9808	0.9808	0.9808	0.9808	0.9808	0.9808	0.9808	0.9808	0.9808	0.9808	0.9808	0.9808	0.9808	0.9808	0.9808	0.9808	0.9808	0.9808	0.9808	0.9808	0.9808	0.9808	0.9808	0.9808	0.9808	0.9808	0.9808	0.9808	0.9808	0.9808	0.9808
ALL00295	0.9423	0.9423	0.9423	0.9423	0.9423	0.9423	0.9423	0.9423	0.9423	0.9423	0.9423	0.9423	0.9423	0.9423	0.9423	0.9423	0.9423	0.9423	0.9423	0.9423	0.9423	0.9423	0.9423	0.9423	0.9423	0.9423	0.9423	0.9423	0.9423	0.9423	0.9423	0.9423	0.9423	0.9423	0.9423	0.9423	0.9423	0.9423	0.9423	0.9423	0.9423	0.9423	0.9423	0.9423	0.9423	0.9423	0.9423	0.9423	0.9423
ALL00296	0.8846	0.8846	0.8846	0.8846	0.8846	0.8846	0.8846	0.8846	0.8846	0.8846	0.8846	0.8846	0.8846	0.8846	0.8846	0.8846	0.8846	0.8846	0.8846	0.8846	0.8846	0.8846	0.8846	0.8846	0.8846	0.8846	0.0192	0.8846	0.8846	0.8846	0.8846	0.8846	0.8846	0.8846	0.8846	0.8846	0.8846	0.8846	0.8846	0.8846	0.0769	0.8846	0.8846	0.8846	0.0769	0.8846	0.8846	0.8846	0.8846
ALL00297	0.4423	0.4423	0.4423	0.4423	0.4423	0.5192	0.4423	0.4423	0.5192	0.4423	0.4423	0.4423	0.4423	0.4423	0.4423	0.0385	0.5192	0.4423	0.4423	0.5192	0.5192	0.5192	0.5192	0.4423	0.5192	0.5192	0.5192	0.5192	0.5192	0.0385	0.5192	0.4423	0.5192	0.5192	0.4423	0.4423	0.4423	0.4423	0.5192	0.4423	0.4423	0.5192	0.5192	0.5192	0.5192	0.5192	0.5192	0.5192	0.5192
ALL00298	0.9615	0.9615	0.9615	0.9615	0.9615	0.9615	0.9615	0.9615	0.9615	0.9615	0.9615	0.9615	0.9615	0.9615	0.9615	0.9615	0.9615	0.9615	0.9615	0.9615	0.9615	0.9615	0.9615	0.9615	0.9615	0.9615	0.9615	0.9615	0.9615	0.9615	0.9615	0.9615	0.9615	0.9615	0.9615	0.9615	0.9615	0.9615	0.9615	0.9615	0.9615	0.9615	0.9615	0.9615	0.9615	0.9615	0.9615	0.9615	0.9615
ALL00299	0.9038	0.9038	0.9038	0.9038	0.9038	0.9038	0.9038	0.9038	0.9038	0.9038	0.9038	0.9038	0.9038	0.9038	0.9038	0.0962	0.9038	0.9038	0.9038	0.9038	0.9038	0.9038	0.9038	0.9038	0.9038	0.9038	0.9038	0.9038	0.9038	0.0962	0.9038	0.9038	0.9038	0.9038	0.9038	0.9038	0.9038	0.9038	0.9038	0.9038	0.9038	0.9038	0.9038	0.9038	0.9038	0.9038	0.9038	0.9038	0.9038
ALL00300	0.8269	0.8269	0.8269	0.8269	0.8269	0.8269	0.8269	0.8269	0.1154	0.8269	0.8269	0.8269	0.8269	0.8269	0.8269	0.8269	0.8269	0.8269	0.8269	0.8269	0.8269	0.8269	0.8269	0.8269	0.8269	0.8269	0.1154	0.8269	0.8269	0.8269	0.8269	0.8269	0.8269	0.8269	0.8269	0.8269	0.8269	0.8269	0.8269	0.8269	0.8269	0.8269	0.1154	0.1154	0.1154	0.1154	0.8269	0.8269	0.8269
ALL00301	0.9808	0.9808	0.9808	0.9808	0.9808	0.9808	0.9808	0.9808	0.9808	0.9808	0.9808	0.9808	0.9808	0.9808	0.9808	0.9808	0.9808	0.9808	0.9808	0.9808	0.9808	0.9808	0.9808	0.9808	0.9808	0.9808	0.0192	0.9808	0.9808	0.9808	0.9808	0.9808	0.9808	0.9808	0.9808	0.9808	0.9808	0.9808	0.9808	0.9808	0.9808	0.9808	0.9808	0.9808	0.9808	0.9808	0.9808	0.9808	0.9808
ALL00302	0.9231	0.9231	0.9231	0.9231	0.9231	0.9231	0.0769	0.9231	0.9231	0.9231	0.9231	0.9231	0.9231	0.9231	0.9231	0.9231	0.9231	0.9231	0.9231	0.9231	0.9231	0.9231	0.9231	0.9231	0.9231	0.9231	0.0769	0.9231	0.9231	0.9231	0.9231	0.9231	0.9231	0.9231	0.9231	0.9231	0.9231	0.9231	0.9231	0.9231	0.9231	0.0769	0.9231	0.9231	0.9231	0.0769	0.9231	0.9231	0.9231
ALL00303	0.9808	0.9808	0.9808	0.9808	0.9808	0.9808	0.9808	0.9808	0.9808	0.9808	0.9808	0.9808	0.9808	0.9808	0.9808	0.9808	0.9808	0.9808	0.9808	0.9808	0.9808	0.9808	0.9808	0.9808	0.9808	0.9808	0.0192	0.9808	0.9808	0.9808	0.9808	0.9808	0.9808	0.9808	0.9808	0.9808	0.9808	0.9808	0.9808	0.9808	0.9808	0.9808	0.9808	0.9808	0.9808	0.9808	0.9808	0.9808	0.9808
ALL00304	0.7692	0.7692	0.0769	0.7692	0.7692	0.7692	0.0769	0.7692	0.0769	0.7692	0.7692	0.7692	0.0769	0.7692	0.7692	0.7692	0.7692	0.7692	0.7692	0.7692	0.7692	0.7692	0.7692	0.7692	0.7692	0.7692	0.0769	0.7692	0.7692	0.7692	0.7692	0.7692	0.7692	0.7692	0.7692	0.7692	0.7692	0.7692	0.7692	0.7692	0.7692	0.7692	0.7692	0.0769	0.0769	0.0769	0.0192	0.7692	0.7692
ALL00305	0.8269	0.8269	0.0769	0.8269	0.8269	0.8269	0.0769	0.8269	0.0769	0.8269	0.8269	0.8269	0.0769	0.8269	0.8269	0.8269	0.8269	0.8269	0.8269	0.8269	0.8269	0.8269	0.8269	0.8269	0.8269	0.8269	0.0769	0.8269	0.8269	0.8269	0.8269	0.8269	0.8269	0.8269	0.8269	0.8269	0.8269	0.8269	0.8269	0.8269	0.8269	0.8269	0.8269	0.0769	0.0769	0.0769	0.0192	0.8269	0.8269
ALL00306	0.9808	0.9808	0.9808	0.9808	0.9808	0.9808	0.9808	0.9808	0.9808	0.9808	0.9808	0.9808	0.9808	0.9808	0.9808	0.9808	0.9808	0.9808	0.9808	0.9808	0.9808	0.9808	0.9808	0.9808	0.9808	0.9808	0.9808	0.9808	0.9808	0.9808	0.9808	0.9808	0.9808	0.9808	0.9808	0.9808	0.9808	0.9808	0.9808	0.9808	0.9808	0.9808	0.9808	0.9808	0.9808	0.9808	0.9808	0.9808	0.9808
ALL00307	0.6346	0.6346	0.1346	0.6346	0.6346	0.6346	0.1346	0.6346	0.0962	0.6346	0.6346	0.6346	0.1346	0.0962	0.6346	0.0962	0.6346	0.6346	0.6346	0.6346	0.6346	0.6346	0.6346	0.1346	0.1346	0.6346	0.0192	0.6346	0.6346	0.0962	0.1346	0.6346	0.6346	0.6346	0.1346	0.6346	0.6346	0.6346	0.6346	0.6346	0.6346	0.0962	0.6346	0.0962	0.0962	0.0962	0.0962	0.0192	0.0962
ALL00308	0.75	0.75	0.0577	0.75	0.75	0.75	0.0577	0.75	0.1154	0.75	0.75	0.75	0.0577	0.1154	0.75	0.0577	0.75	0.75	0.75	0.75	0.75	0.75	0.75	0.75	0.75	0.75	0.75	0.75	0.75	0.0577	0.75	0.75	0.75	0.75	0.75	0.75	0.75	0.75	0.75	0.75	0.75	0.1154	0.0577	0.1154	0.75	0.75	0.75	0.1154	0.1154
ALL00309	0.9808	0.9808	0.9808	0.9808	0.9808	0.9808	0.9808	0.9808	0.9808	0.9808	0.9808	0.9808	0.9808	0.9808	0.9808	0.9808	0.9808	0.9808	0.9808	0.9808	0.9808	0.9808	0.9808	0.9808	0.9808	0.9808	0.9808	0.9808	0.9808	0.9808	0.9808	0.9808	0.9808	0.9808	0.9808	0.9808	0.9808	0.9808	0.9808	0.9808	0.9808	0.9808	0.9808	0.9808	0.9808	0.9808	0.9808	0.9808	0.9808
ALL00310	0.6538	0.6538	0.1346	0.6538	0.6538	0.6538	0.1346	0.6538	0.0769	0.6538	0.6538	0.6538	0.1346	0.1346	0.6538	0.1346	0.6538	0.6538	0.6538	0.6538	0.6538	0.6538	0.6538	0.1346	0.1346	0.6538	0.0769	0.6538	0.6538	0.1346	0.1346	0.6538	0.6538	0.6538	0.1346	0.6538	0.6538	0.6538	0.6538	0.6538	0.6538	0.6538	0.1346	0.0769	0.0769	0.1346	0.6538	0.6538	0.1346
ALL00311	0.4615	0.4615	0.4615	0.4615	0.4615	0.4615	0.4615	0.4423	0.4615	0.4423	0.4615	0.4423	0.4615	0.4615	0.4423	0.4615	0.4423	0.4423	0.4423	0.4615	0.4423	0.4423	0.4423	0.4615	0.4615	0.4615	0.4423	0.4615	0.4423	0.4423	0.4423	0.4615	0.4615	0.4423	0.4423	0.4615	0.4423	0.4615	0.4423	0.4423	0.4423	0.4615	0.4615	0.4423	0.4423	0.4423	0.0577	0.0577	0.0577
ALL00312	0.9423	0.9423	0.9423	0.9423	0.9423	0.9423	0.9423	0.9423	0.9423	0.9423	0.9423	0.9423	0.9423	0.9423	0.9423	0.9423	0.9423	0.9423	0.9423	0.9423	0.9423	0.9423	0.9423	0.9423	0.9423	0.9423	0.9423	0.9423	0.9423	0.9423	0.9423	0.9423	0.9423	0.9423	0.9423	0.9423	0.9423	0.9423	0.9423	0.9423	0.9423	0.9423	0.9423	0.9423	0.9423	0.9423	0.0577	0.0577	0.0577
ALL00313	1	1	1	1	1	1	1	1	1	1	1	1	1	1	1	1	1	1	1	1	1	1	1	1	1	1	1	1	1	1	1	1	1	1	1	1	1	1	1	1	1	1	1	1	1	1	1	1	1
ALL00314	0.9423	0.9423	0.9423	0.9423	0.9423	0.9423	0.9423	0.9423	0.9423	0.9423	0.9423	0.9423	0.9423	0.9423	0.9423	0.9423	0.9423	0.9423	0.9423	0.9423	0.9423	0.9423	0.9423	0.9423	0.9423	0.9423	0.9423	0.9423	0.9423	0.9423	0.9423	0.9423	0.9423	0.9423	0.9423	0.9423	0.9423	0.9423	0.9423	0.9423	0.9423	0.0385	0.9423	0.9423	0.0385	0.9423	0.9423	0.9423	0.9423
ALL00315	0.9231	0.9231	0.9231	0.9231	0.9231	0.9231	0.9231	0.9231	0.9231	0.9231	0.9231	0.9231	0.9231	0.9231	0.9231	0.0385	0.9231	0.9231	0.9231	0.9231	0.9231	0.9231	0.9231	0.9231	0.9231	0.9231	0.9231	0.9231	0.9231	0.0385	0.9231	0.9231	0.9231	0.9231	0.9231	0.9231	0.9231	0.9231	0.9231	0.9231	0.9231	0.0192	0.0192	0.9231	0.9231	0.9231	0.9231	0.9231	0.9231
ALL00316	0.7885	0.7885	0.1346	0.7885	0.7885	0.7885	0.1346	0.7885	0.7885	0.7885	0.7885	0.7885	0.1346	0.7885	0.7885	0.7885	0.7885	0.7885	0.7885	0.7885	0.7885	0.7885	0.7885	0.1346	0.1346	0.7885	0.0192	0.7885	0.7885	0.7885	0.1346	0.7885	0.7885	0.7885	0.1346	0.7885	0.7885	0.7885	0.7885	0.7885	0.7885	0.7885	0.7885	0.7885	0.0192	0.0192	0.7885	0.7885	0.7885
ALL00317	0.6923	0.6923	0.6923	0.6923	0.6923	0.6923	0.6923	0.6923	0.3077	0.6923	0.6923	0.6923	0.6923	0.3077	0.6923	0.6923	0.6923	0.6923	0.6923	0.6923	0.6923	0.6923	0.6923	0.3077	0.3077	0.6923	0.3077	0.6923	0.6923	0.6923	0.3077	0.6923	0.6923	0.6923	0.3077	0.6923	0.6923	0.6923	0.6923	0.6923	0.6923	0.6923	0.6923	0.3077	0.3077	0.3077	0.3077	0.3077	0.3077
ALL00318	0.6731	0.6731	0.6731	0.6731	0.6731	0.6731	0.6731	0.6731	0.2692	0.6731	0.6731	0.6731	0.6731	0.2692	0.6731	0.2692	0.6731	0.6731	0.6731	0.6731	0.6731	0.6731	0.6731	0.2692	0.2692	0.6731	0.2692	0.6731	0.6731	0.2692	0.2692	0.6731	0.6731	0.6731	0.2692	0.6731	0.6731	0.6731	0.6731	0.6731	0.6731	0.6731	0.6731	0.2692	0.2692	0.0577	0.2692	0.2692	0.2692
ALL00319	0.8077	0.8077	0.8077	0.8077	0.8077	0.8077	0.8077	0.8077	0.8077	0.8077	0.8077	0.8077	0.8077	0.8077	0.8077	0.8077	0.8077	0.8077	0.8077	0.8077	0.8077	0.8077	0.8077	0.0769	0.0769	0.8077	0.0962	0.8077	0.8077	0.8077	0.0769	0.8077	0.8077	0.8077	0.0769	0.8077	0.8077	0.8077	0.8077	0.8077	0.8077	0.8077	0.8077	0.8077	0.0962	0.0192	0.0962	0.8077	0.8077
ALL00320	0.9423	0.9423	0.9423	0.9423	0.9423	0.9423	0.9423	0.9423	0.9423	0.9423	0.9423	0.9423	0.9423	0.9423	0.9423	0.9423	0.9423	0.9423	0.9423	0.9423	0.9423	0.9423	0.9423	0.9423	0.9423	0.9423	0.9423	0.9423	0.9423	0.9423	0.9423	0.9423	0.9423	0.9423	0.9423	0.9423	0.9423	0.9423	0.9423	0.9423	0.9423	0.9423	0.9423	0.9423	0.9423	0.9423	0.9423	0.9423	0.9423
ALL00321	0.8077	0.8077	0.8077	0.8077	0.8077	0.8077	0.8077	0.8077	0.8077	0.8077	0.8077	0.8077	0.8077	0.8077	0.8077	0.8077	0.8077	0.8077	0.8077	0.8077	0.8077	0.8077	0.8077	0.0962	0.0962	0.8077	0.0769	0.8077	0.8077	0.8077	0.0962	0.8077	0.8077	0.8077	0.0962	0.8077	0.8077	0.8077	0.8077	0.8077	0.8077	0.8077	0.8077	0.8077	0.0769	0.0962	0.0769	0.8077	0.8077
ALL00322	0.6538	0.6538	0.6538	0.6538	0.6538	0.6538	0.6538	0.6538	0.0385	0.6538	0.6538	0.6538	0.6538	0.1731	0.6538	0.1731	0.6538	0.6538	0.6538	0.6538	0.6538	0.6538	0.6538	0.1731	0.1731	0.6538	0.0577	0.6538	0.6538	0.1731	0.1731	0.6538	0.6538	0.6538	0.1731	0.6538	0.6538	0.6538	0.6538	0.6538	0.6538	0.6538	0.6538	0.0385	0.0577	0.0577	0.0577	0.1731	0.1731
ALL00323	0.7115	0.7115	0.7115	0.7115	0.7115	0.7115	0.7115	0.7115	0.1538	0.7115	0.7115	0.7115	0.7115	0.0962	0.7115	0.7115	0.7115	0.7115	0.7115	0.7115	0.7115	0.7115	0.7115	0.1538	0.1538	0.7115	0.1538	0.7115	0.7115	0.7115	0.1538	0.7115	0.7115	0.7115	0.1538	0.7115	0.7115	0.7115	0.7115	0.7115	0.7115	0.7115	0.7115	0.1538	0.0192	0.1538	0.0962	0.7115	0.0962
ALL00324	0.9808	0.9808	0.9808	0.9808	0.9808	0.9808	0.9808	0.9808	0.9808	0.9808	0.9808	0.9808	0.9808	0.9808	0.9808	0.9808	0.9808	0.9808	0.9808	0.9808	0.9808	0.9808	0.9808	0.9808	0.9808	0.9808	0.9808	0.9808	0.9808	0.9808	0.9808	0.9808	0.9808	0.9808	0.9808	0.9808	0.9808	0.9808	0.9808	0.9808	0.9808	0.9808	0.9808	0.9808	0.9808	0.9808	0.9808	0.9808	0.9808
ALL00325	0.9615	0.9615	0.9615	0.9615	0.9615	0.9615	0.9615	0.9615	0.9615	0.9615	0.9615	0.9615	0.9615	0.9615	0.9615	0.9615	0.9615	0.9615	0.9615	0.9615	0.9615	0.9615	0.9615	0.9615	0.9615	0.9615	0.0192	0.9615	0.9615	0.9615	0.9615	0.9615	0.9615	0.9615	0.9615	0.9615	0.9615	0.9615	0.9615	0.9615	0.9615	0.9615	0.9615	0.9615	0.9615	0.9615	0.9615	0.9615	0.9615
ALL00326	0.9808	0.9808	0.9808	0.9808	0.9808	0.9808	0.9808	0.9808	0.9808	0.9808	0.9808	0.9808	0.9808	0.9808	0.9808	0.9808	0.9808	0.9808	0.9808	0.9808	0.9808	0.9808	0.9808	0.9808	0.9808	0.9808	0.9808	0.9808	0.9808	0.9808	0.9808	0.9808	0.9808	0.9808	0.9808	0.9808	0.9808	0.9808	0.9808	0.9808	0.9808	0.9808	0.9808	0.9808	0.9808	0.9808	0.0192	0.9808	0.9808
ALL00327	0.9231	0.9231	0.9231	0.9231	0.9231	0.9231	0.9231	0.9231	0.9231	0.9231	0.9231	0.9231	0.9231	0.9231	0.9231	0.9231	0.9231	0.9231	0.9231	0.9231	0.9231	0.9231	0.9231	0.9231	0.9231	0.9231	0.9231	0.9231	0.9231	0.9231	0.9231	0.9231	0.9231	0.9231	0.9231	0.9231	0.9231	0.9231	0.9231	0.9231	0.9231	0.9231	0.9231	0.0192	0.9231	0.9231	0.9231	0.9231	0.9231
ALL00328	0.3077	0.3077	0.6538	0.3077	0.3077	0.6538	0.6538	0.3077	0.3077	0.6538	0.6538	0.3077	0.6538	0.6538	0.6538	0.3077	0.6538	0.3077	0.3077	0.6538	0.6538	0.6538	0.6538	0.6538	0.6538	0.6538	0.6538	0.6538	0.6538	0.6538	0.6538	0.6538	0.6538	0.6538	0.6538	0.3077	0.3077	0.3077	0.6538	0.3077	0.6538	0.6538	0.6538	0.6538	0.6538	0.0192	0.6538	0.6538	0.6538
ALL00329	0.8654	0.8654	0.8654	0.8654	0.8654	0.8654	0.8654	0.8654	0.8654	0.8654	0.8654	0.8654	0.8654	0.1154	0.8654	0.8654	0.8654	0.8654	0.8654	0.8654	0.8654	0.8654	0.8654	0.8654	0.8654	0.8654	0.1154	0.8654	0.8654	0.1154	0.8654	0.8654	0.8654	0.8654	0.8654	0.8654	0.8654	0.8654	0.8654	0.8654	0.8654	0.8654	0.8654	0.8654	0.8654	0.8654	0.1154	0.1154	0.1154
ALL00330	0.5577	0.5577	0.5577	0.5577	0.5577	0.3462	0.5577	0.5577	0.5577	0.3462	0.3462	0.5577	0.5577	0.0769	0.3462	0.5577	0.3462	0.5577	0.5577	0.3462	0.3462	0.3462	0.3462	0.5577	0.5577	0.3462	0.3462	0.3462	0.3462	0.5577	0.5577	0.3462	0.3462	0.3462	0.5577	0.5577	0.5577	0.5577	0.3462	0.5577	0.3462	0.5577	0.5577	0.5577	0.5577	0.5577	0.0769	0.0769	0.0769
ALL00331	0.7885	0.7885	0.7885	0.7885	0.7885	0.7885	0.1923	0.7885	0.1923	0.7885	0.7885	0.7885	0.7885	0.1923	0.7885	0.7885	0.7885	0.7885	0.7885	0.7885	0.7885	0.7885	0.7885	0.7885	0.7885	0.7885	0.7885	0.7885	0.7885	0.7885	0.7885	0.7885	0.7885	0.7885	0.7885	0.7885	0.7885	0.7885	0.7885	0.7885	0.7885	0.1923	0.7885	0.7885	0.7885	0.1923	0.1923	0.1923	0.1923
ALL00332	0.9038	0.9038	0.9038	0.9038	0.9038	0.9038	0.9038	0.9038	0.9038	0.9038	0.9038	0.9038	0.9038	0.9038	0.9038	0.9038	0.9038	0.9038	0.9038	0.9038	0.9038	0.9038	0.9038	0.9038	0.9038	0.9038	0.9038	0.9038	0.9038	0.9038	0.9038	0.9038	0.9038	0.9038	0.9038	0.9038	0.9038	0.9038	0.9038	0.9038	0.9038	0.0385	0.9038	0.9038	0.0192	0.9038	0.9038	0.9038	0.9038
ALL00333	0.7115	0.7115	0.7115	0.7115	0.7115	0.7115	0.7115	0.7115	0.0962	0.7115	0.7115	0.7115	0.7115	0.0577	0.7115	0.7115	0.7115	0.7115	0.7115	0.7115	0.7115	0.7115	0.7115	0.7115	0.0962	0.7115	0.7115	0.7115	0.7115	0.7115	0.0962	0.7115	0.7115	0.7115	0.0962	0.7115	0.7115	0.7115	0.7115	0.7115	0.7115	0.0769	0.0962	0.7115	0.0769	0.0769	0.0577	0.0769	0.0577
ALL00334	0.8654	0.8654	0.8654	0.8654	0.8654	0.8654	0.8654	0.8654	0.8654	0.8654	0.8654	0.8654	0.8654	0.0192	0.8654	0.8654	0.8654	0.8654	0.8654	0.8654	0.8654	0.8654	0.8654	0.8654	0.8654	0.8654	0.8654	0.8654	0.8654	0.8654	0.8654	0.8654	0.8654	0.8654	0.8654	0.8654	0.8654	0.8654	0.8654	0.8654	0.8654	0.8654	0.8654	0.8654	0.8654	0.8654	0.0962	0.0962	0.0962
ALL00335	0.4615	0.5385	0.5385	0.4615	0.4615	0.5385	0.4615	0.4615	0.4615	0.5385	0.5385	0.4615	0.5385	0.5385	0.5385	0.4615	0.5385	0.5385	0.4615	0.5385	0.5385	0.5385	0.5385	0.5385	0.5385	0.5385	0.5385	0.5385	0.5385	0.4615	0.4615	0.5385	0.5385	0.5385	0.4615	0.4615	0.4615	0.4615	0.5385	0.4615	0.5385	0.4615	0.4615	0.4615	0.4615	0.4615	0.5385	0.5385	0.5385
ALL00336	0.3269	0.6346	0.6346	0.3269	0.3269	0.6346	0.3269	0.3269	0.3269	0.6346	0.6346	0.6346	0.6346	0.3269	0.6346	0.3269	0.6346	0.6346	0.6346	0.6346	0.6346	0.6346	0.6346	0.6346	0.6346	0.6346	0.6346	0.6346	0.6346	0.3269	0.3269	0.6346	0.6346	0.6346	0.3269	0.3269	0.6346	0.6346	0.6346	0.6346	0.6346	0.3269	0.3269	0.3269	0.3269	0.3269	0.6346	0.6346	0.0192
ALL00337	0.9808	0.9808	0.9808	0.9808	0.9808	0.9808	0.9808	0.9808	0.9808	0.9808	0.9808	0.9808	0.9808	0.9808	0.9808	0.9808	0.9808	0.9808	0.9808	0.9808	0.9808	0.9808	0.9808	0.9808	0.9808	0.9808	0.9808	0.9808	0.9808	0.9808	0.9808	0.9808	0.9808	0.9808	0.9808	0.9808	0.9808	0.9808	0.9808	0.9808	0.9808	0.9808	0.9808	0.9808	0.9808	0.9808	0.9808	0.9808	0.9808
ALL00338	0.9423	0.9423	0.9423	0.9423	0.9423	0.9423	0.9423	0.9423	0.9423	0.9423	0.9423	0.9423	0.9423	0.9423	0.9423	0.9423	0.9423	0.9423	0.9423	0.9423	0.9423	0.9423	0.9423	0.9423	0.9423	0.9423	0.9423	0.9423	0.9423	0.9423	0.9423	0.9423	0.9423	0.9423	0.9423	0.9423	0.9423	0.9423	0.9423	0.9423	0.9423	0.9423	0.9423	0.9423	0.9423	0.9423	0.9423	0.0192	0.9423
ALL00339	0.3077	0.6538	0.6538	0.3077	0.3077	0.6538	0.3077	0.3077	0.3077	0.6538	0.6538	0.6538	0.6538	0.6538	0.6538	0.3077	0.6538	0.6538	0.6538	0.6538	0.6538	0.6538	0.6538	0.6538	0.6538	0.6538	0.6538	0.6538	0.6538	0.3077	0.3077	0.6538	0.6538	0.6538	0.3077	0.3077	0.6538	0.6538	0.6538	0.6538	0.6538	0.3077	0.3077	0.3077	0.3077	0.3077	0.6538	0.6538	0.6538
ALL00340	0.9615	0.9615	0.9615	0.9615	0.9615	0.9615	0.9615	0.9615	0.9615	0.9615	0.9615	0.9615	0.9615	0.9615	0.9615	0.9615	0.9615	0.9615	0.9615	0.9615	0.9615	0.9615	0.9615	0.9615	0.9615	0.9615	0.9615	0.9615	0.9615	0.9615	0.9615	0.9615	0.9615	0.9615	0.9615	0.9615	0.9615	0.9615	0.9615	0.9615	0.9615	0.9615	0.9615	0.9615	0.9615	0.9615	0.9615	0.9615	0.9615
ALL00341	0.5	0.4615	0.4615	0.5	0.5	0.4615	0.5	0.5	0.5	0.4615	0.4615	0.5	0.4615	0.5	0.4615	0.5	0.4615	0.4615	0.5	0.4615	0.4615	0.4615	0.4615	0.4615	0.4615	0.4615	0.4615	0.4615	0.4615	0.5	0.0385	0.4615	0.4615	0.4615	0.5	0.5	0.5	0.5	0.4615	0.5	0.4615	0.5	0.5	0.5	0.0385	0.5	0.5	0.5	0.5
ALL00342	0.9808	0.9808	0.9808	0.9808	0.9808	0.9808	0.9808	0.9808	0.9808	0.9808	0.9808	0.9808	0.9808	0.9808	0.9808	0.9808	0.9808	0.9808	0.9808	0.9808	0.9808	0.9808	0.9808	0.9808	0.9808	0.9808	0.9808	0.9808	0.9808	0.9808	0.9808	0.9808	0.9808	0.9808	0.9808	0.9808	0.9808	0.9808	0.9808	0.9808	0.9808	0.9808	0.9808	0.9808	0.9808	0.9808	0.9808	0.9808	0.9808
ALL00343	0.4808	0.5	0.5	0.4808	0.4808	0.5	0.4808	0.4808	0.4808	0.5	0.5	0.4808	0.5	0.4808	0.5	0.4808	0.5	0.5	0.4808	0.5	0.5	0.5	0.5	0.5	0.5	0.5	0.5	0.5	0.5	0.4808	0.4808	0.5	0.5	0.5	0.4808	0.4808	0.4808	0.4808	0.5	0.4808	0.5	0.4808	0.4808	0.4808	0.4808	0.4808	0.4808	0.4808	0.4808
ALL00344	0.9423	0.9423	0.9423	0.9423	0.9423	0.9423	0.9423	0.9423	0.9423	0.9423	0.9423	0.9423	0.9423	0.9423	0.9423	0.9423	0.9423	0.9423	0.9423	0.9423	0.9423	0.9423	0.9423	0.9423	0.9423	0.9423	0.9423	0.9423	0.9423	0.9423	0.9423	0.9423	0.9423	0.9423	0.9423	0.9423	0.9423	0.9423	0.9423	0.9423	0.9423	0.9423	0.9423	0.9423	0.9423	0.9423	0.9423	0.9423	0.9423
ALL00345	0.8846	0.8846	0.8846	0.8846	0.8846	0.8846	0.8846	0.8846	0.8846	0.8846	0.8846	0.8846	0.8846	0.0769	0.8846	0.8846	0.8846	0.8846	0.8846	0.8846	0.8846	0.8846	0.8846	0.8846	0.8846	0.8846	0.8846	0.8846	0.8846	0.8846	0.8846	0.8846	0.8846	0.8846	0.8846	0.8846	0.8846	0.8846	0.8846	0.8846	0.8846	0.8846	0.8846	0.8846	0.8846	0.8846	0.0769	0.0769	0.0769
ALL00346	0.3077	0.6346	0.6346	0.3077	0.3077	0.6346	0.3077	0.3077	0.3077	0.6346	0.6346	0.6346	0.6346	0.0577	0.6346	0.3077	0.6346	0.6346	0.6346	0.6346	0.6346	0.6346	0.6346	0.6346	0.6346	0.6346	0.6346	0.6346	0.6346	0.3077	0.3077	0.6346	0.6346	0.6346	0.3077	0.3077	0.6346	0.6346	0.6346	0.6346	0.6346	0.3077	0.3077	0.3077	0.3077	0.3077	0.6346	0.6346	0.6346
ALL00347	0.3077	0.6923	0.6923	0.3077	0.3077	0.6923	0.3077	0.3077	0.3077	0.6923	0.6923	0.6923	0.6923	0.6923	0.6923	0.3077	0.6923	0.6923	0.6923	0.6923	0.6923	0.6923	0.6923	0.6923	0.6923	0.6923	0.6923	0.6923	0.6923	0.3077	0.3077	0.6923	0.6923	0.6923	0.3077	0.3077	0.6923	0.6923	0.6923	0.6923	0.6923	0.3077	0.3077	0.3077	0.3077	0.3077	0.6923	0.6923	0.6923
ALL00348	0.3077	0.6346	0.6346	0.3077	0.3077	0.6346	0.3077	0.3077	0.3077	0.6346	0.6346	0.6346	0.6346	0.6346	0.6346	0.3077	0.6346	0.6346	0.6346	0.6346	0.6346	0.6346	0.6346	0.6346	0.6346	0.6346	0.6346	0.6346	0.6346	0.3077	0.3077	0.6346	0.6346	0.6346	0.3077	0.3077	0.6346	0.6346	0.6346	0.6346	0.6346	0.3077	0.3077	0.3077	0.3077	0.3077	0.6346	0.6346	0.6346
ALL00349	0.3462	0.6346	0.6346	0.3462	0.3462	0.6346	0.3462	0.3462	0.3462	0.6346	0.6346	0.3462	0.6346	0.0192	0.6346	0.3462	0.6346	0.6346	0.3462	0.6346	0.6346	0.6346	0.6346	0.6346	0.3462	0.6346	0.6346	0.6346	0.6346	0.3462	0.3462	0.6346	0.6346	0.6346	0.3462	0.3462	0.3462	0.3462	0.6346	0.3462	0.6346	0.3462	0.6346	0.6346	0.6346	0.6346	0.6346	0.6346	0.6346
ALL00350	0.3077	0.6923	0.6923	0.3077	0.3077	0.6923	0.3077	0.3077	0.3077	0.6923	0.6923	0.6923	0.6923	0.6923	0.6923	0.3077	0.6923	0.6923	0.6923	0.6923	0.6923	0.6923	0.6923	0.6923	0.6923	0.6923	0.6923	0.6923	0.6923	0.3077	0.3077	0.6923	0.6923	0.6923	0.3077	0.3077	0.6923	0.6923	0.6923	0.6923	0.6923	0.3077	0.3077	0.3077	0.3077	0.3077	0.6923	0.6923	0.6923
ALL00351	0.9808	0.9808	0.9808	0.9808	0.9808	0.9808	0.9808	0.9808	0.9808	0.9808	0.9808	0.9808	0.9808	0.9808	0.9808	0.9808	0.9808	0.9808	0.9808	0.9808	0.9808	0.9808	0.9808	0.9808	0.9808	0.9808	0.9808	0.9808	0.9808	0.9808	0.9808	0.9808	0.9808	0.9808	0.9808	0.9808	0.9808	0.9808	0.9808	0.9808	0.9808	0.9808	0.9808	0.9808	0.9808	0.9808	0.9808	0.9808	0.9808
ALL00352	0.8846	0.8846	0.8846	0.8846	0.8846	0.8846	0.8846	0.8846	0.8846	0.8846	0.8846	0.8846	0.8846	0.8846	0.8846	0.8846	0.8846	0.8846	0.8846	0.8846	0.8846	0.8846	0.8846	0.8846	0.8846	0.8846	0.8846	0.8846	0.8846	0.8846	0.8846	0.8846	0.8846	0.8846	0.8846	0.8846	0.8846	0.8846	0.8846	0.8846	0.8846	0.8846	0.8846	0.8846	0.8846	0.8846	0.0577	0.0577	0.0577
ALL00353	0.4423	0.4615	0.4615	0.4423	0.4423	0.4615	0.4423	0.4423	0.4423	0.4615	0.4615	0.4423	0.4615	0.0769	0.4615	0.4423	0.4615	0.4615	0.4423	0.4615	0.4615	0.4615	0.4615	0.4615	0.4615	0.4615	0.4615	0.4615	0.4615	0.4423	0.4423	0.4615	0.4615	0.4615	0.4423	0.4423	0.4423	0.4423	0.4615	0.4423	0.4615	0.4423	0.4423	0.4423	0.4423	0.4423	0.0769	0.0769	0.0769
ALL00354	0.7308	0.7308	0.7308	0.7308	0.7308	0.7308	0.7308	0.7308	0.7308	0.7308	0.7308	0.7308	0.7308	0.1731	0.7308	0.7308	0.7308	0.7308	0.7308	0.7308	0.7308	0.7308	0.7308	0.7308	0.7308	0.7308	0.7308	0.7308	0.7308	0.7308	0.1731	0.7308	0.7308	0.7308	0.1731	0.7308	0.7308	0.7308	0.7308	0.7308	0.7308	0.1731	0.1731	0.1731	0.1731	0.1731	0.0192	0.0192	0.1731
ALL00355	0.8269	0.8269	0.8269	0.8269	0.8269	0.8269	0.8269	0.8269	0.8269	0.8269	0.8269	0.8269	0.8269	0.1538	0.8269	0.8269	0.8269	0.8269	0.8269	0.8269	0.8269	0.8269	0.8269	0.8269	0.8269	0.8269	0.8269	0.8269	0.8269	0.8269	0.1538	0.8269	0.8269	0.8269	0.1538	0.8269	0.8269	0.8269	0.8269	0.8269	0.8269	0.1538	0.1538	0.1538	0.1538	0.1538	0.8269	0.8269	0.8269
ALL00356	0.8269	0.8269	0.8269	0.8269	0.8269	0.8269	0.8269	0.8269	0.8269	0.8269	0.8269	0.8269	0.8269	0.0577	0.8269	0.8269	0.8269	0.8269	0.8269	0.8269	0.8269	0.8269	0.8269	0.8269	0.8269	0.8269	0.8269	0.8269	0.8269	0.8269	0.8269	0.8269	0.8269	0.8269	0.8269	0.8269	0.8269	0.8269	0.8269	0.8269	0.8269	0.0577	0.8269	0.0577	0.8269	0.8269	0.0577	0.0577	0.0577
ALL00357	0.7692	0.7692	0.7692	0.7692	0.7692	0.7692	0.7692	0.7692	0.7692	0.7692	0.7692	0.7692	0.7692	0.1731	0.7692	0.7692	0.7692	0.7692	0.7692	0.7692	0.7692	0.7692	0.7692	0.7692	0.7692	0.7692	0.7692	0.7692	0.7692	0.7692	0.0577	0.7692	0.7692	0.7692	0.0577	0.7692	0.7692	0.7692	0.7692	0.7692	0.0577	0.1731	0.1731	0.1731	0.1731	0.1731	0.1731	0.1731	0.1731
ALL00358	0.9423	0.9423	0.9423	0.9423	0.9423	0.9423	0.9423	0.9423	0.9423	0.9423	0.9423	0.9423	0.9423	0.9423	0.9423	0.9423	0.9423	0.9423	0.9423	0.9423	0.9423	0.9423	0.9423	0.9423	0.9423	0.9423	0.9423	0.9423	0.9423	0.9423	0.9423	0.9423	0.9423	0.9423	0.9423	0.9423	0.9423	0.9423	0.9423	0.9423	0.9423	0.9423	0.9423	0.9423	0.9423	0.9423	0.9423	0.9423	0.9423
ALL00359	0.7692	0.7692	0.7692	0.7692	0.7692	0.7692	0.7692	0.7692	0.7692	0.7692	0.7692	0.7692	0.7692	0.2115	0.7692	0.7692	0.7692	0.7692	0.7692	0.7692	0.7692	0.7692	0.7692	0.7692	0.7692	0.7692	0.7692	0.7692	0.7692	0.7692	0.2115	0.7692	0.7692	0.7692	0.2115	0.7692	0.7692	0.7692	0.7692	0.7692	0.7692	0.2115	0.2115	0.2115	0.2115	0.2115	0.2115	0.2115	0.2115
ALL00360	0.9808	0.9808	0.9808	0.9808	0.9808	0.9808	0.9808	0.9808	0.9808	0.9808	0.9808	0.9808	0.9808	0.9808	0.9808	0.9808	0.9808	0.9808	0.9808	0.9808	0.9808	0.9808	0.9808	0.9808	0.9808	0.9808	0.9808	0.9808	0.9808	0.9808	0.9808	0.9808	0.9808	0.9808	0.9808	0.9808	0.9808	0.9808	0.9808	0.9808	0.9808	0.9808	0.9808	0.9808	0.9808	0.9808	0.9808	0.9808	0.9808
ALL00361	0.75	0.75	0.75	0.75	0.75	0.75	0.75	0.75	0.75	0.75	0.75	0.75	0.75	0.1538	0.75	0.75	0.75	0.75	0.75	0.75	0.75	0.75	0.75	0.75	0.75	0.75	0.75	0.75	0.75	0.75	0.75	0.75	0.75	0.75	0.75	0.75	0.75	0.75	0.75	0.1538	0.75	0.1538	0.1538	0.1538	0.1538	0.1538	0.0577	0.0577	0.0577
ALL00362	0.75	0.75	0.75	0.75	0.75	0.75	0.75	0.75	0.75	0.75	0.75	0.75	0.75	0.1346	0.75	0.75	0.75	0.75	0.75	0.75	0.75	0.75	0.75	0.75	0.75	0.75	0.75	0.75	0.75	0.75	0.75	0.75	0.75	0.75	0.75	0.75	0.75	0.75	0.75	0.1346	0.75	0.1346	0.1346	0.1346	0.1346	0.1346	0.0577	0.0577	0.0577
ALL00363	0.9231	0.9231	0.9231	0.9231	0.9231	0.9231	0.9231	0.9231	0.9231	0.9231	0.9231	0.9231	0.9231	0.0769	0.9231	0.9231	0.9231	0.9231	0.9231	0.9231	0.9231	0.9231	0.9231	0.9231	0.9231	0.9231	0.9231	0.9231	0.9231	0.9231	0.9231	0.9231	0.9231	0.9231	0.9231	0.9231	0.9231	0.9231	0.9231	0.9231	0.9231	0.0769	0.9231	0.9231	0.9231	0.9231	0.9231	0.9231	0.9231
ALL00364	0.8846	0.8846	0.8846	0.8846	0.8846	0.8846	0.8846	0.8846	0.8846	0.8846	0.8846	0.8846	0.8846	0.8846	0.8846	0.8846	0.8846	0.8846	0.8846	0.8846	0.8846	0.8846	0.8846	0.8846	0.8846	0.8846	0.8846	0.8846	0.8846	0.8846	0.8846	0.8846	0.8846	0.8846	0.8846	0.8846	0.8846	0.8846	0.8846	0.8846	0.8846	0.8846	0.8846	0.8846	0.8846	0.8846	0.0769	0.0769	0.0769
ALL00365	0.8462	0.8462	0.8462	0.8462	0.8462	0.8462	0.8462	0.8462	0.8462	0.8462	0.8462	0.8462	0.8462	0.0769	0.8462	0.8462	0.8462	0.8462	0.8462	0.8462	0.8462	0.8462	0.8462	0.8462	0.8462	0.8462	0.8462	0.8462	0.8462	0.8462	0.8462	0.8462	0.8462	0.8462	0.8462	0.8462	0.8462	0.8462	0.8462	0.8462	0.8462	0.0769	0.8462	0.8462	0.8462	0.8462	0.0577	0.0577	0.0577
ALL00366	0.8846	0.8846	0.8846	0.8846	0.8846	0.8846	0.8846	0.8846	0.8846	0.8846	0.8846	0.8846	0.8846	0.8846	0.8846	0.8846	0.8846	0.8846	0.8846	0.8846	0.8846	0.8846	0.8846	0.8846	0.8846	0.8846	0.8846	0.8846	0.8846	0.8846	0.8846	0.8846	0.8846	0.8846	0.8846	0.8846	0.8846	0.8846	0.8846	0.8846	0.8846	0.8846	0.8846	0.8846	0.8846	0.8846	0.0962	0.0962	0.0962
ALL00367	0.8077	0.8077	0.8077	0.8077	0.8077	0.8077	0.8077	0.8077	0.8077	0.8077	0.8077	0.8077	0.8077	0.8077	0.8077	0.8077	0.8077	0.8077	0.8077	0.8077	0.8077	0.8077	0.8077	0.8077	0.8077	0.8077	0.8077	0.8077	0.8077	0.8077	0.8077	0.8077	0.8077	0.8077	0.8077	0.8077	0.8077	0.8077	0.8077	0.0962	0.8077	0.8077	0.0962	0.0962	0.0962	0.0962	0.0192	0.8077	0.0192
ALL00368	0.9808	0.9808	0.9808	0.9808	0.9808	0.9808	0.9808	0.9808	0.9808	0.9808	0.9808	0.9808	0.9808	0.9808	0.9808	0.9808	0.9808	0.9808	0.9808	0.9808	0.9808	0.9808	0.9808	0.9808	0.9808	0.9808	0.9808	0.9808	0.9808	0.9808	0.9808	0.9808	0.9808	0.9808	0.9808	0.9808	0.9808	0.9808	0.9808	0.9808	0.9808	0.9808	0.9808	0.9808	0.9808	0.9808	0.9808	0.9808	0.9808
ALL00369	0.9038	0.9038	0.9038	0.9038	0.9038	0.9038	0.9038	0.9038	0.9038	0.9038	0.9038	0.9038	0.9038	0.9038	0.9038	0.9038	0.9038	0.9038	0.9038	0.9038	0.9038	0.9038	0.9038	0.9038	0.9038	0.9038	0.9038	0.9038	0.9038	0.9038	0.9038	0.9038	0.9038	0.9038	0.9038	0.9038	0.9038	0.9038	0.9038	0.9038	0.9038	0.9038	0.9038	0.9038	0.9038	0.9038	0.0577	0.0577	0.0577
ALL00370	0.8654	0.8654	0.8654	0.8654	0.8654	0.8654	0.8654	0.8654	0.8654	0.8654	0.8654	0.8654	0.8654	0.8654	0.8654	0.8654	0.8654	0.8654	0.8654	0.8654	0.8654	0.8654	0.8654	0.8654	0.8654	0.8654	0.8654	0.8654	0.8654	0.8654	0.8654	0.8654	0.8654	0.8654	0.8654	0.8654	0.8654	0.8654	0.8654	0.8654	0.8654	0.8654	0.8654	0.8654	0.0192	0.8654	0.0769	0.0192	0.0769
ALL00371	0.6923	0.6923	0.6923	0.6923	0.6923	0.6923	0.6923	0.6923	0.6923	0.6923	0.6923	0.6923	0.6923	0.2885	0.6923	0.6923	0.6923	0.6923	0.6923	0.6923	0.6923	0.6923	0.6923	0.6923	0.6923	0.6923	0.6923	0.6923	0.6923	0.6923	0.2885	0.6923	0.6923	0.6923	0.2885	0.6923	0.6923	0.6923	0.6923	0.2885	0.2885	0.2885	0.2885	0.2885	0.2885	0.2885	0.2885	0.2885	0.2885
ALL00372	0.8846	0.8846	0.8846	0.8846	0.8846	0.8846	0.8846	0.8846	0.8846	0.8846	0.8846	0.8846	0.8846	0.8846	0.8846	0.8846	0.8846	0.8846	0.8846	0.8846	0.8846	0.8846	0.8846	0.8846	0.8846	0.8846	0.8846	0.8846	0.8846	0.8846	0.8846	0.8846	0.8846	0.8846	0.8846	0.8846	0.8846	0.8846	0.8846	0.8846	0.8846	0.8846	0.8846	0.8846	0.8846	0.8846	0.0577	0.0577	0.0577
ALL00373	0.7308	0.7308	0.7308	0.7308	0.7308	0.7308	0.7308	0.7308	0.7308	0.7308	0.7308	0.7308	0.7308	0.2692	0.7308	0.7308	0.7308	0.7308	0.7308	0.7308	0.7308	0.7308	0.7308	0.7308	0.7308	0.7308	0.7308	0.7308	0.7308	0.7308	0.7308	0.7308	0.7308	0.7308	0.7308	0.7308	0.7308	0.7308	0.7308	0.2692	0.2692	0.2692	0.2692	0.2692	0.2692	0.2692	0.2692	0.2692	0.2692
ALL00374	0.8077	0.8077	0.8077	0.8077	0.8077	0.8077	0.8077	0.8077	0.8077	0.8077	0.8077	0.8077	0.8077	0.1538	0.8077	0.8077	0.8077	0.8077	0.8077	0.8077	0.8077	0.8077	0.8077	0.8077	0.8077	0.8077	0.8077	0.8077	0.8077	0.8077	0.8077	0.8077	0.8077	0.8077	0.8077	0.8077	0.8077	0.8077	0.8077	0.8077	0.8077	0.1538	0.1538	0.8077	0.8077	0.1538	0.1538	0.0192	0.1538
ALL00375	0.8269	0.8269	0.8269	0.8269	0.8269	0.8269	0.8269	0.8269	0.8269	0.8269	0.8269	0.8269	0.8269	0.1731	0.8269	0.8269	0.8269	0.8269	0.8269	0.8269	0.8269	0.8269	0.8269	0.8269	0.8269	0.8269	0.8269	0.8269	0.8269	0.8269	0.8269	0.8269	0.8269	0.8269	0.8269	0.8269	0.8269	0.8269	0.8269	0.1731	0.8269	0.1731	0.1731	0.1731	0.1731	0.1731	0.8269	0.8269	0.8269
ALL00376	0.8654	0.8654	0.8654	0.8654	0.8654	0.8654	0.8654	0.8654	0.8654	0.8654	0.8654	0.8654	0.8654	0.8654	0.8654	0.8654	0.8654	0.8654	0.8654	0.8654	0.8654	0.8654	0.8654	0.8654	0.8654	0.8654	0.8654	0.8654	0.8654	0.8654	0.8654	0.8654	0.8654	0.8654	0.8654	0.8654	0.8654	0.8654	0.8654	0.0192	0.8654	0.8654	0.8654	0.8654	0.8654	0.8654	0.0577	0.0577	0.0577
ALL00377	0.9423	0.9423	0.9423	0.9423	0.9423	0.9423	0.9423	0.9423	0.9423	0.9423	0.9423	0.9423	0.9423	0.9423	0.9423	0.9423	0.9423	0.9423	0.9423	0.9423	0.9423	0.9423	0.9423	0.9423	0.9423	0.9423	0.9423	0.9423	0.9423	0.9423	0.9423	0.9423	0.9423	0.9423	0.9423	0.9423	0.9423	0.9423	0.9423	0.9423	0.9423	0.9423	0.9423	0.9423	0.9423	0.9423	0.0577	0.0577	0.0577
ALL00378	0.9423	0.9423	0.9423	0.9423	0.9423	0.9423	0.9423	0.9423	0.9423	0.9423	0.9423	0.9423	0.9423	0.9423	0.9423	0.9423	0.9423	0.9423	0.9423	0.9423	0.9423	0.9423	0.9423	0.9423	0.9423	0.9423	0.9423	0.9423	0.9423	0.9423	0.9423	0.9423	0.9423	0.9423	0.9423	0.9423	0.9423	0.9423	0.9423	0.9423	0.9423	0.9423	0.9423	0.9423	0.9423	0.9423	0.9423	0.9423	0.9423
ALL00379	0.9038	0.9038	0.9038	0.9038	0.9038	0.9038	0.9038	0.9038	0.9038	0.9038	0.9038	0.9038	0.9038	0.9038	0.9038	0.9038	0.9038	0.9038	0.9038	0.9038	0.9038	0.9038	0.9038	0.9038	0.9038	0.9038	0.9038	0.9038	0.9038	0.9038	0.9038	0.9038	0.9038	0.9038	0.9038	0.9038	0.9038	0.9038	0.9038	0.9038	0.9038	0.9038	0.9038	0.9038	0.9038	0.9038	0.0962	0.0962	0.0962
ALL00380	0.9231	0.9231	0.9231	0.9231	0.9231	0.9231	0.9231	0.9231	0.9231	0.9231	0.9231	0.9231	0.9231	0.9231	0.9231	0.9231	0.9231	0.9231	0.9231	0.9231	0.9231	0.9231	0.9231	0.9231	0.9231	0.9231	0.9231	0.9231	0.9231	0.9231	0.9231	0.9231	0.9231	0.9231	0.9231	0.9231	0.9231	0.9231	0.9231	0.9231	0.9231	0.9231	0.9231	0.9231	0.9231	0.9231	0.0577	0.0577	0.0577
ALL00381	0.8269	0.8269	0.8269	0.8269	0.8269	0.8269	0.8269	0.8269	0.8269	0.8269	0.8269	0.8269	0.8269	0.8269	0.8269	0.8269	0.8269	0.8269	0.8269	0.8269	0.8269	0.8269	0.8269	0.8269	0.8269	0.8269	0.8269	0.8269	0.8269	0.8269	0.8269	0.8269	0.8269	0.8269	0.8269	0.0192	0.8269	0.8269	0.8269	0.0385	0.8269	0.8269	0.8269	0.0385	0.8269	0.8269	0.0962	0.0962	0.0962
ALL00382	0.7692	0.7692	0.7692	0.7692	0.7692	0.7692	0.7692	0.7692	0.7692	0.7692	0.7692	0.7692	0.7692	0.1923	0.7692	0.7692	0.7692	0.1923	0.7692	0.7692	0.7692	0.7692	0.7692	0.7692	0.7692	0.7692	0.7692	0.7692	0.7692	0.7692	0.7692	0.7692	0.7692	0.7692	0.7692	0.7692	0.7692	0.7692	0.7692	0.7692	0.7692	0.1923	0.1923	0.1923	0.7692	0.1923	0.0192	0.1923	0.1923
ALL00383	0.9231	0.9231	0.9231	0.9231	0.9231	0.9231	0.9231	0.9231	0.9231	0.9231	0.9231	0.9231	0.9231	0.9231	0.9231	0.9231	0.9231	0.9231	0.9231	0.9231	0.9231	0.9231	0.9231	0.9231	0.9231	0.9231	0.9231	0.9231	0.9231	0.9231	0.9231	0.9231	0.9231	0.9231	0.9231	0.9231	0.9231	0.9231	0.9231	0.9231	0.9231	0.9231	0.9231	0.9231	0.9231	0.9231	0.0577	0.0577	0.0577
ALL00384	0.8269	0.8269	0.8269	0.8269	0.8269	0.8269	0.8269	0.8269	0.8269	0.8269	0.8269	0.8269	0.8269	0.1731	0.8269	0.8269	0.8269	0.1731	0.8269	0.8269	0.8269	0.8269	0.8269	0.8269	0.8269	0.8269	0.8269	0.8269	0.8269	0.8269	0.8269	0.8269	0.8269	0.8269	0.8269	0.8269	0.8269	0.8269	0.8269	0.1731	0.8269	0.1731	0.8269	0.8269	0.1731	0.1731	0.8269	0.8269	0.8269
ALL00385	0.8846	0.8846	0.8846	0.8846	0.8846	0.8846	0.8846	0.8846	0.8846	0.8846	0.8846	0.8846	0.8846	0.8846	0.8846	0.8846	0.8846	0.8846	0.8846	0.8846	0.8846	0.8846	0.8846	0.8846	0.8846	0.8846	0.8846	0.8846	0.8846	0.8846	0.8846	0.8846	0.8846	0.8846	0.8846	0.8846	0.8846	0.8846	0.8846	0.8846	0.8846	0.8846	0.8846	0.8846	0.8846	0.8846	0.0962	0.0962	0.0962
ALL00386	0.8846	0.8846	0.8846	0.8846	0.8846	0.8846	0.8846	0.8846	0.8846	0.8846	0.8846	0.8846	0.8846	0.8846	0.8846	0.8846	0.8846	0.8846	0.8846	0.8846	0.8846	0.8846	0.8846	0.8846	0.8846	0.8846	0.8846	0.8846	0.8846	0.8846	0.8846	0.8846	0.8846	0.8846	0.8846	0.8846	0.8846	0.8846	0.8846	0.8846	0.8846	0.8846	0.8846	0.8846	0.8846	0.8846	0.1154	0.1154	0.1154
ALL00387	0.9423	0.9423	0.9423	0.9423	0.9423	0.9423	0.9423	0.9423	0.9423	0.9423	0.9423	0.9423	0.9423	0.9423	0.9423	0.9423	0.9423	0.9423	0.9423	0.9423	0.9423	0.9423	0.9423	0.9423	0.9423	0.9423	0.9423	0.9423	0.9423	0.9423	0.9423	0.9423	0.9423	0.9423	0.9423	0.9423	0.9423	0.9423	0.9423	0.9423	0.9423	0.9423	0.9423	0.9423	0.9423	0.9423	0.9423	0.9423	0.9423
ALL00388	0.9231	0.9231	0.9231	0.9231	0.9231	0.9231	0.9231	0.9231	0.9231	0.9231	0.9231	0.9231	0.9231	0.9231	0.9231	0.9231	0.9231	0.9231	0.9231	0.9231	0.9231	0.9231	0.9231	0.9231	0.9231	0.9231	0.9231	0.9231	0.9231	0.9231	0.9231	0.9231	0.9231	0.9231	0.9231	0.9231	0.9231	0.9231	0.9231	0.0192	0.9231	0.9231	0.9231	0.9231	0.9231	0.9231	0.9231	0.9231	0.9231
ALL00389	0.9038	0.9038	0.9038	0.9038	0.9038	0.9038	0.9038	0.9038	0.9038	0.9038	0.9038	0.9038	0.9038	0.0962	0.9038	0.9038	0.9038	0.0962	0.9038	0.9038	0.9038	0.9038	0.9038	0.9038	0.9038	0.9038	0.9038	0.9038	0.9038	0.9038	0.9038	0.9038	0.9038	0.9038	0.9038	0.9038	0.9038	0.9038	0.9038	0.9038	0.9038	0.0962	0.0962	0.9038	0.9038	0.0962	0.9038	0.9038	0.9038
ALL00390	0.7885	0.7885	0.7885	0.7885	0.7885	0.7885	0.7885	0.7885	0.7885	0.7885	0.7885	0.2115	0.7885	0.2115	0.7885	0.7885	0.7885	0.2115	0.7885	0.7885	0.7885	0.7885	0.7885	0.7885	0.7885	0.7885	0.7885	0.7885	0.7885	0.7885	0.7885	0.7885	0.7885	0.7885	0.7885	0.2115	0.7885	0.7885	0.7885	0.7885	0.7885	0.2115	0.2115	0.2115	0.7885	0.2115	0.2115	0.2115	0.2115
ALL00391	0.75	0.75	0.75	0.75	0.75	0.75	0.75	0.75	0.75	0.75	0.75	0.25	0.75	0.25	0.75	0.75	0.75	0.25	0.25	0.75	0.75	0.75	0.75	0.75	0.75	0.75	0.75	0.75	0.75	0.75	0.75	0.75	0.75	0.75	0.75	0.25	0.25	0.25	0.75	0.25	0.75	0.25	0.25	0.25	0.25	0.25	0.75	0.75	0.75
ALL00392	0.7692	0.7692	0.7692	0.7692	0.7692	0.7692	0.7692	0.7692	0.7692	0.7692	0.7692	0.7692	0.7692	0.2308	0.7692	0.7692	0.7692	0.2308	0.7692	0.7692	0.7692	0.7692	0.7692	0.7692	0.7692	0.7692	0.7692	0.7692	0.7692	0.7692	0.7692	0.7692	0.7692	0.7692	0.7692	0.7692	0.7692	0.7692	0.7692	0.7692	0.7692	0.2308	0.2308	0.2308	0.7692	0.2308	0.2308	0.2308	0.2308
ALL00393	0.8846	0.8846	0.8846	0.8846	0.8846	0.8846	0.8846	0.8846	0.8846	0.8846	0.8846	0.8846	0.8846	0.8846	0.8846	0.8846	0.8846	0.8846	0.8846	0.8846	0.8846	0.8846	0.8846	0.8846	0.8846	0.8846	0.8846	0.8846	0.8846	0.8846	0.8846	0.8846	0.8846	0.8846	0.8846	0.8846	0.8846	0.8846	0.8846	0.8846	0.8846	0.8846	0.8846	0.8846	0.1154	0.8846	0.1154	0.1154	0.1154
ALL00394	0.7115	0.7115	0.7115	0.7115	0.7115	0.7115	0.7115	0.7115	0.7115	0.7115	0.7115	0.7115	0.7115	0.1154	0.7115	0.7115	0.7115	0.1154	0.7115	0.7115	0.7115	0.7115	0.7115	0.7115	0.7115	0.7115	0.7115	0.7115	0.7115	0.7115	0.7115	0.7115	0.7115	0.7115	0.7115	0.0192	0.7115	0.7115	0.7115	0.1538	0.7115	0.1154	0.1154	0.1538	0.1154	0.1154	0.1538	0.1538	0.1538
ALL00395	0.6731	0.6731	0.6731	0.6731	0.6731	0.6731	0.6731	0.6731	0.6731	0.6731	0.6731	0.0962	0.6731	0.1154	0.6731	0.6731	0.6731	0.1154	0.0962	0.6731	0.6731	0.6731	0.6731	0.6731	0.6731	0.6731	0.6731	0.6731	0.6731	0.6731	0.6731	0.6731	0.6731	0.6731	0.6731	0.0962	0.0962	0.0962	0.6731	0.6731	0.6731	0.1154	0.1154	0.6731	0.1154	0.1154	0.0577	0.0577	0.0577
ALL00396	0.8654	0.8654	0.8654	0.8654	0.8654	0.8654	0.8654	0.8654	0.8654	0.8654	0.8654	0.8654	0.8654	0.8654	0.8654	0.8654	0.8654	0.8654	0.8654	0.8654	0.8654	0.8654	0.8654	0.8654	0.8654	0.8654	0.8654	0.8654	0.8654	0.8654	0.8654	0.8654	0.8654	0.8654	0.8654	0.0769	0.8654	0.8654	0.8654	0.0769	0.8654	0.8654	0.8654	0.0769	0.8654	0.8654	0.0577	0.0577	0.0577
ALL00397	0.9423	0.9423	0.9423	0.9423	0.9423	0.9423	0.9423	0.9423	0.9423	0.9423	0.9423	0.9423	0.9423	0.9423	0.9423	0.9423	0.9423	0.9423	0.9423	0.9423	0.9423	0.9423	0.9423	0.9423	0.9423	0.9423	0.9423	0.9423	0.9423	0.9423	0.9423	0.9423	0.9423	0.9423	0.9423	0.9423	0.9423	0.9423	0.9423	0.9423	0.9423	0.9423	0.9423	0.9423	0.9423	0.9423	0.9423	0.9423	0.9423
ALL00398	0.8846	0.8846	0.8846	0.8846	0.8846	0.8846	0.8846	0.8846	0.8846	0.8846	0.8846	0.8846	0.8846	0.1154	0.8846	0.8846	0.8846	0.1154	0.8846	0.8846	0.8846	0.8846	0.8846	0.8846	0.8846	0.8846	0.8846	0.8846	0.8846	0.8846	0.8846	0.8846	0.8846	0.8846	0.8846	0.8846	0.8846	0.8846	0.8846	0.8846	0.8846	0.1154	0.1154	0.1154	0.1154	0.8846	0.8846	0.8846	0.8846
ALL00399	0.8846	0.8846	0.8846	0.8846	0.8846	0.8846	0.8846	0.8846	0.8846	0.8846	0.8846	0.8846	0.8846	0.8846	0.8846	0.8846	0.8846	0.8846	0.8846	0.8846	0.8846	0.8846	0.8846	0.8846	0.8846	0.8846	0.8846	0.8846	0.8846	0.8846	0.8846	0.8846	0.8846	0.8846	0.8846	0.8846	0.8846	0.8846	0.8846	0.8846	0.8846	0.8846	0.8846	0.8846	0.8846	0.8846	0.0962	0.0962	0.0192
ALL00400	0.7308	0.7308	0.7308	0.7308	0.7308	0.7308	0.7308	0.7308	0.7308	0.7308	0.7308	0.7308	0.7308	0.2692	0.7308	0.7308	0.7308	0.2692	0.7308	0.7308	0.7308	0.7308	0.7308	0.7308	0.7308	0.7308	0.7308	0.7308	0.7308	0.7308	0.7308	0.7308	0.7308	0.7308	0.7308	0.7308	0.7308	0.7308	0.7308	0.2692	0.7308	0.2692	0.2692	0.2692	0.2692	0.2692	0.2692	0.2692	0.2692
ALL00401	0.7692	0.7692	0.7692	0.7692	0.7692	0.7692	0.7692	0.7692	0.7692	0.7692	0.7692	0.7692	0.7692	0.1538	0.7692	0.7692	0.7692	0.1538	0.7692	0.7692	0.7692	0.7692	0.7692	0.7692	0.7692	0.7692	0.7692	0.7692	0.7692	0.7692	0.7692	0.7692	0.7692	0.7692	0.7692	0.7692	0.7692	0.7692	0.7692	0.1538	0.7692	0.1538	0.1538	0.1538	0.1538	0.1538	0.0577	0.0577	0.0577
ALL00402	0.6538	0.6538	0.6538	0.6538	0.6538	0.6538	0.6538	0.6538	0.6538	0.6538	0.6538	0.6538	0.6538	0.25	0.6538	0.6538	0.6538	0.25	0.25	0.6538	0.6538	0.6538	0.6538	0.6538	0.6538	0.6538	0.6538	0.6538	0.6538	0.6538	0.25	0.6538	0.6538	0.6538	0.25	0.25	0.25	0.25	0.6538	0.6538	0.25	0.25	0.25	0.25	0.6538	0.6538	0.0962	0.0962	0.0962
ALL00403	0.8846	0.8846	0.8846	0.8846	0.8846	0.8846	0.8846	0.8846	0.8846	0.8846	0.8846	0.8846	0.8846	0.8846	0.8846	0.8846	0.8846	0.8846	0.8846	0.8846	0.8846	0.8846	0.8846	0.8846	0.8846	0.8846	0.8846	0.8846	0.8846	0.8846	0.8846	0.8846	0.8846	0.8846	0.8846	0.8846	0.8846	0.8846	0.8846	0.8846	0.8846	0.8846	0.8846	0.8846	0.8846	0.8846	0.0577	0.0577	0.0577
ALL00404	0.6154	0.6154	0.6154	0.6154	0.6154	0.6154	0.6154	0.6154	0.6154	0.6154	0.6154	0.6154	0.6154	0.3462	0.6154	0.6154	0.6154	0.3462	0.3462	0.6154	0.6154	0.6154	0.6154	0.6154	0.6154	0.6154	0.6154	0.6154	0.6154	0.6154	0.6154	0.6154	0.6154	0.6154	0.3462	0.3462	0.3462	0.3462	0.6154	0.3462	0.0192	0.3462	0.3462	0.3462	0.3462	0.3462	0.3462	0.3462	0.3462
ALL00405	0.6538	0.6538	0.6538	0.6538	0.6538	0.6538	0.6538	0.6538	0.6538	0.6538	0.6538	0.6538	0.6538	0.2692	0.6538	0.6538	0.6538	0.2692	0.2692	0.6538	0.6538	0.6538	0.6538	0.6538	0.6538	0.6538	0.6538	0.6538	0.6538	0.6538	0.6538	0.6538	0.6538	0.6538	0.2692	0.2692	0.2692	0.2692	0.6538	0.2692	0.2692	0.2692	0.2692	0.2692	0.2692	0.2692	0.0192	0.6538	0.6538
ALL00406	0.9231	0.9231	0.9231	0.9231	0.9231	0.9231	0.9231	0.9231	0.9231	0.9231	0.9231	0.9231	0.9231	0.9231	0.9231	0.9231	0.9231	0.9231	0.9231	0.9231	0.9231	0.9231	0.9231	0.9231	0.9231	0.9231	0.9231	0.9231	0.9231	0.9231	0.9231	0.9231	0.9231	0.9231	0.9231	0.9231	0.9231	0.9231	0.9231	0.9231	0.9231	0.9231	0.9231	0.9231	0.9231	0.9231	0.0577	0.0577	0.0577
ALL00407	0.9423	0.9423	0.9423	0.9423	0.9423	0.9423	0.9423	0.9423	0.9423	0.9423	0.9423	0.9423	0.9423	0.9423	0.9423	0.9423	0.9423	0.9423	0.9423	0.9423	0.9423	0.9423	0.9423	0.9423	0.9423	0.9423	0.9423	0.9423	0.9423	0.9423	0.9423	0.9423	0.9423	0.9423	0.9423	0.9423	0.9423	0.9423	0.9423	0.9423	0.9423	0.9423	0.9423	0.9423	0.9423	0.9423	0.0577	0.0577	0.0577
ALL00408	0.6731	0.6731	0.6731	0.6731	0.6731	0.6731	0.6731	0.6731	0.6731	0.6731	0.6731	0.6731	0.6731	0.3077	0.6731	0.6731	0.6731	0.3077	0.3077	0.6731	0.6731	0.6731	0.6731	0.6731	0.6731	0.6731	0.6731	0.6731	0.6731	0.6731	0.6731	0.6731	0.6731	0.6731	0.6731	0.6731	0.3077	0.3077	0.6731	0.3077	0.6731	0.3077	0.3077	0.3077	0.3077	0.3077	0.3077	0.3077	0.3077
ALL00409	0.7308	0.7308	0.7308	0.7308	0.7308	0.7308	0.7308	0.7308	0.7308	0.7308	0.7308	0.7308	0.7308	0.2692	0.7308	0.7308	0.7308	0.2692	0.7308	0.7308	0.7308	0.7308	0.7308	0.7308	0.7308	0.7308	0.7308	0.7308	0.7308	0.7308	0.7308	0.7308	0.7308	0.7308	0.7308	0.7308	0.7308	0.7308	0.7308	0.2692	0.7308	0.2692	0.2692	0.2692	0.2692	0.2692	0.2692	0.2692	0.2692
ALL00410	0.8269	0.8269	0.8269	0.8269	0.8269	0.8269	0.8269	0.8269	0.8269	0.8269	0.8269	0.8269	0.8269	0.0962	0.8269	0.8269	0.8269	0.8269	0.8269	0.8269	0.8269	0.8269	0.8269	0.8269	0.8269	0.8269	0.8269	0.8269	0.8269	0.8269	0.0962	0.8269	0.8269	0.8269	0.8269	0.8269	0.8269	0.8269	0.8269	0.8269	0.8269	0.8269	0.8269	0.0192	0.8269	0.8269	0.0962	0.0962	0.0962
ALL00411	0.9808	0.9808	0.9808	0.9808	0.9808	0.9808	0.9808	0.9808	0.9808	0.9808	0.9808	0.9808	0.9808	0.9808	0.9808	0.9808	0.9808	0.9808	0.9808	0.9808	0.9808	0.9808	0.9808	0.9808	0.9808	0.9808	0.9808	0.9808	0.9808	0.9808	0.9808	0.9808	0.9808	0.9808	0.9808	0.9808	0.9808	0.9808	0.9808	0.9808	0.9808	0.9808	0.9808	0.9808	0.9808	0.9808	0.9808	0.9808	0.9808
ALL00412	0.9038	0.9038	0.9038	0.9038	0.9038	0.9038	0.9038	0.9038	0.9038	0.9038	0.9038	0.9038	0.9038	0.0577	0.9038	0.9038	0.9038	0.9038	0.9038	0.9038	0.9038	0.9038	0.9038	0.9038	0.9038	0.9038	0.9038	0.9038	0.9038	0.9038	0.0577	0.9038	0.9038	0.9038	0.9038	0.9038	0.9038	0.9038	0.9038	0.9038	0.9038	0.9038	0.9038	0.9038	0.9038	0.9038	0.9038	0.9038	0.9038
ALL00413	0.9423	0.9423	0.9423	0.9423	0.9423	0.9423	0.9423	0.9423	0.9423	0.9423	0.9423	0.9423	0.9423	0.9423	0.9423	0.9423	0.9423	0.9423	0.9423	0.9423	0.9423	0.9423	0.9423	0.9423	0.9423	0.9423	0.9423	0.9423	0.9423	0.9423	0.9423	0.9423	0.9423	0.9423	0.9423	0.9423	0.9423	0.9423	0.9423	0.9423	0.9423	0.9423	0.9423	0.9423	0.9423	0.9423	0.0577	0.0577	0.0577
ALL00414	0.8846	0.8846	0.8846	0.8846	0.8846	0.8846	0.8846	0.8846	0.8846	0.8846	0.8846	0.8846	0.8846	0.8846	0.8846	0.8846	0.8846	0.8846	0.8846	0.8846	0.8846	0.8846	0.8846	0.8846	0.8846	0.8846	0.8846	0.8846	0.8846	0.8846	0.8846	0.8846	0.8846	0.8846	0.8846	0.8846	0.8846	0.8846	0.8846	0.8846	0.8846	0.8846	0.8846	0.8846	0.8846	0.8846	0.1154	0.1154	0.1154
ALL00415	0.9423	0.9423	0.9423	0.9423	0.9423	0.9423	0.9423	0.9423	0.9423	0.9423	0.9423	0.9423	0.9423	0.9423	0.9423	0.9423	0.9423	0.9423	0.9423	0.9423	0.9423	0.9423	0.9423	0.9423	0.9423	0.9423	0.9423	0.9423	0.9423	0.9423	0.9423	0.9423	0.9423	0.9423	0.9423	0.9423	0.9423	0.9423	0.9423	0.9423	0.9423	0.9423	0.9423	0.9423	0.9423	0.9423	0.0577	0.0577	0.0577
ALL00416	0.9808	0.9808	0.9808	0.9808	0.9808	0.9808	0.9808	0.9808	0.9808	0.9808	0.9808	0.9808	0.9808	0.9808	0.9808	0.9808	0.9808	0.9808	0.9808	0.9808	0.9808	0.9808	0.9808	0.9808	0.9808	0.9808	0.9808	0.9808	0.9808	0.9808	0.9808	0.9808	0.9808	0.9808	0.9808	0.9808	0.9808	0.9808	0.9808	0.9808	0.9808	0.9808	0.9808	0.9808	0.9808	0.9808	0.0192	0.9808	0.9808
ALL00417	0.5385	0.25	0.5385	0.5385	0.5385	0.5385	0.5385	0.5385	0.5385	0.1731	0.25	0.25	0.5385	0.1731	0.5385	0.25	0.5385	0.25	0.0192	0.5385	0.5385	0.5385	0.5385	0.5385	0.25	0.25	0.5385	0.5385	0.5385	0.5385	0.1731	0.5385	0.25	0.25	0.5385	0.5385	0.1731	0.1731	0.5385	0.5385	0.25	0.5385	0.25	0.1731	0.5385	0.5385	0.1731	0.1731	0.1731
ALL00418	0.8462	0.8462	0.8462	0.8462	0.8462	0.8462	0.8462	0.8462	0.8462	0.8462	0.8462	0.8462	0.8462	0.8462	0.8462	0.8462	0.8462	0.8462	0.8462	0.8462	0.8462	0.8462	0.8462	0.8462	0.8462	0.8462	0.8462	0.8462	0.8462	0.8462	0.8462	0.8462	0.8462	0.8462	0.8462	0.8462	0.8462	0.8462	0.8462	0.8462	0.8462	0.8462	0.1346	0.1346	0.1346	0.1346	0.1346	0.1346	0.1346
ALL00419	0.9423	0.9423	0.9423	0.9423	0.9423	0.9423	0.9423	0.9423	0.9423	0.9423	0.9423	0.9423	0.9423	0.9423	0.9423	0.9423	0.9423	0.9423	0.9423	0.9423	0.9423	0.9423	0.9423	0.9423	0.9423	0.9423	0.9423	0.9423	0.9423	0.9423	0.9423	0.9423	0.9423	0.9423	0.9423	0.9423	0.9423	0.9423	0.9423	0.9423	0.9423	0.9423	0.9423	0.9423	0.9423	0.9423	0.9423	0.9423	0.9423
ALL00420	0.9423	0.9423	0.9423	0.9423	0.9423	0.9423	0.9423	0.9423	0.9423	0.9423	0.9423	0.9423	0.9423	0.9423	0.9423	0.9423	0.9423	0.9423	0.9423	0.9423	0.9423	0.9423	0.9423	0.9423	0.9423	0.9423	0.9423	0.9423	0.9423	0.9423	0.9423	0.9423	0.9423	0.9423	0.9423	0.9423	0.9423	0.9423	0.9423	0.9423	0.9423	0.9423	0.9423	0.9423	0.9423	0.9423	0.0385	0.0385	0.0192
ALL00421	0.4808	0.4808	0.4808	0.4808	0.5192	0.4808	0.5192	0.4808	0.4808	0.4808	0.5192	0.5192	0.4808	0.5192	0.5192	0.4808	0.5192	0.4808	0.4808	0.5192	0.5192	0.5192	0.4808	0.5192	0.5192	0.5192	0.5192	0.5192	0.5192	0.5192	0.5192	0.5192	0.5192	0.5192	0.4808	0.5192	0.4808	0.4808	0.5192	0.4808	0.4808	0.4808	0.4808	0.4808	0.4808	0.4808	0.5192	0.5192	0.5192
ALL00422	0.9231	0.9231	0.9231	0.9231	0.9231	0.9231	0.9231	0.9231	0.9231	0.9231	0.9231	0.9231	0.9231	0.9231	0.9231	0.9231	0.9231	0.9231	0.9231	0.9231	0.9231	0.9231	0.9231	0.9231	0.9231	0.9231	0.9231	0.9231	0.9231	0.9231	0.9231	0.9231	0.9231	0.9231	0.9231	0.9231	0.9231	0.9231	0.9231	0.9231	0.9231	0.9231	0.9231	0.9231	0.9231	0.9231	0.0769	0.0769	0.0769
ALL00423	0.8846	0.8846	0.8846	0.8846	0.8846	0.8846	0.8846	0.8846	0.8846	0.8846	0.8846	0.8846	0.8846	0.8846	0.8846	0.8846	0.8846	0.8846	0.8846	0.8846	0.8846	0.8846	0.8846	0.8846	0.8846	0.8846	0.8846	0.8846	0.8846	0.8846	0.8846	0.8846	0.8846	0.8846	0.8846	0.8846	0.8846	0.8846	0.8846	0.8846	0.8846	0.8846	0.8846	0.8846	0.8846	0.8846	0.0962	0.0962	0.0962
ALL00424	0.9808	0.9808	0.9808	0.9808	0.9808	0.9808	0.9808	0.9808	0.9808	0.9808	0.9808	0.9808	0.9808	0.9808	0.9808	0.9808	0.9808	0.0192	0.9808	0.9808	0.9808	0.9808	0.9808	0.9808	0.9808	0.9808	0.9808	0.9808	0.9808	0.9808	0.9808	0.9808	0.9808	0.9808	0.9808	0.9808	0.9808	0.9808	0.9808	0.9808	0.9808	0.9808	0.9808	0.9808	0.9808	0.9808	0.9808	0.9808	0.9808
ALL00425	0.9038	0.9038	0.9038	0.9038	0.9038	0.9038	0.9038	0.9038	0.9038	0.9038	0.9038	0.9038	0.9038	0.9038	0.9038	0.9038	0.9038	0.9038	0.9038	0.9038	0.9038	0.9038	0.9038	0.9038	0.9038	0.9038	0.9038	0.9038	0.9038	0.9038	0.9038	0.9038	0.9038	0.9038	0.9038	0.9038	0.9038	0.9038	0.9038	0.9038	0.9038	0.9038	0.9038	0.9038	0.9038	0.9038	0.0962	0.0962	0.0962
ALL00426	0.8654	0.8654	0.8654	0.8654	0.8654	0.8654	0.8654	0.8654	0.8654	0.8654	0.8654	0.8654	0.8654	0.8654	0.8654	0.8654	0.8654	0.0192	0.8654	0.8654	0.8654	0.8654	0.8654	0.8654	0.8654	0.8654	0.8654	0.8654	0.8654	0.8654	0.8654	0.8654	0.8654	0.8654	0.8654	0.8654	0.8654	0.8654	0.8654	0.8654	0.8654	0.8654	0.8654	0.8654	0.8654	0.8654	0.0769	0.0769	0.0769
ALL00427	0.9615	0.9615	0.9615	0.9615	0.9615	0.9615	0.9615	0.9615	0.9615	0.9615	0.9615	0.9615	0.9615	0.9615	0.9615	0.9615	0.9615	0.9615	0.9615	0.9615	0.9615	0.9615	0.9615	0.9615	0.9615	0.9615	0.9615	0.9615	0.9615	0.9615	0.9615	0.9615	0.9615	0.9615	0.9615	0.9615	0.9615	0.9615	0.9615	0.9615	0.9615	0.9615	0.9615	0.9615	0.9615	0.9615	0.9615	0.9615	0.9615
ALL00428	0.5769	0.5769	0.5769	0.5769	0.4038	0.5769	0.4038	0.5769	0.5769	0.5769	0.4038	0.4038	0.5769	0.5769	0.4038	0.5769	0.4038	0.5769	0.5769	0.4038	0.4038	0.4038	0.5769	0.4038	0.4038	0.4038	0.4038	0.4038	0.4038	0.5769	0.5769	0.4038	0.4038	0.4038	0.5769	0.4038	0.5769	0.5769	0.4038	0.5769	0.4038	0.5769	0.5769	0.5769	0.5769	0.5769	0.5769	0.5769	0.5769
ALL00429	0.9808	0.9808	0.9808	0.9808	0.9808	0.9808	0.9808	0.9808	0.9808	0.9808	0.9808	0.9808	0.9808	0.9808	0.9808	0.9808	0.9808	0.9808	0.9808	0.9808	0.9808	0.9808	0.9808	0.9808	0.9808	0.9808	0.9808	0.9808	0.9808	0.9808	0.9808	0.9808	0.9808	0.9808	0.9808	0.9808	0.9808	0.9808	0.9808	0.9808	0.9808	0.9808	0.9808	0.9808	0.9808	0.9808	0.9808	0.9808	0.9808
ALL00430	0.8462	0.8462	0.8462	0.8462	0.8462	0.8462	0.8462	0.8462	0.8462	0.8462	0.8462	0.8462	0.8462	0.8462	0.8462	0.8462	0.8462	0.8462	0.8462	0.8462	0.8462	0.8462	0.8462	0.8462	0.8462	0.8462	0.8462	0.8462	0.8462	0.8462	0.8462	0.8462	0.8462	0.8462	0.8462	0.8462	0.8462	0.8462	0.8462	0.0962	0.8462	0.0962	0.0962	0.8462	0.0962	0.0962	0.8462	0.8462	0.8462
ALL00431	0.4615	0.4615	0.4615	0.4615	0.4423	0.4615	0.4423	0.4615	0.4615	0.4615	0.4423	0.4423	0.4615	0.4423	0.4423	0.4615	0.4423	0.4615	0.4615	0.4423	0.4423	0.4423	0.4615	0.4423	0.4423	0.4423	0.4423	0.4423	0.4423	0.4423	0.4423	0.4423	0.4423	0.4423	0.4615	0.4423	0.4615	0.4615	0.4423	0.0769	0.4615	0.0192	0.0769	0.4615	0.0769	0.0769	0.4615	0.4615	0.4615
ALL00432	0.75	0.75	0.75	0.75	0.75	0.75	0.75	0.75	0.75	0.75	0.75	0.75	0.75	0.25	0.75	0.75	0.75	0.75	0.75	0.75	0.75	0.75	0.75	0.75	0.75	0.75	0.75	0.75	0.75	0.75	0.25	0.75	0.75	0.75	0.75	0.75	0.75	0.75	0.75	0.25	0.75	0.25	0.25	0.25	0.25	0.25	0.25	0.25	0.25
ALL00433	0.9423	0.9423	0.9423	0.9423	0.9423	0.9423	0.9423	0.9423	0.9423	0.9423	0.9423	0.9423	0.9423	0.9423	0.9423	0.9423	0.9423	0.9423	0.9423	0.9423	0.9423	0.9423	0.9423	0.9423	0.9423	0.9423	0.9423	0.9423	0.9423	0.9423	0.9423	0.9423	0.9423	0.9423	0.9423	0.9423	0.9423	0.9423	0.9423	0.9423	0.9423	0.9423	0.9423	0.0577	0.9423	0.9423	0.9423	0.9423	0.9423
ALL00434	0.9808	0.9808	0.9808	0.9808	0.9808	0.9808	0.9808	0.9808	0.9808	0.9808	0.9808	0.9808	0.9808	0.9808	0.9808	0.9808	0.9808	0.9808	0.9808	0.9808	0.9808	0.9808	0.9808	0.9808	0.9808	0.9808	0.9808	0.9808	0.9808	0.9808	0.9808	0.9808	0.9808	0.9808	0.9808	0.9808	0.9808	0.9808	0.9808	0.9808	0.9808	0.9808	0.9808	0.9808	0.9808	0.9808	0.9808	0.9808	0.9808
ALL00435	0.3462	0.3462	0.3462	0.3462	0.6538	0.3462	0.6538	0.3462	0.3462	0.6538	0.6538	0.3462	0.3462	0.3462	0.6538	0.3462	0.6538	0.6538	0.6538	0.6538	0.6538	0.6538	0.3462	0.6538	0.6538	0.6538	0.6538	0.6538	0.6538	0.3462	0.3462	0.6538	0.6538	0.6538	0.3462	0.6538	0.6538	0.6538	0.6538	0.6538	0.6538	0.3462	0.3462	0.6538	0.3462	0.6538	0.6538	0.6538	0.6538
ALL00436	0.9808	0.9808	0.9808	0.9808	0.9808	0.9808	0.9808	0.9808	0.9808	0.9808	0.9808	0.9808	0.9808	0.9808	0.9808	0.9808	0.9808	0.9808	0.9808	0.9808	0.9808	0.9808	0.9808	0.9808	0.9808	0.9808	0.9808	0.9808	0.9808	0.9808	0.9808	0.9808	0.9808	0.9808	0.9808	0.9808	0.9808	0.9808	0.9808	0.9808	0.9808	0.9808	0.9808	0.9808	0.9808	0.9808	0.9808	0.9808	0.9808
ALL00437	0.9038	0.9038	0.9038	0.9038	0.9038	0.9038	0.0192	0.9038	0.9038	0.9038	0.9038	0.9038	0.9038	0.9038	0.9038	0.9038	0.9038	0.9038	0.9038	0.9038	0.9038	0.9038	0.9038	0.9038	0.9038	0.9038	0.9038	0.9038	0.9038	0.9038	0.9038	0.9038	0.9038	0.9038	0.9038	0.9038	0.9038	0.9038	0.9038	0.9038	0.9038	0.9038	0.9038	0.9038	0.9038	0.9038	0.0769	0.0769	0.0769
ALL00438	0.8846	0.8846	0.8846	0.8846	0.8846	0.8846	0.8846	0.8846	0.8846	0.8846	0.8846	0.8846	0.8846	0.8846	0.8846	0.8846	0.8846	0.8846	0.8846	0.8846	0.8846	0.8846	0.8846	0.8846	0.8846	0.8846	0.8846	0.8846	0.8846	0.8846	0.8846	0.8846	0.8846	0.8846	0.8846	0.8846	0.8846	0.8846	0.8846	0.8846	0.8846	0.8846	0.8846	0.8846	0.8846	0.8846	0.0385	0.0192	0.0385
ALL00439	0.9808	0.9808	0.9808	0.9808	0.9808	0.9808	0.9808	0.9808	0.9808	0.9808	0.9808	0.9808	0.9808	0.9808	0.9808	0.9808	0.9808	0.9808	0.9808	0.9808	0.9808	0.9808	0.9808	0.9808	0.9808	0.9808	0.9808	0.9808	0.9808	0.9808	0.9808	0.9808	0.9808	0.9808	0.9808	0.9808	0.9808	0.9808	0.9808	0.9808	0.9808	0.9808	0.9808	0.9808	0.9808	0.9808	0.9808	0.9808	0.9808
ALL00440	0.8846	0.8846	0.8846	0.8846	0.8846	0.8846	0.8846	0.8846	0.8846	0.8846	0.8846	0.8846	0.8846	0.8846	0.8846	0.8846	0.8846	0.8846	0.8846	0.8846	0.8846	0.8846	0.8846	0.8846	0.8846	0.8846	0.8846	0.8846	0.8846	0.8846	0.8846	0.8846	0.8846	0.8846	0.8846	0.8846	0.8846	0.8846	0.8846	0.8846	0.8846	0.8846	0.8846	0.8846	0.8846	0.8846	0.0577	0.0577	0.0577
ALL00441	0.8846	0.8846	0.8846	0.8846	0.8846	0.8846	0.8846	0.8846	0.8846	0.8846	0.8846	0.8846	0.8846	0.8846	0.8846	0.8846	0.8846	0.8846	0.8846	0.8846	0.8846	0.8846	0.8846	0.8846	0.8846	0.8846	0.8846	0.8846	0.8846	0.8846	0.8846	0.8846	0.8846	0.8846	0.8846	0.8846	0.8846	0.8846	0.8846	0.0577	0.8846	0.8846	0.8846	0.0577	0.8846	0.0577	0.8846	0.8846	0.8846
ALL00442	0.7692	0.7692	0.7692	0.7692	0.7692	0.7692	0.7692	0.7692	0.7692	0.7692	0.7692	0.7692	0.7692	0.7692	0.7692	0.7692	0.7692	0.7692	0.7692	0.7692	0.7692	0.7692	0.7692	0.7692	0.7692	0.7692	0.7692	0.7692	0.7692	0.7692	0.7692	0.7692	0.7692	0.7692	0.7692	0.7692	0.7692	0.7692	0.7692	0.2115	0.7692	0.2115	0.2115	0.2115	0.2115	0.2115	0.2115	0.2115	0.2115
ALL00443	0.9423	0.9423	0.9423	0.9423	0.9423	0.9423	0.9423	0.9423	0.9423	0.9423	0.9423	0.9423	0.9423	0.9423	0.9423	0.9423	0.9423	0.9423	0.9423	0.9423	0.9423	0.9423	0.9423	0.9423	0.9423	0.9423	0.9423	0.9423	0.9423	0.9423	0.9423	0.9423	0.9423	0.9423	0.9423	0.9423	0.9423	0.9423	0.9423	0.9423	0.9423	0.9423	0.9423	0.9423	0.9423	0.9423	0.9423	0.9423	0.9423
ALL00444	0.9808	0.9808	0.9808	0.9808	0.9808	0.9808	0.9808	0.9808	0.9808	0.9808	0.9808	0.9808	0.9808	0.9808	0.9808	0.9808	0.9808	0.9808	0.9808	0.9808	0.9808	0.9808	0.9808	0.9808	0.9808	0.9808	0.9808	0.9808	0.9808	0.9808	0.9808	0.9808	0.9808	0.9808	0.9808	0.9808	0.9808	0.9808	0.9808	0.9808	0.9808	0.9808	0.9808	0.9808	0.9808	0.9808	0.9808	0.9808	0.9808
ALL00445	0.7692	0.7692	0.7692	0.7692	0.7692	0.7692	0.7692	0.7692	0.7692	0.7692	0.7692	0.7692	0.7692	0.7692	0.7692	0.7692	0.7692	0.7692	0.7692	0.7692	0.7692	0.7692	0.7692	0.7692	0.7692	0.7692	0.7692	0.7692	0.7692	0.7692	0.7692	0.7692	0.7692	0.7692	0.7692	0.7692	0.7692	0.7692	0.7692	0.2115	0.7692	0.2115	0.2115	0.2115	0.2115	0.2115	0.2115	0.2115	0.2115
ALL00446	0.8846	0.8846	0.8846	0.8846	0.8846	0.8846	0.8846	0.8846	0.8846	0.8846	0.8846	0.8846	0.8846	0.8846	0.8846	0.8846	0.8846	0.8846	0.8846	0.8846	0.8846	0.8846	0.8846	0.8846	0.8846	0.8846	0.8846	0.8846	0.8846	0.8846	0.8846	0.8846	0.8846	0.8846	0.8846	0.8846	0.8846	0.8846	0.8846	0.8846	0.8846	0.8846	0.8846	0.8846	0.8846	0.8846	0.0962	0.0962	0.0962
ALL00447	0.9231	0.9231	0.9231	0.9231	0.9231	0.9231	0.9231	0.9231	0.9231	0.9231	0.9231	0.9231	0.9231	0.9231	0.9231	0.9231	0.9231	0.9231	0.9231	0.9231	0.9231	0.9231	0.9231	0.9231	0.9231	0.9231	0.9231	0.9231	0.9231	0.9231	0.9231	0.9231	0.9231	0.9231	0.9231	0.9231	0.9231	0.9231	0.9231	0.9231	0.9231	0.9231	0.9231	0.9231	0.9231	0.9231	0.0577	0.0577	0.0577
ALL00448	0.9423	0.9423	0.9423	0.9423	0.9423	0.9423	0.9423	0.9423	0.9423	0.9423	0.9423	0.9423	0.9423	0.9423	0.9423	0.9423	0.9423	0.9423	0.9423	0.9423	0.9423	0.9423	0.9423	0.9423	0.9423	0.9423	0.9423	0.9423	0.9423	0.9423	0.9423	0.9423	0.9423	0.9423	0.9423	0.9423	0.9423	0.9423	0.9423	0.9423	0.9423	0.9423	0.9423	0.9423	0.9423	0.9423	0.9423	0.9423	0.0192
ALL00449	0.9423	0.9423	0.9423	0.9423	0.9423	0.9423	0.9423	0.9423	0.9423	0.9423	0.9423	0.9423	0.9423	0.9423	0.9423	0.9423	0.9423	0.9423	0.9423	0.9423	0.9423	0.9423	0.9423	0.9423	0.9423	0.9423	0.9423	0.9423	0.9423	0.9423	0.9423	0.9423	0.9423	0.9423	0.9423	0.9423	0.9423	0.9423	0.9423	0.9423	0.9423	0.9423	0.9423	0.9423	0.9423	0.9423	0.0385	0.0385	0.9423
ALL00450	0.8846	0.8846	0.8846	0.8846	0.8846	0.8846	0.8846	0.8846	0.8846	0.8846	0.8846	0.8846	0.8846	0.8846	0.8846	0.8846	0.8846	0.8846	0.8846	0.8846	0.8846	0.8846	0.8846	0.8846	0.8846	0.8846	0.8846	0.8846	0.8846	0.8846	0.8846	0.8846	0.8846	0.8846	0.8846	0.8846	0.8846	0.8846	0.8846	0.8846	0.8846	0.8846	0.8846	0.8846	0.8846	0.8846	0.0577	0.0577	0.0577
ALL00451	0.8846	0.8846	0.8846	0.8846	0.8846	0.8846	0.8846	0.8846	0.8846	0.8846	0.8846	0.8846	0.8846	0.8846	0.8846	0.8846	0.8846	0.8846	0.8846	0.8846	0.8846	0.8846	0.8846	0.8846	0.8846	0.8846	0.8846	0.8846	0.8846	0.8846	0.8846	0.8846	0.8846	0.8846	0.8846	0.8846	0.8846	0.8846	0.8846	0.8846	0.8846	0.8846	0.8846	0.8846	0.8846	0.8846	0.1154	0.1154	0.1154
ALL00452	0.9423	0.9423	0.9423	0.9423	0.9423	0.9423	0.9423	0.9423	0.9423	0.9423	0.9423	0.9423	0.9423	0.9423	0.9423	0.9423	0.9423	0.9423	0.9423	0.9423	0.9423	0.9423	0.9423	0.9423	0.9423	0.9423	0.9423	0.9423	0.9423	0.9423	0.9423	0.9423	0.9423	0.9423	0.9423	0.9423	0.9423	0.9423	0.9423	0.9423	0.9423	0.9423	0.9423	0.9423	0.9423	0.9423	0.9423	0.9423	0.9423
ALL00453	0.8846	0.8846	0.8846	0.8846	0.8846	0.8846	0.8846	0.8846	0.8846	0.8846	0.8846	0.8846	0.8846	0.8846	0.8846	0.8846	0.8846	0.8846	0.8846	0.8846	0.8846	0.8846	0.8846	0.8846	0.8846	0.8846	0.8846	0.8846	0.8846	0.8846	0.8846	0.8846	0.8846	0.8846	0.8846	0.8846	0.8846	0.8846	0.8846	0.8846	0.8846	0.8846	0.8846	0.8846	0.8846	0.8846	0.0577	0.0577	0.0577
ALL00454	0.9231	0.9231	0.9231	0.9231	0.9231	0.9231	0.9231	0.9231	0.9231	0.9231	0.9231	0.9231	0.9231	0.9231	0.9231	0.9231	0.9231	0.9231	0.9231	0.9231	0.9231	0.9231	0.9231	0.9231	0.9231	0.9231	0.9231	0.9231	0.9231	0.9231	0.9231	0.9231	0.9231	0.9231	0.9231	0.9231	0.9231	0.9231	0.9231	0.9231	0.9231	0.9231	0.9231	0.9231	0.9231	0.9231	0.0577	0.0577	0.0577
ALL00455	0.8269	0.8269	0.8269	0.8269	0.8269	0.8269	0.8269	0.8269	0.8269	0.8269	0.8269	0.8269	0.8269	0.8269	0.8269	0.8269	0.8269	0.8269	0.8269	0.8269	0.8269	0.8269	0.8269	0.8269	0.8269	0.8269	0.8269	0.8269	0.8269	0.8269	0.8269	0.8269	0.8269	0.8269	0.8269	0.8269	0.8269	0.8269	0.8269	0.8269	0.8269	0.0577	0.0577	0.8269	0.0577	0.8269	0.1154	0.1154	0.1154
ALL00456	0.9808	0.9808	0.9808	0.9808	0.9808	0.9808	0.9808	0.9808	0.9808	0.9808	0.9808	0.9808	0.9808	0.9808	0.9808	0.9808	0.9808	0.9808	0.9808	0.9808	0.9808	0.9808	0.9808	0.9808	0.9808	0.9808	0.9808	0.9808	0.9808	0.9808	0.9808	0.9808	0.9808	0.9808	0.9808	0.9808	0.9808	0.9808	0.9808	0.9808	0.9808	0.9808	0.9808	0.9808	0.9808	0.9808	0.9808	0.9808	0.9808
ALL00457	0.3269	0.6731	0.6731	0.3269	0.6731	0.6731	0.6731	0.3269	0.6731	0.6731	0.6731	0.3269	0.6731	0.6731	0.6731	0.3269	0.6731	0.6731	0.6731	0.6731	0.6731	0.6731	0.6731	0.6731	0.6731	0.6731	0.6731	0.6731	0.6731	0.3269	0.6731	0.6731	0.6731	0.6731	0.6731	0.6731	0.6731	0.6731	0.6731	0.6731	0.3269	0.3269	0.3269	0.3269	0.3269	0.6731	0.3269	0.3269	0.3269
ALL00458	0.8846	0.8846	0.8846	0.8846	0.8846	0.8846	0.8846	0.8846	0.8846	0.8846	0.8846	0.8846	0.8846	0.8846	0.8846	0.8846	0.8846	0.8846	0.8846	0.8846	0.8846	0.8846	0.8846	0.8846	0.8846	0.8846	0.8846	0.8846	0.8846	0.8846	0.8846	0.8846	0.8846	0.8846	0.8846	0.8846	0.8846	0.8846	0.8846	0.8846	0.8846	0.8846	0.8846	0.8846	0.8846	0.8846	0.0577	0.0577	0.0577
ALL00459	0.3077	0.6154	0.6154	0.3077	0.6154	0.6154	0.6154	0.3077	0.6154	0.3077	0.6154	0.3077	0.6154	0.6154	0.6154	0.3077	0.3077	0.6154	0.3077	0.6154	0.6154	0.6154	0.6154	0.6154	0.6154	0.6154	0.6154	0.6154	0.6154	0.3077	0.6154	0.6154	0.6154	0.6154	0.6154	0.6154	0.3077	0.3077	0.6154	0.3077	0.3077	0.6154	0.6154	0.6154	0.6154	0.3077	0.0769	0.0769	0.0769
ALL00460	0.9615	0.9615	0.9615	0.9615	0.9615	0.9615	0.9615	0.9615	0.9615	0.9615	0.9615	0.9615	0.9615	0.9615	0.9615	0.9615	0.9615	0.9615	0.9615	0.9615	0.9615	0.9615	0.9615	0.9615	0.9615	0.9615	0.9615	0.9615	0.9615	0.9615	0.9615	0.9615	0.9615	0.9615	0.9615	0.9615	0.9615	0.9615	0.9615	0.9615	0.9615	0.9615	0.9615	0.9615	0.9615	0.9615	0.0385	0.9615	0.0385
ALL00461	0.9423	0.9423	0.9423	0.9423	0.9423	0.9423	0.9423	0.9423	0.9423	0.9423	0.9423	0.9423	0.9423	0.9423	0.9423	0.9423	0.9423	0.9423	0.9423	0.9423	0.9423	0.9423	0.9423	0.9423	0.9423	0.9423	0.9423	0.9423	0.9423	0.9423	0.9423	0.9423	0.9423	0.9423	0.0385	0.9423	0.9423	0.9423	0.9423	0.9423	0.9423	0.9423	0.9423	0.9423	0.9423	0.9423	0.9423	0.0385	0.9423
ALL00462	0.7115	0.25	0.7115	0.7115	0.7115	0.25	0.7115	0.7115	0.25	0.7115	0.25	0.7115	0.25	0.7115	0.25	0.7115	0.7115	0.7115	0.7115	0.7115	0.7115	0.7115	0.7115	0.7115	0.7115	0.7115	0.7115	0.25	0.7115	0.7115	0.7115	0.25	0.7115	0.7115	0.0192	0.7115	0.7115	0.7115	0.7115	0.7115	0.7115	0.25	0.7115	0.7115	0.7115	0.7115	0.25	0.0192	0.25
ALL00463	0.1538	0.8462	0.8462	0.1538	0.8462	0.8462	0.8462	0.1538	0.8462	0.8462	0.8462	0.1538	0.8462	0.8462	0.8462	0.1538	0.8462	0.8462	0.8462	0.8462	0.8462	0.8462	0.8462	0.8462	0.8462	0.8462	0.8462	0.8462	0.8462	0.1538	0.8462	0.8462	0.8462	0.8462	0.8462	0.8462	0.8462	0.8462	0.8462	0.8462	0.1538	0.1538	0.8462	0.8462	0.8462	0.8462	0.8462	0.8462	0.8462
ALL00464	0.9808	0.9808	0.9808	0.9808	0.9808	0.9808	0.9808	0.9808	0.9808	0.9808	0.9808	0.9808	0.9808	0.9808	0.9808	0.9808	0.9808	0.9808	0.9808	0.9808	0.9808	0.9808	0.9808	0.9808	0.9808	0.9808	0.9808	0.9808	0.9808	0.9808	0.9808	0.9808	0.9808	0.9808	0.9808	0.9808	0.9808	0.9808	0.9808	0.9808	0.9808	0.9808	0.9808	0.9808	0.9808	0.9808	0.9808	0.9808	0.9808
ALL00465	0.9231	0.9231	0.9231	0.9231	0.9231	0.9231	0.9231	0.9231	0.9231	0.9231	0.9231	0.9231	0.9231	0.9231	0.9231	0.9231	0.9231	0.9231	0.9231	0.9231	0.9231	0.9231	0.9231	0.9231	0.9231	0.9231	0.9231	0.9231	0.9231	0.9231	0.9231	0.9231	0.9231	0.9231	0.9231	0.9231	0.9231	0.9231	0.9231	0.9231	0.9231	0.9231	0.9231	0.9231	0.9231	0.9231	0.0769	0.0769	0.0769
ALL00466	0.7885	0.7885	0.7885	0.7885	0.7885	0.7885	0.7885	0.7885	0.7885	0.7885	0.7885	0.7885	0.7885	0.7885	0.7885	0.7885	0.7885	0.7885	0.7885	0.7885	0.7885	0.7885	0.7885	0.7885	0.7885	0.7885	0.7885	0.7885	0.7885	0.7885	0.7885	0.7885	0.7885	0.7885	0.7885	0.7885	0.7885	0.7885	0.7885	0.1346	0.7885	0.1346	0.1346	0.7885	0.1346	0.1346	0.0577	0.0577	0.0577
ALL00467	0.5	0.5	0.3846	0.5	0.3846	0.5	0.3846	0.5	0.5	0.3846	0.5	0.5	0.5	0.3846	0.5	0.5	0.5	0.3846	0.5	0.3846	0.3846	0.3846	0.3846	0.3846	0.3846	0.3846	0.3846	0.5	0.3846	0.5	0.3846	0.5	0.3846	0.3846	0.5	0.3846	0.5	0.5	0.3846	0.5	0.5	0.5	0.5	0.5	0.5	0.5	0.0577	0.0577	0.0577
ALL00468	0.8462	0.8462	0.8462	0.8462	0.8462	0.8462	0.8462	0.8462	0.8462	0.8462	0.8462	0.8462	0.8462	0.8462	0.8462	0.8462	0.8462	0.8462	0.8462	0.8462	0.8462	0.8462	0.8462	0.8462	0.8462	0.8462	0.8462	0.8462	0.8462	0.8462	0.8462	0.8462	0.8462	0.8462	0.8462	0.8462	0.8462	0.8462	0.8462	0.8462	0.8462	0.8462	0.1538	0.8462	0.1538	0.8462	0.1538	0.1538	0.1538
ALL00469	0.5192	0.5192	0.3654	0.5192	0.3654	0.5192	0.3654	0.5192	0.5192	0.5192	0.5192	0.5192	0.5192	0.3654	0.5192	0.5192	0.5192	0.3654	0.5192	0.3654	0.3654	0.3654	0.3654	0.3654	0.3654	0.3654	0.3654	0.5192	0.3654	0.5192	0.3654	0.5192	0.3654	0.3654	0.5192	0.3654	0.5192	0.5192	0.3654	0.5192	0.5192	0.5192	0.5192	0.5192	0.5192	0.5192	0.0385	0.0192	0.0385
ALL00470	0.5577	0.5577	0.4423	0.5577	0.4423	0.5577	0.4423	0.5577	0.5577	0.4423	0.5577	0.5577	0.5577	0.4423	0.5577	0.5577	0.5577	0.4423	0.4423	0.4423	0.4423	0.4423	0.4423	0.4423	0.4423	0.4423	0.4423	0.5577	0.4423	0.5577	0.4423	0.5577	0.4423	0.4423	0.5577	0.4423	0.4423	0.4423	0.4423	0.5577	0.5577	0.5577	0.5577	0.5577	0.5577	0.5577	0.5577	0.5577	0.5577
ALL00471	0.8846	0.8846	0.8846	0.8846	0.8846	0.8846	0.8846	0.8846	0.8846	0.8846	0.8846	0.8846	0.8846	0.8846	0.8846	0.8846	0.8846	0.8846	0.8846	0.8846	0.8846	0.8846	0.8846	0.8846	0.8846	0.8846	0.8846	0.8846	0.8846	0.8846	0.8846	0.8846	0.8846	0.8846	0.8846	0.8846	0.8846	0.8846	0.8846	0.8846	0.8846	0.8846	0.8846	0.8846	0.8846	0.8846	0.0577	0.0577	0.0577
ALL00472	0.9808	0.9808	0.9808	0.9808	0.9808	0.9808	0.9808	0.9808	0.9808	0.9808	0.9808	0.9808	0.9808	0.9808	0.9808	0.9808	0.9808	0.9808	0.9808	0.9808	0.9808	0.9808	0.9808	0.9808	0.9808	0.9808	0.9808	0.9808	0.9808	0.9808	0.9808	0.9808	0.9808	0.9808	0.9808	0.9808	0.9808	0.9808	0.9808	0.9808	0.9808	0.0192	0.9808	0.9808	0.9808	0.9808	0.9808	0.9808	0.9808
ALL00473	0.1923	0.2885	0.5	0.1923	0.5	0.2885	0.5	0.1923	0.2885	0.5	0.2885	0.1923	0.2885	0.5	0.2885	0.1923	0.5	0.5	0.2885	0.5	0.5	0.5	0.5	0.5	0.5	0.5	0.5	0.2885	0.5	0.1923	0.5	0.2885	0.5	0.5	0.2885	0.5	0.2885	0.2885	0.5	0.5	0.2885	0.1923	0.1923	0.1923	0.1923	0.5	0.5	0.5	0.5
ALL00474	0.8846	0.8846	0.8846	0.8846	0.8846	0.8846	0.8846	0.8846	0.8846	0.8846	0.8846	0.8846	0.8846	0.8846	0.8846	0.8846	0.8846	0.8846	0.8846	0.8846	0.8846	0.8846	0.8846	0.8846	0.8846	0.8846	0.8846	0.8846	0.8846	0.8846	0.8846	0.8846	0.8846	0.8846	0.8846	0.8846	0.8846	0.8846	0.8846	0.8846	0.8846	0.8846	0.8846	0.8846	0.8846	0.8846	0.0577	0.0577	0.0577
ALL00475	0.7692	0.7692	0.7692	0.7692	0.7692	0.7692	0.7692	0.7692	0.7692	0.7692	0.7692	0.7692	0.7692	0.7692	0.7692	0.7692	0.0577	0.7692	0.7692	0.7692	0.7692	0.7692	0.7692	0.7692	0.7692	0.7692	0.7692	0.7692	0.7692	0.7692	0.7692	0.7692	0.7692	0.7692	0.7692	0.7692	0.7692	0.7692	0.7692	0.0577	0.1538	0.0192	0.1538	0.7692	0.7692	0.0577	0.1538	0.1538	0.1538
ALL00476	0.8269	0.8269	0.8269	0.8269	0.8269	0.8269	0.8269	0.8269	0.8269	0.8269	0.8269	0.8269	0.8269	0.8269	0.8269	0.8269	0.0577	0.8269	0.8269	0.8269	0.8269	0.8269	0.8269	0.8269	0.8269	0.8269	0.8269	0.8269	0.8269	0.8269	0.8269	0.8269	0.8269	0.8269	0.8269	0.8269	0.8269	0.8269	0.8269	0.0577	0.8269	0.8269	0.8269	0.8269	0.8269	0.0577	0.0577	0.0577	0.0577
ALL00477	0.8269	0.8269	0.8269	0.8269	0.8269	0.8269	0.8269	0.8269	0.8269	0.8269	0.8269	0.8269	0.8269	0.8269	0.8269	0.8269	0.0577	0.8269	0.8269	0.8269	0.8269	0.8269	0.8269	0.8269	0.8269	0.8269	0.8269	0.8269	0.8269	0.8269	0.8269	0.8269	0.8269	0.8269	0.8269	0.8269	0.8269	0.8269	0.8269	0.0577	0.8269	0.8269	0.8269	0.8269	0.8269	0.0577	0.1154	0.1154	0.1154
ALL00478	0.7885	0.7885	0.7885	0.7885	0.7885	0.7885	0.7885	0.7885	0.7885	0.7885	0.7885	0.7885	0.7885	0.7885	0.7885	0.7885	0.0577	0.7885	0.7885	0.7885	0.7885	0.7885	0.7885	0.7885	0.7885	0.7885	0.7885	0.7885	0.7885	0.7885	0.7885	0.7885	0.7885	0.7885	0.7885	0.7885	0.7885	0.7885	0.7885	0.0577	0.7885	0.0192	0.0192	0.7885	0.7885	0.0577	0.1154	0.1154	0.1154
ALL00479	0.8654	0.8654	0.8654	0.8654	0.8654	0.8654	0.8654	0.8654	0.8654	0.8654	0.8654	0.8654	0.8654	0.8654	0.8654	0.8654	0.0769	0.8654	0.8654	0.8654	0.8654	0.8654	0.8654	0.8654	0.8654	0.8654	0.8654	0.8654	0.8654	0.8654	0.8654	0.8654	0.8654	0.8654	0.8654	0.8654	0.8654	0.8654	0.8654	0.0769	0.8654	0.0769	0.8654	0.8654	0.8654	0.0769	0.0385	0.0385	0.8654
ALL00480	0.5385	0.5385	0.4038	0.5385	0.4038	0.5385	0.4038	0.5385	0.5385	0.4038	0.5385	0.5385	0.5385	0.5385	0.5385	0.5385	0.4038	0.4038	0.5385	0.4038	0.4038	0.4038	0.4038	0.4038	0.4038	0.4038	0.4038	0.5385	0.4038	0.5385	0.5385	0.5385	0.4038	0.4038	0.5385	0.4038	0.5385	0.5385	0.4038	0.4038	0.5385	0.5385	0.5385	0.5385	0.5385	0.4038	0.0577	0.0577	0.0577
ALL00481	0.1923	0.1923	0.5	0.1923	0.5	0.1923	0.5	0.1923	0.1923	0.5	0.1923	0.1923	0.1923	0.5	0.1923	0.1923	0.5	0.5	0.5	0.5	0.5	0.5	0.5	0.5	0.5	0.5	0.5	0.1923	0.5	0.1923	0.5	0.1923	0.5	0.5	0.1923	0.5	0.5	0.5	0.5	0.5	0.1923	0.1923	0.1923	0.1923	0.1923	0.5	0.0769	0.0769	0.0769
ALL00482	0.9038	0.9038	0.9038	0.9038	0.9038	0.9038	0.9038	0.9038	0.9038	0.9038	0.9038	0.9038	0.9038	0.9038	0.9038	0.9038	0.9038	0.9038	0.9038	0.9038	0.9038	0.9038	0.9038	0.9038	0.9038	0.9038	0.9038	0.9038	0.9038	0.9038	0.9038	0.9038	0.9038	0.9038	0.9038	0.9038	0.9038	0.9038	0.9038	0.9038	0.9038	0.9038	0.9038	0.9038	0.9038	0.9038	0.0577	0.0577	0.0577
ALL00483	0.9231	0.9231	0.9231	0.9231	0.9231	0.9231	0.9231	0.9231	0.9231	0.9231	0.9231	0.9231	0.9231	0.9231	0.9231	0.9231	0.9231	0.9231	0.9231	0.9231	0.9231	0.9231	0.9231	0.9231	0.9231	0.9231	0.9231	0.9231	0.9231	0.9231	0.9231	0.9231	0.9231	0.9231	0.9231	0.9231	0.9231	0.9231	0.9231	0.9231	0.9231	0.9231	0.9231	0.9231	0.9231	0.9231	0.0577	0.0577	0.0577
ALL00484	0.9808	0.9808	0.9808	0.9808	0.9808	0.9808	0.9808	0.9808	0.9808	0.9808	0.9808	0.9808	0.9808	0.9808	0.9808	0.9808	0.9808	0.9808	0.9808	0.9808	0.9808	0.9808	0.9808	0.9808	0.9808	0.9808	0.9808	0.9808	0.9808	0.9808	0.9808	0.9808	0.9808	0.9808	0.9808	0.9808	0.9808	0.9808	0.9808	0.9808	0.9808	0.9808	0.9808	0.9808	0.9808	0.9808	0.9808	0.9808	0.9808
ALL00485	0.5385	0.5385	0.5385	0.5385	0.5385	0.5385	0.5385	0.5385	0.5385	0.5385	0.4423	0.4423	0.4423	0.5385	0.4423	0.5385	0.4423	0.5385	0.4423	0.5385	0.5385	0.5385	0.5385	0.5385	0.5385	0.5385	0.5385	0.4423	0.5385	0.5385	0.4423	0.4423	0.5385	0.5385	0.4423	0.5385	0.4423	0.4423	0.5385	0.4423	0.5385	0.4423	0.4423	0.4423	0.4423	0.4423	0.4423	0.4423	0.4423
ALL00486	0.9231	0.9231	0.9231	0.9231	0.9231	0.9231	0.9231	0.9231	0.9231	0.9231	0.9231	0.9231	0.9231	0.9231	0.9231	0.9231	0.9231	0.9231	0.9231	0.9231	0.9231	0.9231	0.9231	0.9231	0.9231	0.9231	0.9231	0.9231	0.9231	0.9231	0.9231	0.9231	0.9231	0.9231	0.9231	0.9231	0.9231	0.9231	0.9231	0.9231	0.9231	0.9231	0.9231	0.9231	0.9231	0.9231	0.0577	0.0577	0.0577
ALL00487	0.9615	0.9615	0.9615	0.9615	0.9615	0.9615	0.9615	0.9615	0.9615	0.9615	0.9615	0.9615	0.9615	0.9615	0.9615	0.9615	0.9615	0.9615	0.9615	0.9615	0.9615	0.9615	0.9615	0.9615	0.9615	0.9615	0.9615	0.9615	0.9615	0.9615	0.9615	0.9615	0.9615	0.9615	0.9615	0.9615	0.9615	0.9615	0.9615	0.9615	0.9615	0.9615	0.9615	0.9615	0.9615	0.9615	0.9615	0.9615	0.9615
ALL00488	0.9231	0.9231	0.9231	0.9231	0.9231	0.9231	0.9231	0.9231	0.9231	0.9231	0.9231	0.9231	0.9231	0.9231	0.9231	0.9231	0.9231	0.9231	0.9231	0.9231	0.9231	0.9231	0.9231	0.9231	0.9231	0.9231	0.9231	0.9231	0.9231	0.9231	0.9231	0.9231	0.9231	0.9231	0.9231	0.9231	0.9231	0.9231	0.9231	0.9231	0.9231	0.0577	0.0577	0.0577	0.9231	0.9231	0.9231	0.9231	0.9231
ALL00489	0.9615	0.9615	0.9615	0.9615	0.9615	0.9615	0.9615	0.9615	0.9615	0.9615	0.9615	0.9615	0.9615	0.9615	0.9615	0.9615	0.9615	0.9615	0.9615	0.9615	0.9615	0.9615	0.9615	0.9615	0.9615	0.9615	0.9615	0.9615	0.9615	0.9615	0.9615	0.9615	0.9615	0.9615	0.9615	0.9615	0.9615	0.9615	0.9615	0.9615	0.9615	0.9615	0.9615	0.9615	0.9615	0.9615	0.9615	0.9615	0.9615
ALL00490	0.7308	0.7308	0.7308	0.7308	0.7308	0.7308	0.7308	0.7308	0.7308	0.7308	0.7308	0.7308	0.7308	0.7308	0.7308	0.7308	0.1154	0.7308	0.7308	0.7308	0.7308	0.7308	0.7308	0.7308	0.7308	0.7308	0.7308	0.7308	0.7308	0.7308	0.7308	0.7308	0.7308	0.7308	0.7308	0.7308	0.7308	0.7308	0.7308	0.1154	0.1154	0.1154	0.0385	0.0385	0.1154	0.1154	0.0769	0.0769	0.0769
ALL00491	0.9808	0.9808	0.9808	0.9808	0.9808	0.9808	0.9808	0.9808	0.9808	0.9808	0.9808	0.9808	0.9808	0.9808	0.9808	0.9808	0.9808	0.9808	0.9808	0.9808	0.9808	0.9808	0.9808	0.9808	0.9808	0.9808	0.9808	0.9808	0.9808	0.9808	0.9808	0.9808	0.9808	0.9808	0.9808	0.9808	0.9808	0.9808	0.9808	0.9808	0.9808	0.9808	0.9808	0.9808	0.9808	0.9808	0.9808	0.9808	0.9808
ALL00492	0.8846	0.8846	0.8846	0.8846	0.8846	0.8846	0.8846	0.8846	0.8846	0.8846	0.8846	0.8846	0.8846	0.8846	0.8846	0.8846	0.8846	0.8846	0.8846	0.8846	0.8846	0.8846	0.8846	0.8846	0.8846	0.8846	0.8846	0.8846	0.8846	0.8846	0.8846	0.8846	0.8846	0.8846	0.8846	0.8846	0.8846	0.8846	0.8846	0.8846	0.8846	0.8846	0.8846	0.8846	0.8846	0.8846	0.0192	0.0192	0.0192
ALL00493	0.8846	0.8846	0.8846	0.8846	0.8846	0.8846	0.8846	0.8846	0.8846	0.8846	0.8846	0.8846	0.8846	0.8846	0.8846	0.8846	0.8846	0.8846	0.8846	0.8846	0.8846	0.8846	0.8846	0.8846	0.8846	0.8846	0.8846	0.8846	0.8846	0.8846	0.8846	0.8846	0.8846	0.8846	0.8846	0.8846	0.8846	0.8846	0.8846	0.8846	0.8846	0.8846	0.8846	0.8846	0.8846	0.8846	0.1154	0.1154	0.1154
ALL00494	0.9038	0.9038	0.9038	0.9038	0.9038	0.9038	0.9038	0.9038	0.9038	0.9038	0.9038	0.9038	0.9038	0.9038	0.9038	0.9038	0.9038	0.9038	0.9038	0.9038	0.9038	0.9038	0.9038	0.9038	0.9038	0.9038	0.9038	0.9038	0.9038	0.9038	0.9038	0.9038	0.9038	0.9038	0.9038	0.9038	0.9038	0.9038	0.9038	0.9038	0.9038	0.0769	0.0769	0.0769	0.9038	0.0769	0.9038	0.9038	0.9038
ALL00495	0.9808	0.9808	0.9808	0.9808	0.9808	0.9808	0.9808	0.9808	0.9808	0.9808	0.9808	0.9808	0.9808	0.9808	0.9808	0.9808	0.9808	0.9808	0.9808	0.9808	0.9808	0.9808	0.9808	0.9808	0.9808	0.9808	0.9808	0.9808	0.9808	0.9808	0.9808	0.9808	0.9808	0.9808	0.9808	0.9808	0.9808	0.9808	0.9808	0.9808	0.9808	0.9808	0.9808	0.9808	0.9808	0.9808	0.9808	0.9808	0.9808
ALL00496	0.9808	0.9808	0.9808	0.9808	0.9808	0.9808	0.9808	0.9808	0.9808	0.9808	0.9808	0.9808	0.9808	0.9808	0.9808	0.9808	0.9808	0.9808	0.9808	0.9808	0.9808	0.9808	0.9808	0.9808	0.9808	0.9808	0.9808	0.9808	0.9808	0.9808	0.9808	0.9808	0.9808	0.9808	0.9808	0.9808	0.9808	0.9808	0.9808	0.9808	0.9808	0.9808	0.9808	0.9808	0.9808	0.9808	0.9808	0.9808	0.9808
ALL00497	0.9808	0.9808	0.9808	0.9808	0.9808	0.9808	0.9808	0.9808	0.9808	0.9808	0.9808	0.9808	0.9808	0.9808	0.9808	0.9808	0.9808	0.9808	0.9808	0.9808	0.9808	0.9808	0.9808	0.9808	0.9808	0.9808	0.9808	0.9808	0.9808	0.9808	0.9808	0.9808	0.9808	0.9808	0.9808	0.9808	0.9808	0.9808	0.9808	0.9808	0.9808	0.9808	0.9808	0.9808	0.9808	0.9808	0.9808	0.9808	0.9808
ALL00498	0.9808	0.9808	0.9808	0.9808	0.9808	0.9808	0.9808	0.9808	0.9808	0.9808	0.9808	0.9808	0.9808	0.9808	0.9808	0.9808	0.9808	0.9808	0.9808	0.9808	0.9808	0.9808	0.9808	0.9808	0.9808	0.9808	0.9808	0.9808	0.9808	0.9808	0.9808	0.9808	0.9808	0.9808	0.9808	0.9808	0.9808	0.9808	0.9808	0.9808	0.9808	0.9808	0.9808	0.9808	0.9808	0.9808	0.0192	0.9808	0.9808
ALL00499	0.8846	0.8846	0.8846	0.8846	0.8846	0.8846	0.8846	0.8846	0.8846	0.8846	0.8846	0.8846	0.8846	0.8846	0.8846	0.8846	0.8846	0.8846	0.8846	0.8846	0.8846	0.8846	0.8846	0.8846	0.8846	0.8846	0.8846	0.8846	0.8846	0.8846	0.8846	0.8846	0.8846	0.8846	0.8846	0.8846	0.8846	0.8846	0.8846	0.8846	0.8846	0.8846	0.8846	0.8846	0.8846	0.8846	0.0577	0.0577	0.0577
ALL00500	0.9423	0.9423	0.9423	0.9423	0.9423	0.9423	0.9423	0.9423	0.9423	0.9423	0.9423	0.9423	0.9423	0.9423	0.9423	0.9423	0.9423	0.9423	0.9423	0.9423	0.9423	0.9423	0.9423	0.9423	0.9423	0.9423	0.9423	0.9423	0.9423	0.9423	0.9423	0.9423	0.9423	0.9423	0.9423	0.9423	0.9423	0.9423	0.9423	0.9423	0.9423	0.9423	0.9423	0.9423	0.9423	0.9423	0.9423	0.9423	0.9423
ALL00501	0.9423	0.9423	0.9423	0.9423	0.9423	0.9423	0.9423	0.9423	0.9423	0.9423	0.9423	0.9423	0.9423	0.9423	0.9423	0.9423	0.9423	0.9423	0.9423	0.9423	0.9423	0.9423	0.9423	0.9423	0.9423	0.9423	0.9423	0.9423	0.9423	0.9423	0.9423	0.9423	0.9423	0.9423	0.9423	0.9423	0.9423	0.9423	0.9423	0.9423	0.9423	0.9423	0.9423	0.9423	0.9423	0.9423	0.9423	0.9423	0.9423
ALL00502	0.8846	0.8846	0.8846	0.8846	0.8846	0.8846	0.8846	0.8846	0.8846	0.8846	0.8846	0.8846	0.8846	0.8846	0.8846	0.8846	0.8846	0.8846	0.8846	0.8846	0.8846	0.8846	0.8846	0.8846	0.8846	0.8846	0.8846	0.8846	0.8846	0.8846	0.8846	0.8846	0.8846	0.8846	0.8846	0.8846	0.8846	0.8846	0.8846	0.8846	0.8846	0.8846	0.8846	0.8846	0.8846	0.8846	0.0962	0.0962	0.0962
ALL00503	0.8846	0.8846	0.8846	0.8846	0.8846	0.8846	0.8846	0.8846	0.8846	0.8846	0.8846	0.8846	0.8846	0.8846	0.8846	0.8846	0.8846	0.8846	0.8846	0.8846	0.8846	0.8846	0.8846	0.8846	0.8846	0.8846	0.8846	0.8846	0.8846	0.8846	0.8846	0.8846	0.8846	0.8846	0.8846	0.8846	0.8846	0.8846	0.8846	0.8846	0.8846	0.8846	0.8846	0.8846	0.8846	0.8846	0.0192	0.0962	0.0962
ALL00504	0.9808	0.9808	0.9808	0.9808	0.9808	0.9808	0.9808	0.9808	0.9808	0.9808	0.9808	0.9808	0.9808	0.9808	0.9808	0.9808	0.9808	0.9808	0.9808	0.9808	0.9808	0.9808	0.9808	0.9808	0.9808	0.9808	0.9808	0.9808	0.9808	0.9808	0.9808	0.9808	0.9808	0.9808	0.9808	0.9808	0.9808	0.9808	0.9808	0.9808	0.9808	0.9808	0.9808	0.9808	0.9808	0.9808	0.9808	0.9808	0.9808
ALL00505	0.7885	0.7885	0.7885	0.7885	0.7885	0.7885	0.7885	0.7885	0.7885	0.7885	0.7885	0.7885	0.7885	0.7885	0.7885	0.7885	0.7885	0.7885	0.7885	0.7885	0.7885	0.7885	0.7885	0.7885	0.7885	0.7885	0.7885	0.7885	0.7885	0.7885	0.7885	0.7885	0.7885	0.7885	0.7885	0.7885	0.7885	0.7885	0.7885	0.7885	0.7885	0.0962	0.0962	0.0962	0.0962	0.0962	0.1154	0.1154	0.1154
ALL00506	0.8846	0.8846	0.8846	0.8846	0.8846	0.8846	0.8846	0.8846	0.8846	0.8846	0.8846	0.8846	0.8846	0.8846	0.8846	0.8846	0.8846	0.8846	0.8846	0.8846	0.8846	0.8846	0.8846	0.8846	0.8846	0.8846	0.8846	0.8846	0.8846	0.8846	0.8846	0.8846	0.8846	0.8846	0.8846	0.8846	0.8846	0.8846	0.8846	0.8846	0.8846	0.8846	0.8846	0.8846	0.8846	0.8846	0.0577	0.0577	0.0577
ALL00507	0.9423	0.9423	0.9423	0.9423	0.9423	0.9423	0.9423	0.9423	0.9423	0.9423	0.9423	0.9423	0.9423	0.9423	0.9423	0.9423	0.9423	0.9423	0.9423	0.9423	0.9423	0.9423	0.9423	0.9423	0.9423	0.9423	0.9423	0.9423	0.9423	0.9423	0.9423	0.9423	0.9423	0.9423	0.9423	0.9423	0.9423	0.9423	0.9423	0.9423	0.9423	0.9423	0.9423	0.9423	0.9423	0.9423	0.0577	0.0577	0.0577
ALL00508	0.9231	0.9231	0.9231	0.9231	0.9231	0.9231	0.9231	0.9231	0.9231	0.9231	0.9231	0.9231	0.9231	0.9231	0.9231	0.9231	0.9231	0.9231	0.9231	0.9231	0.9231	0.9231	0.9231	0.9231	0.9231	0.9231	0.9231	0.9231	0.9231	0.9231	0.9231	0.9231	0.9231	0.9231	0.9231	0.9231	0.9231	0.9231	0.9231	0.9231	0.9231	0.9231	0.9231	0.9231	0.9231	0.9231	0.0577	0.0577	0.0577
ALL00509	0.8846	0.8846	0.8846	0.8846	0.8846	0.8846	0.8846	0.8846	0.8846	0.8846	0.8846	0.8846	0.8846	0.8846	0.8846	0.8846	0.8846	0.8846	0.8846	0.8846	0.8846	0.8846	0.8846	0.8846	0.8846	0.8846	0.8846	0.8846	0.8846	0.8846	0.8846	0.8846	0.8846	0.8846	0.8846	0.8846	0.8846	0.8846	0.8846	0.8846	0.8846	0.8846	0.8846	0.8846	0.8846	0.8846	0.0577	0.0577	0.0577
ALL00510	0.9808	0.9808	0.9808	0.9808	0.9808	0.9808	0.9808	0.9808	0.9808	0.9808	0.9808	0.9808	0.9808	0.9808	0.9808	0.9808	0.9808	0.9808	0.9808	0.9808	0.9808	0.9808	0.9808	0.9808	0.9808	0.9808	0.9808	0.9808	0.9808	0.9808	0.9808	0.9808	0.9808	0.9808	0.9808	0.9808	0.9808	0.9808	0.9808	0.9808	0.9808	0.9808	0.9808	0.9808	0.9808	0.9808	0.9808	0.9808	0.0192
ALL00511	0.9038	0.9038	0.9038	0.9038	0.9038	0.9038	0.9038	0.9038	0.9038	0.9038	0.9038	0.9038	0.9038	0.9038	0.9038	0.9038	0.9038	0.9038	0.9038	0.9038	0.9038	0.9038	0.9038	0.9038	0.9038	0.9038	0.9038	0.9038	0.9038	0.9038	0.9038	0.9038	0.9038	0.9038	0.9038	0.9038	0.9038	0.9038	0.9038	0.9038	0.9038	0.0962	0.0962	0.0962	0.0962	0.0962	0.9038	0.9038	0.9038
ALL00512	0.7885	0.7885	0.7885	0.7885	0.7885	0.7885	0.7885	0.7885	0.7885	0.7885	0.7885	0.7885	0.7885	0.7885	0.7885	0.7885	0.7885	0.7885	0.7885	0.7885	0.7885	0.7885	0.7885	0.7885	0.7885	0.7885	0.7885	0.7885	0.7885	0.7885	0.7885	0.7885	0.7885	0.7885	0.7885	0.7885	0.7885	0.7885	0.7885	0.7885	0.7885	0.0962	0.0962	0.0962	0.0962	0.0962	0.0962	0.0962	0.0962
ALL00513	0.7885	0.7885	0.7885	0.7885	0.7885	0.7885	0.7885	0.7885	0.7885	0.7885	0.7885	0.7885	0.7885	0.7885	0.7885	0.7885	0.7885	0.7885	0.7885	0.7885	0.7885	0.7885	0.7885	0.7885	0.7885	0.7885	0.7885	0.7885	0.7885	0.7885	0.7885	0.7885	0.7885	0.7885	0.7885	0.7885	0.7885	0.7885	0.7885	0.7885	0.7885	0.1154	0.1154	0.1154	0.1154	0.1154	0.1154	0.0385	0.0385
ALL00514	0.7885	0.7885	0.7885	0.7885	0.7885	0.7885	0.7885	0.7885	0.7885	0.7885	0.7885	0.7885	0.7885	0.7885	0.7885	0.7885	0.7885	0.7885	0.7885	0.7885	0.7885	0.7885	0.7885	0.7885	0.7885	0.7885	0.7885	0.7885	0.7885	0.7885	0.7885	0.7885	0.7885	0.7885	0.7885	0.7885	0.7885	0.7885	0.7885	0.7885	0.7885	0.2115	0.2115	0.2115	0.2115	0.2115	0.2115	0.2115	0.2115
ALL00515	0.9423	0.9423	0.9423	0.9423	0.9423	0.9423	0.9423	0.9423	0.9423	0.9423	0.9423	0.9423	0.9423	0.9423	0.9423	0.9423	0.9423	0.9423	0.9423	0.9423	0.9423	0.9423	0.9423	0.9423	0.9423	0.9423	0.9423	0.9423	0.9423	0.9423	0.9423	0.9423	0.9423	0.9423	0.9423	0.9423	0.9423	0.9423	0.9423	0.9423	0.9423	0.9423	0.9423	0.9423	0.9423	0.9423	0.9423	0.9423	0.9423
ALL00516	0.9038	0.9038	0.9038	0.9038	0.9038	0.9038	0.9038	0.9038	0.9038	0.9038	0.9038	0.9038	0.9038	0.9038	0.9038	0.9038	0.9038	0.9038	0.9038	0.9038	0.9038	0.9038	0.9038	0.9038	0.9038	0.9038	0.9038	0.9038	0.9038	0.9038	0.9038	0.9038	0.9038	0.9038	0.9038	0.9038	0.9038	0.9038	0.9038	0.9038	0.9038	0.9038	0.9038	0.9038	0.9038	0.9038	0.0192	0.0385	0.0385
ALL00517	0.7115	0.7115	0.7115	0.7115	0.7115	0.7115	0.7115	0.7115	0.7115	0.7115	0.7115	0.2308	0.7115	0.2308	0.7115	0.7115	0.7115	0.7115	0.7115	0.7115	0.7115	0.7115	0.7115	0.7115	0.7115	0.7115	0.7115	0.7115	0.7115	0.7115	0.2308	0.7115	0.7115	0.7115	0.7115	0.7115	0.2308	0.2308	0.7115	0.7115	0.2308	0.2308	0.2308	0.2308	0.2308	0.2308	0.0577	0.0577	0.0577
ALL00518	0.8269	0.8269	0.8269	0.8269	0.8269	0.8269	0.8269	0.8269	0.8269	0.8269	0.8269	0.8269	0.8269	0.8269	0.8269	0.8269	0.8269	0.8269	0.8269	0.8269	0.8269	0.8269	0.8269	0.8269	0.8269	0.8269	0.8269	0.8269	0.8269	0.8269	0.1538	0.8269	0.8269	0.8269	0.8269	0.8269	0.8269	0.8269	0.8269	0.8269	0.8269	0.1538	0.1538	0.1538	0.1538	0.1538	0.8269	0.8269	0.8269
ALL00519	0.9231	0.9231	0.9231	0.9231	0.9231	0.9231	0.9231	0.9231	0.9231	0.9231	0.9231	0.0577	0.9231	0.0577	0.9231	0.9231	0.9231	0.9231	0.9231	0.9231	0.9231	0.9231	0.9231	0.9231	0.9231	0.9231	0.9231	0.9231	0.9231	0.9231	0.9231	0.9231	0.9231	0.9231	0.9231	0.9231	0.9231	0.9231	0.9231	0.9231	0.0577	0.0192	0.9231	0.9231	0.9231	0.9231	0.9231	0.9231	0.9231
ALL00520	0.7692	0.7692	0.7692	0.7692	0.7692	0.7692	0.7692	0.7692	0.7692	0.7692	0.7692	0.7692	0.7692	0.7692	0.7692	0.7692	0.7692	0.7692	0.7692	0.7692	0.7692	0.7692	0.7692	0.7692	0.7692	0.7692	0.7692	0.7692	0.7692	0.7692	0.0962	0.7692	0.7692	0.7692	0.7692	0.7692	0.7692	0.7692	0.7692	0.7692	0.7692	0.1346	0.0962	0.0962	0.0962	0.0962	0.1346	0.1346	0.1346
ALL00521	0.8846	0.8846	0.8846	0.8846	0.8846	0.8846	0.8846	0.8846	0.8846	0.8846	0.8846	0.8846	0.8846	0.8846	0.8846	0.8846	0.8846	0.8846	0.8846	0.8846	0.8846	0.8846	0.8846	0.8846	0.8846	0.8846	0.8846	0.8846	0.8846	0.8846	0.8846	0.8846	0.8846	0.8846	0.8846	0.8846	0.8846	0.8846	0.8846	0.8846	0.8846	0.8846	0.8846	0.8846	0.8846	0.8846	0.1154	0.1154	0.1154
ALL00522	0.9615	0.9615	0.9615	0.9615	0.9615	0.9615	0.9615	0.9615	0.9615	0.9615	0.9615	0.9615	0.9615	0.9615	0.9615	0.9615	0.9615	0.9615	0.9615	0.9615	0.9615	0.9615	0.9615	0.9615	0.9615	0.9615	0.9615	0.9615	0.9615	0.9615	0.9615	0.9615	0.9615	0.9615	0.9615	0.9615	0.9615	0.9615	0.9615	0.9615	0.9615	0.0192	0.9615	0.9615	0.9615	0.9615	0.9615	0.9615	0.9615
ALL00523	0.9423	0.9423	0.9423	0.9423	0.9423	0.9423	0.9423	0.9423	0.9423	0.9423	0.9423	0.9423	0.9423	0.9423	0.9423	0.9423	0.9423	0.9423	0.9423	0.9423	0.9423	0.9423	0.9423	0.9423	0.9423	0.9423	0.9423	0.9423	0.9423	0.9423	0.9423	0.9423	0.9423	0.9423	0.9423	0.9423	0.9423	0.9423	0.9423	0.9423	0.9423	0.0577	0.9423	0.9423	0.9423	0.9423	0.9423	0.9423	0.9423
ALL00524	0.8077	0.8077	0.8077	0.8077	0.8077	0.8077	0.8077	0.8077	0.8077	0.8077	0.8077	0.8077	0.8077	0.8077	0.8077	0.8077	0.8077	0.8077	0.8077	0.8077	0.8077	0.8077	0.8077	0.8077	0.8077	0.8077	0.8077	0.8077	0.8077	0.8077	0.8077	0.8077	0.8077	0.8077	0.8077	0.8077	0.8077	0.8077	0.8077	0.8077	0.8077	0.0192	0.0577	0.0577	0.0577	0.0192	0.0577	0.0577	0.0577
ALL00525	0.8846	0.8846	0.8846	0.8846	0.8846	0.8846	0.8846	0.8846	0.8846	0.8846	0.8846	0.8846	0.8846	0.8846	0.8846	0.8846	0.8846	0.8846	0.8846	0.8846	0.8846	0.8846	0.8846	0.8846	0.8846	0.8846	0.8846	0.8846	0.8846	0.8846	0.8846	0.8846	0.8846	0.8846	0.8846	0.8846	0.8846	0.8846	0.8846	0.8846	0.8846	0.8846	0.0577	0.0577	0.0577	0.8846	0.0577	0.0577	0.0577
ALL00526	0.8077	0.8077	0.8077	0.8077	0.8077	0.8077	0.8077	0.8077	0.8077	0.8077	0.8077	0.1731	0.8077	0.1731	0.8077	0.8077	0.8077	0.8077	0.8077	0.8077	0.8077	0.8077	0.8077	0.8077	0.8077	0.8077	0.8077	0.8077	0.8077	0.8077	0.1731	0.8077	0.8077	0.8077	0.8077	0.8077	0.8077	0.8077	0.8077	0.8077	0.1731	0.1731	0.1731	0.1731	0.1731	0.8077	0.8077	0.0192	0.8077
ALL00527	0.9808	0.9808	0.9808	0.9808	0.9808	0.9808	0.9808	0.9808	0.9808	0.9808	0.9808	0.9808	0.9808	0.9808	0.9808	0.9808	0.9808	0.9808	0.9808	0.9808	0.9808	0.9808	0.9808	0.9808	0.9808	0.9808	0.9808	0.9808	0.9808	0.9808	0.9808	0.9808	0.9808	0.9808	0.9808	0.9808	0.9808	0.9808	0.9808	0.9808	0.9808	0.9808	0.9808	0.9808	0.9808	0.9808	0.9808	0.9808	0.9808
ALL00528	0.9615	0.9615	0.9615	0.9615	0.9615	0.9615	0.9615	0.9615	0.9615	0.9615	0.9615	0.9615	0.9615	0.9615	0.9615	0.9615	0.9615	0.9615	0.9615	0.9615	0.9615	0.9615	0.9615	0.9615	0.9615	0.9615	0.9615	0.9615	0.9615	0.9615	0.9615	0.9615	0.9615	0.9615	0.9615	0.9615	0.9615	0.9615	0.9615	0.9615	0.9615	0.9615	0.9615	0.9615	0.9615	0.9615	0.9615	0.9615	0.9615
ALL00529	0.9231	0.9231	0.9231	0.9231	0.9231	0.9231	0.9231	0.9231	0.9231	0.9231	0.9231	0.9231	0.9231	0.9231	0.9231	0.9231	0.9231	0.9231	0.9231	0.9231	0.9231	0.9231	0.9231	0.9231	0.9231	0.9231	0.9231	0.9231	0.9231	0.9231	0.9231	0.9231	0.9231	0.9231	0.9231	0.9231	0.9231	0.9231	0.9231	0.9231	0.9231	0.9231	0.9231	0.9231	0.9231	0.9231	0.0577	0.0577	0.0577
ALL00530	0.9231	0.9231	0.9231	0.9231	0.9231	0.9231	0.9231	0.9231	0.9231	0.9231	0.9231	0.9231	0.9231	0.9231	0.9231	0.9231	0.9231	0.9231	0.9231	0.9231	0.9231	0.9231	0.9231	0.9231	0.9231	0.9231	0.9231	0.9231	0.9231	0.9231	0.9231	0.9231	0.9231	0.9231	0.9231	0.9231	0.9231	0.9231	0.9231	0.9231	0.9231	0.9231	0.9231	0.9231	0.9231	0.9231	0.9231	0.0192	0.9231
ALL00531	0.8846	0.8846	0.8846	0.8846	0.8846	0.8846	0.8846	0.8846	0.8846	0.8846	0.8846	0.8846	0.8846	0.8846	0.8846	0.8846	0.8846	0.8846	0.8846	0.8846	0.8846	0.8846	0.8846	0.8846	0.8846	0.8846	0.8846	0.8846	0.8846	0.8846	0.8846	0.8846	0.8846	0.8846	0.8846	0.8846	0.8846	0.8846	0.8846	0.8846	0.8846	0.8846	0.8846	0.8846	0.8846	0.8846	0.0577	0.0577	0.0577
ALL00532	0.9808	0.9808	0.9808	0.9808	0.9808	0.9808	0.9808	0.9808	0.9808	0.9808	0.9808	0.9808	0.9808	0.9808	0.9808	0.9808	0.9808	0.9808	0.9808	0.9808	0.9808	0.9808	0.9808	0.9808	0.9808	0.9808	0.9808	0.9808	0.9808	0.9808	0.9808	0.9808	0.9808	0.9808	0.9808	0.9808	0.9808	0.9808	0.9808	0.9808	0.9808	0.9808	0.9808	0.9808	0.9808	0.9808	0.9808	0.9808	0.9808
ALL00533	0.8846	0.8846	0.8846	0.8846	0.8846	0.8846	0.8846	0.8846	0.8846	0.8846	0.8846	0.8846	0.8846	0.8846	0.8846	0.8846	0.8846	0.8846	0.8846	0.8846	0.8846	0.8846	0.8846	0.8846	0.8846	0.8846	0.8846	0.8846	0.8846	0.8846	0.8846	0.8846	0.8846	0.8846	0.8846	0.8846	0.8846	0.8846	0.8846	0.8846	0.8846	0.8846	0.8846	0.8846	0.8846	0.8846	0.0577	0.0577	0.0577
ALL00534	0.9615	0.9615	0.9615	0.9615	0.9615	0.9615	0.9615	0.9615	0.9615	0.9615	0.9615	0.9615	0.9615	0.9615	0.9615	0.9615	0.9615	0.9615	0.9615	0.9615	0.9615	0.9615	0.9615	0.9615	0.9615	0.9615	0.9615	0.9615	0.9615	0.9615	0.9615	0.9615	0.9615	0.9615	0.9615	0.9615	0.9615	0.9615	0.9615	0.9615	0.9615	0.9615	0.9615	0.9615	0.9615	0.9615	0.9615	0.9615	0.9615
ALL00535	0.9423	0.9423	0.9423	0.9423	0.9423	0.9423	0.9423	0.9423	0.9423	0.9423	0.9423	0.9423	0.9423	0.9423	0.9423	0.9423	0.9423	0.9423	0.9423	0.9423	0.9423	0.9423	0.9423	0.9423	0.9423	0.9423	0.9423	0.9423	0.9423	0.9423	0.9423	0.9423	0.9423	0.9423	0.9423	0.9423	0.9423	0.9423	0.9423	0.9423	0.9423	0.9423	0.9423	0.9423	0.9423	0.9423	0.9423	0.9423	0.9423
ALL00536	0.9808	0.9808	0.9808	0.9808	0.9808	0.9808	0.9808	0.9808	0.9808	0.9808	0.9808	0.9808	0.9808	0.9808	0.9808	0.9808	0.9808	0.9808	0.9808	0.9808	0.9808	0.9808	0.9808	0.9808	0.9808	0.9808	0.9808	0.9808	0.9808	0.9808	0.0192	0.9808	0.9808	0.9808	0.9808	0.9808	0.9808	0.9808	0.9808	0.9808	0.9808	0.9808	0.9808	0.9808	0.9808	0.9808	0.9808	0.9808	0.9808
ALL00537	0.9423	0.9423	0.9423	0.9423	0.9423	0.9423	0.9423	0.9423	0.9423	0.9423	0.9423	0.9423	0.9423	0.9423	0.9423	0.9423	0.9423	0.9423	0.9423	0.9423	0.9423	0.9423	0.9423	0.9423	0.9423	0.9423	0.9423	0.9423	0.9423	0.9423	0.9423	0.9423	0.9423	0.9423	0.9423	0.9423	0.9423	0.9423	0.9423	0.9423	0.9423	0.9423	0.9423	0.9423	0.9423	0.9423	0.9423	0.9423	0.9423
ALL00538	0.75	0.75	0.75	0.75	0.75	0.75	0.75	0.75	0.75	0.75	0.75	0.75	0.75	0.75	0.75	0.75	0.75	0.75	0.75	0.75	0.75	0.75	0.75	0.75	0.75	0.75	0.75	0.75	0.75	0.75	0.2308	0.75	0.75	0.75	0.75	0.75	0.75	0.75	0.75	0.75	0.2308	0.2308	0.2308	0.2308	0.2308	0.2308	0.2308	0.2308	0.2308
ALL00539	0.9808	0.9808	0.9808	0.9808	0.9808	0.9808	0.9808	0.9808	0.9808	0.9808	0.9808	0.9808	0.9808	0.9808	0.9808	0.9808	0.9808	0.9808	0.9808	0.9808	0.9808	0.9808	0.9808	0.9808	0.9808	0.9808	0.9808	0.9808	0.9808	0.9808	0.9808	0.9808	0.9808	0.9808	0.9808	0.9808	0.9808	0.9808	0.9808	0.9808	0.9808	0.9808	0.9808	0.9808	0.9808	0.9808	0.9808	0.9808	0.9808
ALL00540	0.8462	0.8462	0.8462	0.8462	0.8462	0.8462	0.8462	0.8462	0.8462	0.8462	0.8462	0.8462	0.8462	0.8462	0.8462	0.8462	0.8462	0.8462	0.8462	0.8462	0.8462	0.8462	0.8462	0.8462	0.8462	0.8462	0.8462	0.8462	0.8462	0.8462	0.0192	0.8462	0.8462	0.8462	0.8462	0.8462	0.8462	0.8462	0.8462	0.8462	0.8462	0.8462	0.8462	0.8462	0.8462	0.0962	0.0962	0.0192	0.0962
ALL00541	0.75	0.75	0.75	0.75	0.75	0.75	0.75	0.75	0.75	0.75	0.75	0.75	0.75	0.75	0.75	0.75	0.75	0.75	0.75	0.75	0.75	0.75	0.75	0.75	0.75	0.75	0.75	0.75	0.75	0.75	0.1731	0.75	0.75	0.75	0.75	0.75	0.75	0.75	0.75	0.75	0.1731	0.1731	0.1731	0.1731	0.1731	0.1731	0.0577	0.0577	0.0577
ALL00542	0.8269	0.8269	0.8269	0.8269	0.8269	0.8269	0.8269	0.8269	0.8269	0.8269	0.8269	0.8269	0.8269	0.8269	0.8269	0.8269	0.8269	0.8269	0.8269	0.8269	0.8269	0.8269	0.8269	0.8269	0.8269	0.8269	0.8269	0.8269	0.8269	0.8269	0.8269	0.8269	0.8269	0.8269	0.8269	0.8269	0.8269	0.8269	0.8269	0.8269	0.8269	0.0962	0.0962	0.0962	0.0962	0.0962	0.0577	0.0577	0.0577
ALL00543	0.8269	0.8269	0.8269	0.8269	0.8269	0.8269	0.8269	0.8269	0.8269	0.8269	0.8269	0.8269	0.8269	0.8269	0.8269	0.8269	0.8269	0.8269	0.8269	0.8269	0.8269	0.8269	0.8269	0.8269	0.8269	0.8269	0.8269	0.8269	0.8269	0.8269	0.8269	0.8269	0.8269	0.8269	0.8269	0.8269	0.8269	0.8269	0.8269	0.8269	0.8269	0.1538	0.1538	0.1538	0.1538	0.1538	0.8269	0.1538	0.8269
ALL00544	0.8654	0.8654	0.8654	0.8654	0.8654	0.8654	0.8654	0.8654	0.8654	0.8654	0.8654	0.8654	0.8654	0.8654	0.8654	0.8654	0.8654	0.8654	0.8654	0.8654	0.8654	0.8654	0.8654	0.8654	0.8654	0.8654	0.8654	0.8654	0.8654	0.8654	0.8654	0.8654	0.8654	0.8654	0.8654	0.8654	0.8654	0.8654	0.8654	0.8654	0.8654	0.0385	0.8654	0.8654	0.8654	0.8654	0.0577	0.0577	0.0577
ALL00545	0.9808	0.9808	0.9808	0.9808	0.9808	0.9808	0.9808	0.9808	0.9808	0.9808	0.9808	0.9808	0.9808	0.9808	0.9808	0.9808	0.9808	0.9808	0.9808	0.9808	0.9808	0.9808	0.9808	0.9808	0.9808	0.9808	0.9808	0.9808	0.9808	0.9808	0.9808	0.9808	0.9808	0.9808	0.9808	0.9808	0.9808	0.9808	0.9808	0.9808	0.9808	0.9808	0.9808	0.9808	0.9808	0.9808	0.9808	0.9808	0.9808
ALL00546	0.9808	0.9808	0.9808	0.9808	0.9808	0.9808	0.9808	0.9808	0.9808	0.9808	0.9808	0.9808	0.9808	0.9808	0.9808	0.9808	0.9808	0.9808	0.9808	0.9808	0.9808	0.9808	0.9808	0.9808	0.9808	0.9808	0.9808	0.9808	0.9808	0.9808	0.9808	0.9808	0.9808	0.9808	0.9808	0.9808	0.9808	0.9808	0.9808	0.9808	0.9808	0.0192	0.9808	0.9808	0.9808	0.9808	0.9808	0.9808	0.9808
ALL00547	0.8846	0.8846	0.8846	0.8846	0.8846	0.8846	0.8846	0.8846	0.8846	0.8846	0.8846	0.8846	0.8846	0.8846	0.8846	0.8846	0.8846	0.8846	0.8846	0.8846	0.8846	0.8846	0.8846	0.8846	0.8846	0.8846	0.8846	0.8846	0.8846	0.8846	0.8846	0.8846	0.8846	0.8846	0.8846	0.8846	0.8846	0.8846	0.8846	0.8846	0.8846	0.8846	0.8846	0.8846	0.8846	0.8846	0.0769	0.0769	0.0769
ALL00548	0.7885	0.7885	0.7885	0.7885	0.7885	0.7885	0.7885	0.7885	0.7885	0.7885	0.7885	0.7885	0.7885	0.7885	0.7885	0.7885	0.7885	0.7885	0.7885	0.7885	0.7885	0.7885	0.7885	0.7885	0.7885	0.7885	0.7885	0.7885	0.7885	0.7885	0.7885	0.7885	0.7885	0.7885	0.7885	0.7885	0.7885	0.7885	0.7885	0.7885	0.7885	0.1923	0.1923	0.1923	0.1923	0.1923	0.1923	0.1923	0.1923
ALL00549	0.9423	0.9423	0.9423	0.9423	0.9423	0.9423	0.9423	0.9423	0.9423	0.9423	0.9423	0.9423	0.9423	0.9423	0.9423	0.9423	0.9423	0.9423	0.9423	0.9423	0.9423	0.9423	0.9423	0.9423	0.9423	0.9423	0.9423	0.9423	0.9423	0.9423	0.9423	0.9423	0.9423	0.9423	0.9423	0.9423	0.9423	0.9423	0.9423	0.9423	0.9423	0.9423	0.9423	0.9423	0.9423	0.9423	0.9423	0.9423	0.9423
ALL00550	0.8462	0.8462	0.8462	0.8462	0.8462	0.8462	0.8462	0.8462	0.8462	0.8462	0.8462	0.8462	0.8462	0.8462	0.8462	0.8462	0.8462	0.8462	0.8462	0.8462	0.8462	0.8462	0.8462	0.8462	0.8462	0.8462	0.8462	0.8462	0.8462	0.8462	0.1346	0.8462	0.8462	0.8462	0.8462	0.8462	0.8462	0.8462	0.8462	0.8462	0.1346	0.8462	0.8462	0.8462	0.8462	0.8462	0.1346	0.1346	0.1346
ALL00551	0.8462	0.8462	0.8462	0.8462	0.8462	0.8462	0.8462	0.8462	0.8462	0.8462	0.8462	0.8462	0.8462	0.8462	0.8462	0.8462	0.8462	0.8462	0.8462	0.8462	0.8462	0.8462	0.8462	0.8462	0.8462	0.8462	0.8462	0.8462	0.8462	0.8462	0.8462	0.8462	0.8462	0.8462	0.8462	0.8462	0.8462	0.8462	0.8462	0.8462	0.8462	0.1346	0.1346	0.1346	0.1346	0.1346	0.8462	0.8462	0.8462
ALL00552	0.8077	0.8077	0.8077	0.8077	0.8077	0.8077	0.8077	0.8077	0.8077	0.8077	0.8077	0.8077	0.8077	0.8077	0.8077	0.8077	0.8077	0.8077	0.8077	0.8077	0.8077	0.8077	0.8077	0.8077	0.8077	0.8077	0.8077	0.8077	0.8077	0.8077	0.8077	0.8077	0.8077	0.8077	0.8077	0.8077	0.8077	0.8077	0.8077	0.8077	0.8077	0.8077	0.0769	0.0769	0.0769	0.0769	0.0577	0.0577	0.0577
ALL00553	0.9808	0.9808	0.9808	0.9808	0.9808	0.9808	0.9808	0.9808	0.9808	0.9808	0.9808	0.9808	0.9808	0.9808	0.9808	0.9808	0.9808	0.9808	0.9808	0.9808	0.9808	0.9808	0.9808	0.9808	0.9808	0.9808	0.9808	0.9808	0.9808	0.9808	0.9808	0.9808	0.9808	0.9808	0.9808	0.9808	0.9808	0.9808	0.9808	0.9808	0.9808	0.9808	0.9808	0.9808	0.9808	0.9808	0.9808	0.9808	0.9808
ALL00554	0.8846	0.8846	0.8846	0.8846	0.8846	0.8846	0.8846	0.8846	0.8846	0.8846	0.8846	0.8846	0.8846	0.8846	0.8846	0.8846	0.8846	0.8846	0.8846	0.8846	0.8846	0.8846	0.8846	0.8846	0.8846	0.8846	0.8846	0.8846	0.8846	0.8846	0.8846	0.8846	0.8846	0.8846	0.8846	0.8846	0.8846	0.8846	0.8846	0.8846	0.8846	0.8846	0.8846	0.8846	0.8846	0.8846	0.1154	0.1154	0.1154
ALL00555	0.8077	0.8077	0.8077	0.8077	0.8077	0.8077	0.8077	0.8077	0.8077	0.8077	0.8077	0.8077	0.8077	0.8077	0.8077	0.8077	0.8077	0.8077	0.8077	0.8077	0.8077	0.8077	0.8077	0.8077	0.8077	0.8077	0.8077	0.8077	0.8077	0.8077	0.8077	0.8077	0.8077	0.8077	0.8077	0.8077	0.8077	0.8077	0.8077	0.8077	0.8077	0.8077	0.1154	0.1154	0.1154	0.1154	0.0385	0.0385	0.0385
ALL00556	0.9423	0.9423	0.9423	0.9423	0.9423	0.9423	0.9423	0.9423	0.9423	0.9423	0.9423	0.9423	0.9423	0.9423	0.9423	0.9423	0.9423	0.0385	0.9423	0.9423	0.9423	0.9423	0.9423	0.9423	0.9423	0.9423	0.9423	0.9423	0.9423	0.9423	0.9423	0.9423	0.9423	0.9423	0.9423	0.9423	0.9423	0.9423	0.9423	0.9423	0.9423	0.0385	0.9423	0.9423	0.9423	0.9423	0.0192	0.9423	0.9423
ALL00557	0.9808	0.9808	0.9808	0.9808	0.9808	0.9808	0.9808	0.9808	0.9808	0.9808	0.9808	0.9808	0.9808	0.9808	0.9808	0.9808	0.9808	0.9808	0.9808	0.9808	0.9808	0.9808	0.9808	0.9808	0.9808	0.9808	0.9808	0.9808	0.9808	0.9808	0.9808	0.9808	0.9808	0.9808	0.9808	0.9808	0.9808	0.9808	0.9808	0.9808	0.9808	0.9808	0.9808	0.9808	0.9808	0.9808	0.9808	0.9808	0.9808
ALL00558	0.3077	0.3077	0.3077	0.3077	0.4231	0.4231	0.3077	0.3077	0.3077	0.3077	0.4231	0.4231	0.4231	0.4231	0.4231	0.3077	0.0769	0.3077	0.3077	0.4231	0.4231	0.4231	0.4231	0.4231	0.4231	0.4231	0.4231	0.4231	0.4231	0.3077	0.0769	0.4231	0.4231	0.4231	0.3077	0.4231	0.3077	0.3077	0.4231	0.0769	0.0192	0.0769	0.0192	0.0577	0.0577	0.0577	0.0192	0.0192	0.0192
ALL00559	0.8846	0.8846	0.8846	0.8846	0.8846	0.8846	0.8846	0.8846	0.8846	0.8846	0.8846	0.8846	0.8846	0.8846	0.8846	0.8846	0.8846	0.8846	0.8846	0.8846	0.8846	0.8846	0.8846	0.8846	0.8846	0.8846	0.8846	0.8846	0.8846	0.8846	0.8846	0.8846	0.8846	0.8846	0.8846	0.8846	0.8846	0.8846	0.8846	0.8846	0.8846	0.8846	0.8846	0.8846	0.8846	0.8846	0.1154	0.1154	0.1154
ALL00560	0.4808	0.5192	0.4808	0.4808	0.4808	0.5192	0.5192	0.4808	0.5192	0.5192	0.5192	0.5192	0.5192	0.5192	0.5192	0.4808	0.4808	0.4808	0.4808	0.5192	0.5192	0.5192	0.5192	0.5192	0.5192	0.5192	0.5192	0.5192	0.5192	0.4808	0.4808	0.5192	0.5192	0.5192	0.4808	0.5192	0.4808	0.4808	0.5192	0.4808	0.5192	0.4808	0.4808	0.4808	0.4808	0.4808	0.4808	0.4808	0.4808
ALL00561	0.9615	0.9615	0.9615	0.9615	0.9615	0.9615	0.9615	0.9615	0.9615	0.9615	0.9615	0.9615	0.9615	0.9615	0.9615	0.9615	0.9615	0.9615	0.9615	0.9615	0.9615	0.9615	0.9615	0.9615	0.9615	0.9615	0.9615	0.9615	0.9615	0.9615	0.9615	0.9615	0.9615	0.9615	0.9615	0.9615	0.9615	0.9615	0.9615	0.9615	0.0192	0.9615	0.9615	0.9615	0.9615	0.9615	0.9615	0.9615	0.9615
ALL00562	0.5192	0.5192	0.5192	0.5192	0.4231	0.4231	0.5192	0.5192	0.5192	0.5192	0.4231	0.4231	0.4231	0.4231	0.4231	0.5192	0.5192	0.5192	0.5192	0.4231	0.4231	0.4231	0.4231	0.4231	0.4231	0.4231	0.4231	0.4231	0.4231	0.5192	0.5192	0.4231	0.4231	0.4231	0.5192	0.4231	0.5192	0.5192	0.4231	0.5192	0.5192	0.5192	0.5192	0.5192	0.5192	0.5192	0.5192	0.5192	0.5192
ALL00563	0.8077	0.8077	0.8077	0.8077	0.8077	0.8077	0.8077	0.8077	0.8077	0.8077	0.8077	0.8077	0.8077	0.8077	0.8077	0.8077	0.8077	0.8077	0.8077	0.8077	0.8077	0.8077	0.8077	0.8077	0.8077	0.8077	0.8077	0.8077	0.8077	0.8077	0.8077	0.8077	0.8077	0.8077	0.8077	0.8077	0.8077	0.8077	0.8077	0.8077	0.8077	0.8077	0.0769	0.0769	0.0769	0.0769	0.0192	0.0769	0.0769
ALL00564	0.9038	0.9038	0.9038	0.9038	0.9038	0.9038	0.9038	0.9038	0.9038	0.9038	0.9038	0.9038	0.9038	0.9038	0.9038	0.9038	0.9038	0.9038	0.9038	0.9038	0.9038	0.9038	0.9038	0.9038	0.9038	0.9038	0.9038	0.9038	0.9038	0.9038	0.0962	0.9038	0.9038	0.9038	0.9038	0.9038	0.9038	0.9038	0.9038	0.9038	0.9038	0.0962	0.9038	0.0962	0.0962	0.0962	0.9038	0.9038	0.9038
ALL00565	0.2885	0.7115	0.2885	0.2885	0.2885	0.7115	0.7115	0.2885	0.7115	0.7115	0.7115	0.7115	0.7115	0.7115	0.7115	0.2885	0.7115	0.2885	0.2885	0.7115	0.7115	0.7115	0.7115	0.7115	0.7115	0.7115	0.7115	0.7115	0.7115	0.2885	0.7115	0.7115	0.7115	0.7115	0.2885	0.7115	0.2885	0.2885	0.7115	0.7115	0.7115	0.7115	0.7115	0.7115	0.7115	0.7115	0.7115	0.7115	0.7115
ALL00566	0.9423	0.9423	0.9423	0.9423	0.9423	0.9423	0.9423	0.9423	0.9423	0.9423	0.9423	0.9423	0.9423	0.9423	0.9423	0.9423	0.9423	0.9423	0.9423	0.9423	0.9423	0.9423	0.9423	0.9423	0.9423	0.9423	0.9423	0.9423	0.9423	0.9423	0.9423	0.9423	0.9423	0.9423	0.9423	0.9423	0.9423	0.9423	0.9423	0.9423	0.9423	0.9423	0.9423	0.9423	0.9423	0.9423	0.9423	0.9423	0.9423
ALL00567	0.4231	0.4231	0.4231	0.4231	0.4615	0.4615	0.4231	0.4231	0.4231	0.4231	0.4615	0.4615	0.4615	0.4615	0.4615	0.4231	0.4231	0.4231	0.4231	0.4615	0.4615	0.4615	0.4615	0.4615	0.4615	0.4615	0.4615	0.4615	0.4615	0.4231	0.4231	0.4615	0.4615	0.4615	0.4615	0.4615	0.4231	0.4231	0.4615	0.4231	0.4615	0.4231	0.4231	0.4231	0.4231	0.4231	0.0769	0.0769	0.0769
ALL00568	0.5385	0.5385	0.5385	0.5385	0.5385	0.5385	0.5385	0.5385	0.5385	0.4615	0.4615	0.4615	0.5385	0.4615	0.5385	0.5385	0.4615	0.4615	0.4615	0.4615	0.4615	0.4615	0.4615	0.4615	0.4615	0.4615	0.4615	0.4615	0.4615	0.5385	0.4615	0.5385	0.4615	0.4615	0.5385	0.4615	0.4615	0.4615	0.5385	0.5385	0.4615	0.5385	0.5385	0.5385	0.5385	0.5385	0.5385	0.5385	0.5385
ALL00569	0.3462	0.3462	0.3462	0.3462	0.6538	0.6538	0.3462	0.3462	0.3462	0.3462	0.6538	0.6538	0.6538	0.6538	0.6538	0.3462	0.6538	0.3462	0.3462	0.6538	0.6538	0.6538	0.6538	0.6538	0.6538	0.6538	0.6538	0.6538	0.6538	0.3462	0.3462	0.6538	0.6538	0.6538	0.6538	0.6538	0.3462	0.3462	0.6538	0.6538	0.6538	0.6538	0.6538	0.3462	0.3462	0.3462	0.6538	0.6538	0.6538
ALL00570	0.8269	0.8269	0.8269	0.8269	0.8269	0.8269	0.8269	0.8269	0.8269	0.8269	0.8269	0.8269	0.8269	0.8269	0.8269	0.8269	0.8269	0.8269	0.8269	0.8269	0.8269	0.8269	0.8269	0.8269	0.8269	0.8269	0.8269	0.8269	0.8269	0.8269	0.8269	0.8269	0.8269	0.8269	0.8269	0.8269	0.8269	0.8269	0.8269	0.8269	0.8269	0.8269	0.8269	0.1731	0.1731	0.1731	0.1731	0.1731	0.1731
ALL00571	0.9231	0.9231	0.9231	0.9231	0.9231	0.9231	0.9231	0.9231	0.9231	0.9231	0.9231	0.9231	0.9231	0.9231	0.9231	0.9231	0.9231	0.9231	0.9231	0.9231	0.9231	0.9231	0.9231	0.9231	0.9231	0.9231	0.9231	0.9231	0.9231	0.9231	0.9231	0.9231	0.9231	0.9231	0.9231	0.9231	0.9231	0.9231	0.9231	0.9231	0.9231	0.9231	0.9231	0.9231	0.9231	0.9231	0.0577	0.0577	0.0577
ALL00572	0.9231	0.9231	0.9231	0.9231	0.9231	0.9231	0.9231	0.9231	0.9231	0.9231	0.9231	0.9231	0.9231	0.9231	0.9231	0.9231	0.9231	0.9231	0.9231	0.9231	0.9231	0.9231	0.9231	0.9231	0.9231	0.9231	0.9231	0.9231	0.9231	0.9231	0.9231	0.9231	0.9231	0.9231	0.9231	0.9231	0.9231	0.9231	0.9231	0.9231	0.9231	0.0192	0.9231	0.9231	0.9231	0.9231	0.9231	0.9231	0.9231
ALL00573	0.75	0.75	0.75	0.75	0.75	0.75	0.75	0.75	0.75	0.75	0.75	0.75	0.75	0.75	0.75	0.75	0.1346	0.75	0.75	0.75	0.75	0.75	0.75	0.75	0.75	0.75	0.75	0.75	0.75	0.75	0.75	0.75	0.75	0.75	0.75	0.75	0.75	0.75	0.75	0.1346	0.75	0.1346	0.1346	0.1346	0.1346	0.1346	0.0385	0.0192	0.0385
ALL00574	0.8654	0.8654	0.8654	0.8654	0.8654	0.8654	0.8654	0.8654	0.8654	0.8654	0.8654	0.8654	0.8654	0.8654	0.8654	0.8654	0.8654	0.8654	0.8654	0.8654	0.8654	0.8654	0.8654	0.8654	0.8654	0.8654	0.8654	0.8654	0.8654	0.8654	0.8654	0.8654	0.8654	0.8654	0.8654	0.8654	0.8654	0.8654	0.8654	0.8654	0.8654	0.0385	0.8654	0.8654	0.8654	0.8654	0.0769	0.0769	0.0769
ALL00575	0.7885	0.7885	0.7885	0.7885	0.7885	0.7885	0.7885	0.7885	0.7885	0.7885	0.1154	0.1154	0.1154	0.1154	0.1154	0.7885	0.7885	0.7885	0.7885	0.7885	0.7885	0.7885	0.7885	0.7885	0.7885	0.7885	0.7885	0.7885	0.7885	0.7885	0.7885	0.1154	0.7885	0.7885	0.7885	0.7885	0.7885	0.7885	0.7885	0.7885	0.7885	0.0769	0.7885	0.0769	0.0769	0.0769	0.7885	0.0192	0.7885
ALL00576	0.7885	0.7885	0.7885	0.7885	0.7885	0.7885	0.7885	0.7885	0.7885	0.7885	0.7885	0.7885	0.7885	0.7885	0.7885	0.7885	0.1346	0.7885	0.7885	0.7885	0.7885	0.7885	0.7885	0.7885	0.7885	0.7885	0.7885	0.7885	0.7885	0.7885	0.7885	0.7885	0.7885	0.7885	0.7885	0.7885	0.7885	0.7885	0.7885	0.1346	0.7885	0.1346	0.1346	0.1346	0.1346	0.1346	0.0385	0.0192	0.0385
ALL00577	0.8654	0.8654	0.8654	0.8654	0.8654	0.8654	0.8654	0.8654	0.8654	0.8654	0.8654	0.8654	0.8654	0.8654	0.8654	0.8654	0.1346	0.8654	0.8654	0.8654	0.8654	0.8654	0.8654	0.8654	0.8654	0.8654	0.8654	0.8654	0.8654	0.8654	0.8654	0.8654	0.8654	0.8654	0.8654	0.8654	0.8654	0.8654	0.8654	0.1346	0.8654	0.1346	0.1346	0.1346	0.1346	0.1346	0.8654	0.8654	0.8654
ALL00578	0.7885	0.7885	0.7885	0.7885	0.7885	0.7885	0.7885	0.7885	0.7885	0.7885	0.7885	0.7885	0.7885	0.7885	0.7885	0.7885	0.1346	0.7885	0.7885	0.7885	0.7885	0.7885	0.7885	0.7885	0.7885	0.7885	0.7885	0.7885	0.7885	0.7885	0.7885	0.7885	0.7885	0.7885	0.7885	0.7885	0.7885	0.7885	0.7885	0.1346	0.7885	0.1346	0.1346	0.1346	0.1346	0.1346	0.0769	0.0769	0.0769
ALL00579	0.9808	0.9808	0.9808	0.9808	0.9808	0.9808	0.9808	0.9808	0.9808	0.9808	0.9808	0.9808	0.9808	0.9808	0.9808	0.9808	0.9808	0.9808	0.9808	0.9808	0.9808	0.9808	0.9808	0.9808	0.9808	0.9808	0.9808	0.9808	0.9808	0.9808	0.9808	0.9808	0.9808	0.9808	0.9808	0.9808	0.9808	0.9808	0.9808	0.9808	0.9808	0.9808	0.9808	0.9808	0.9808	0.9808	0.9808	0.9808	0.9808
ALL00580	0.7885	0.7885	0.7885	0.7885	0.7885	0.7885	0.7885	0.7885	0.7885	0.7885	0.7885	0.7885	0.7885	0.7885	0.7885	0.7885	0.1731	0.7885	0.7885	0.7885	0.7885	0.7885	0.7885	0.7885	0.7885	0.7885	0.7885	0.7885	0.7885	0.7885	0.7885	0.7885	0.7885	0.7885	0.7885	0.7885	0.7885	0.7885	0.7885	0.1731	0.7885	0.1731	0.1731	0.1731	0.1731	0.1731	0.1731	0.1731	0.0192
ALL00581	0.9423	0.9423	0.9423	0.9423	0.9423	0.9423	0.9423	0.9423	0.9423	0.9423	0.9423	0.9423	0.9423	0.9423	0.9423	0.9423	0.9423	0.9423	0.9423	0.9423	0.9423	0.9423	0.9423	0.9423	0.9423	0.9423	0.9423	0.9423	0.9423	0.9423	0.9423	0.9423	0.9423	0.9423	0.9423	0.9423	0.9423	0.9423	0.9423	0.9423	0.9423	0.9423	0.9423	0.9423	0.9423	0.9423	0.0577	0.0577	0.0577
ALL00582	0.4038	0.4808	0.4038	0.4038	0.4038	0.4808	0.4808	0.4038	0.4808	0.4808	0.4808	0.4808	0.4808	0.4808	0.4808	0.4038	0.4038	0.4038	0.4038	0.4808	0.4808	0.4808	0.4808	0.4808	0.4808	0.4808	0.4808	0.4808	0.4808	0.4038	0.4038	0.4808	0.4038	0.4808	0.4038	0.4808	0.4038	0.4038	0.4808	0.4038	0.4808	0.4038	0.4038	0.4038	0.4038	0.4038	0.0769	0.0769	0.0769
ALL00583	0.9615	0.9615	0.9615	0.9615	0.9615	0.9615	0.9615	0.9615	0.9615	0.9615	0.9615	0.9615	0.9615	0.9615	0.9615	0.9615	0.9615	0.9615	0.9615	0.9615	0.9615	0.9615	0.9615	0.9615	0.9615	0.9615	0.9615	0.9615	0.9615	0.9615	0.9615	0.9615	0.9615	0.9615	0.9615	0.9615	0.9615	0.9615	0.9615	0.9615	0.9615	0.9615	0.9615	0.9615	0.9615	0.9615	0.9615	0.9615	0.9615
ALL00584	0.9423	0.9423	0.9423	0.9423	0.9423	0.9423	0.9423	0.9423	0.9423	0.9423	0.9423	0.9423	0.9423	0.9423	0.9423	0.9423	0.9423	0.9423	0.9423	0.9423	0.9423	0.9423	0.9423	0.9423	0.9423	0.9423	0.9423	0.9423	0.9423	0.9423	0.9423	0.9423	0.9423	0.9423	0.9423	0.9423	0.9423	0.9423	0.9423	0.9423	0.9423	0.9423	0.9423	0.9423	0.9423	0.9423	0.9423	0.9423	0.9423
ALL00585	0.6154	0.6154	0.6154	0.6154	0.3846	0.6154	0.6154	0.6154	0.6154	0.6154	0.3846	0.6154	0.3846	0.3846	0.3846	0.6154	0.6154	0.6154	0.6154	0.3846	0.6154	0.3846	0.3846	0.3846	0.3846	0.3846	0.3846	0.3846	0.3846	0.6154	0.3846	0.3846	0.6154	0.6154	0.3846	0.3846	0.6154	0.6154	0.6154	0.6154	0.3846	0.6154	0.6154	0.6154	0.6154	0.6154	0.6154	0.6154	0.6154
ALL00586	0.8846	0.8846	0.8846	0.8846	0.8846	0.8846	0.8846	0.8846	0.8846	0.8846	0.8846	0.8846	0.8846	0.8846	0.8846	0.8846	0.8846	0.8846	0.8846	0.8846	0.8846	0.8846	0.8846	0.8846	0.8846	0.8846	0.8846	0.8846	0.8846	0.8846	0.8846	0.8846	0.8846	0.8846	0.8846	0.8846	0.8846	0.8846	0.8846	0.8846	0.8846	0.8846	0.8846	0.8846	0.8846	0.8846	0.0577	0.0577	0.0577
ALL00587	0.8846	0.8846	0.8846	0.8846	0.8846	0.8846	0.8846	0.8846	0.8846	0.8846	0.8846	0.8846	0.8846	0.8846	0.8846	0.8846	0.8846	0.8846	0.8846	0.8846	0.8846	0.8846	0.8846	0.8846	0.8846	0.8846	0.8846	0.8846	0.8846	0.8846	0.8846	0.8846	0.8846	0.8846	0.8846	0.8846	0.8846	0.8846	0.8846	0.8846	0.8846	0.8846	0.8846	0.8846	0.8846	0.8846	0.0385	0.0192	0.0385
ALL00588	0.5	0.4038	0.5	0.5	0.5	0.4038	0.4038	0.5	0.5	0.4038	0.4038	0.5	0.4038	0.4038	0.4038	0.5	0.5	0.5	0.5	0.4038	0.5	0.4038	0.4038	0.4038	0.4038	0.4038	0.4038	0.4038	0.4038	0.5	0.4038	0.4038	0.5	0.5	0.4038	0.4038	0.5	0.5	0.5	0.5	0.5	0.5	0.5	0.5	0.5	0.5	0.0192	0.0192	0.5
ALL00589	0.8846	0.8846	0.8846	0.8846	0.8846	0.8846	0.8846	0.8846	0.8846	0.8846	0.8846	0.8846	0.8846	0.8846	0.8846	0.8846	0.8846	0.8846	0.8846	0.8846	0.8846	0.8846	0.8846	0.8846	0.8846	0.8846	0.8846	0.8846	0.8846	0.8846	0.8846	0.8846	0.8846	0.8846	0.8846	0.8846	0.8846	0.8846	0.8846	0.8846	0.8846	0.8846	0.8846	0.8846	0.8846	0.8846	0.0192	0.0192	0.0192
ALL00590	0.8654	0.8654	0.8654	0.8654	0.8654	0.8654	0.8654	0.8654	0.8654	0.8654	0.8654	0.8654	0.8654	0.8654	0.8654	0.8654	0.8654	0.8654	0.8654	0.8654	0.8654	0.8654	0.8654	0.8654	0.8654	0.8654	0.8654	0.8654	0.8654	0.8654	0.8654	0.8654	0.8654	0.8654	0.8654	0.8654	0.8654	0.8654	0.8654	0.8654	0.8654	0.0192	0.8654	0.8654	0.8654	0.8654	0.0962	0.0962	0.0962
ALL00591	0.75	0.75	0.75	0.75	0.75	0.75	0.75	0.75	0.75	0.75	0.75	0.75	0.75	0.75	0.75	0.75	0.25	0.75	0.75	0.75	0.75	0.75	0.75	0.75	0.75	0.75	0.75	0.75	0.75	0.75	0.75	0.75	0.75	0.75	0.75	0.75	0.75	0.75	0.75	0.25	0.75	0.25	0.25	0.25	0.25	0.25	0.25	0.25	0.25
ALL00592	0.9808	0.9808	0.9808	0.9808	0.9808	0.9808	0.9808	0.9808	0.9808	0.9808	0.9808	0.9808	0.9808	0.9808	0.9808	0.9808	0.9808	0.9808	0.9808	0.9808	0.9808	0.9808	0.9808	0.9808	0.9808	0.9808	0.9808	0.9808	0.9808	0.9808	0.9808	0.9808	0.9808	0.9808	0.9808	0.9808	0.9808	0.9808	0.9808	0.9808	0.9808	0.9808	0.9808	0.9808	0.9808	0.9808	0.9808	0.9808	0.9808
ALL00593	0.9808	0.9808	0.9808	0.9808	0.9808	0.9808	0.9808	0.9808	0.9808	0.9808	0.9808	0.9808	0.9808	0.9808	0.9808	0.9808	0.9808	0.9808	0.9808	0.9808	0.9808	0.9808	0.9808	0.9808	0.9808	0.9808	0.9808	0.9808	0.9808	0.9808	0.9808	0.9808	0.9808	0.9808	0.9808	0.9808	0.9808	0.9808	0.9808	0.9808	0.9808	0.9808	0.9808	0.9808	0.9808	0.9808	0.9808	0.9808	0.9808
ALL00594	0.6346	0.6346	0.6346	0.6346	0.6346	0.6346	0.6346	0.6346	0.6346	0.6346	0.3654	0.3654	0.3654	0.3654	0.3654	0.6346	0.6346	0.6346	0.6346	0.6346	0.3654	0.3654	0.3654	0.3654	0.6346	0.6346	0.3654	0.3654	0.6346	0.6346	0.6346	0.3654	0.6346	0.3654	0.6346	0.6346	0.6346	0.6346	0.6346	0.6346	0.6346	0.6346	0.6346	0.6346	0.6346	0.6346	0.3654	0.3654	0.3654
ALL00595	0.9615	0.9615	0.9615	0.9615	0.9615	0.9615	0.9615	0.9615	0.9615	0.9615	0.9615	0.9615	0.9615	0.9615	0.9615	0.9615	0.9615	0.9615	0.9615	0.9615	0.9615	0.9615	0.9615	0.9615	0.9615	0.9615	0.9615	0.9615	0.9615	0.9615	0.9615	0.9615	0.9615	0.9615	0.9615	0.9615	0.9615	0.9615	0.9615	0.9615	0.9615	0.9615	0.9615	0.9615	0.9615	0.9615	0.0192	0.9615	0.9615
ALL00596	0.8846	0.8846	0.8846	0.8846	0.8846	0.8846	0.8846	0.8846	0.8846	0.8846	0.8846	0.8846	0.8846	0.8846	0.8846	0.8846	0.8846	0.8846	0.8846	0.8846	0.8846	0.8846	0.8846	0.8846	0.8846	0.8846	0.8846	0.8846	0.8846	0.8846	0.8846	0.8846	0.8846	0.8846	0.8846	0.8846	0.8846	0.8846	0.8846	0.8846	0.8846	0.8846	0.8846	0.8846	0.8846	0.8846	0.0962	0.0962	0.0962
ALL00597	0.9808	0.9808	0.9808	0.9808	0.9808	0.9808	0.9808	0.9808	0.9808	0.9808	0.9808	0.9808	0.9808	0.9808	0.9808	0.9808	0.9808	0.9808	0.9808	0.9808	0.9808	0.9808	0.9808	0.9808	0.9808	0.9808	0.9808	0.9808	0.9808	0.9808	0.9808	0.9808	0.9808	0.9808	0.9808	0.9808	0.9808	0.9808	0.9808	0.9808	0.9808	0.9808	0.9808	0.9808	0.9808	0.9808	0.9808	0.9808	0.9808
ALL00598	0.9808	0.9808	0.9808	0.9808	0.9808	0.9808	0.9808	0.9808	0.9808	0.9808	0.9808	0.9808	0.9808	0.9808	0.9808	0.9808	0.9808	0.9808	0.9808	0.9808	0.9808	0.9808	0.9808	0.9808	0.9808	0.9808	0.9808	0.9808	0.9808	0.9808	0.9808	0.9808	0.9808	0.9808	0.9808	0.9808	0.9808	0.9808	0.9808	0.9808	0.9808	0.9808	0.9808	0.9808	0.9808	0.9808	0.9808	0.9808	0.9808
ALL00599	0.9808	0.9808	0.9808	0.9808	0.9808	0.9808	0.9808	0.9808	0.9808	0.9808	0.9808	0.9808	0.9808	0.9808	0.9808	0.9808	0.9808	0.9808	0.9808	0.9808	0.9808	0.9808	0.9808	0.9808	0.9808	0.9808	0.9808	0.9808	0.9808	0.9808	0.9808	0.9808	0.9808	0.9808	0.9808	0.9808	0.9808	0.9808	0.9808	0.9808	0.9808	0.9808	0.9808	0.9808	0.9808	0.9808	0.9808	0.9808	0.9808
ALL00600	0.9231	0.9231	0.9231	0.9231	0.9231	0.9231	0.9231	0.9231	0.9231	0.9231	0.9231	0.9231	0.9231	0.9231	0.9231	0.9231	0.9231	0.9231	0.9231	0.9231	0.9231	0.9231	0.9231	0.9231	0.9231	0.9231	0.9231	0.9231	0.9231	0.9231	0.9231	0.9231	0.9231	0.9231	0.9231	0.9231	0.9231	0.9231	0.9231	0.9231	0.9231	0.9231	0.9231	0.9231	0.9231	0.9231	0.0769	0.0769	0.0769
ALL00601	0.75	0.75	0.75	0.75	0.75	0.75	0.75	0.75	0.75	0.75	0.75	0.75	0.75	0.75	0.75	0.75	0.1923	0.75	0.75	0.75	0.75	0.75	0.75	0.75	0.75	0.75	0.75	0.75	0.75	0.75	0.75	0.75	0.75	0.75	0.75	0.75	0.75	0.75	0.75	0.1923	0.75	0.1923	0.1923	0.1923	0.1923	0.1923	0.1923	0.1923	0.1923
ALL00602	0.9038	0.9038	0.9038	0.9038	0.9038	0.9038	0.9038	0.9038	0.9038	0.9038	0.9038	0.9038	0.9038	0.9038	0.9038	0.9038	0.9038	0.9038	0.9038	0.9038	0.9038	0.9038	0.9038	0.9038	0.9038	0.9038	0.9038	0.9038	0.9038	0.9038	0.9038	0.9038	0.9038	0.9038	0.9038	0.9038	0.9038	0.9038	0.9038	0.9038	0.9038	0.0192	0.9038	0.9038	0.9038	0.9038	0.0577	0.0577	0.0577
ALL00603	0.9423	0.9423	0.9423	0.9423	0.9423	0.9423	0.9423	0.9423	0.9423	0.9423	0.9423	0.9423	0.9423	0.9423	0.9423	0.9423	0.9423	0.9423	0.9423	0.9423	0.9423	0.9423	0.9423	0.9423	0.9423	0.9423	0.9423	0.9423	0.9423	0.9423	0.9423	0.9423	0.9423	0.9423	0.9423	0.9423	0.9423	0.9423	0.9423	0.9423	0.9423	0.9423	0.9423	0.9423	0.9423	0.9423	0.0192	0.0192	0.0192
ALL00604	0.5192	0.5192	0.5192	0.5192	0.4808	0.5192	0.5192	0.5192	0.5192	0.5192	0.4808	0.4808	0.4808	0.4808	0.4808	0.5192	0.5192	0.4808	0.5192	0.4808	0.4808	0.4808	0.4808	0.4808	0.4808	0.4808	0.4808	0.4808	0.4808	0.5192	0.5192	0.4808	0.4808	0.4808	0.4808	0.4808	0.4808	0.4808	0.5192	0.5192	0.5192	0.4808	0.5192	0.5192	0.5192	0.5192	0.5192	0.5192	0.5192
ALL00605	0.9808	0.9808	0.9808	0.9808	0.9808	0.9808	0.9808	0.9808	0.9808	0.9808	0.9808	0.9808	0.9808	0.9808	0.9808	0.9808	0.9808	0.9808	0.9808	0.9808	0.9808	0.9808	0.9808	0.9808	0.9808	0.9808	0.9808	0.9808	0.9808	0.9808	0.9808	0.9808	0.9808	0.9808	0.9808	0.9808	0.9808	0.9808	0.9808	0.9808	0.9808	0.9808	0.9808	0.9808	0.9808	0.9808	0.9808	0.9808	0.0192
ALL00606	0.8654	0.8654	0.8654	0.8654	0.8654	0.8654	0.8654	0.8654	0.8654	0.8654	0.8654	0.8654	0.8654	0.8654	0.8654	0.8654	0.8654	0.8654	0.8654	0.8654	0.8654	0.8654	0.8654	0.8654	0.8654	0.8654	0.8654	0.8654	0.8654	0.8654	0.8654	0.8654	0.8654	0.8654	0.8654	0.8654	0.8654	0.8654	0.8654	0.8654	0.8654	0.0192	0.8654	0.8654	0.8654	0.8654	0.0962	0.0962	0.0962
ALL00607	0.8846	0.8846	0.8846	0.8846	0.8846	0.8846	0.8846	0.8846	0.8846	0.8846	0.8846	0.8846	0.8846	0.8846	0.8846	0.8846	0.8846	0.8846	0.8846	0.8846	0.8846	0.8846	0.8846	0.8846	0.8846	0.8846	0.8846	0.8846	0.8846	0.8846	0.8846	0.8846	0.8846	0.8846	0.8846	0.8846	0.8846	0.8846	0.8846	0.8846	0.8846	0.8846	0.8846	0.8846	0.8846	0.8846	0.0385	0.0769	0.0385
ALL00608	0.8654	0.8654	0.8654	0.8654	0.8654	0.8654	0.8654	0.8654	0.8654	0.8654	0.8654	0.8654	0.8654	0.8654	0.8654	0.8654	0.8654	0.8654	0.8654	0.8654	0.8654	0.8654	0.8654	0.8654	0.8654	0.8654	0.8654	0.8654	0.8654	0.8654	0.8654	0.8654	0.8654	0.8654	0.8654	0.8654	0.8654	0.8654	0.8654	0.8654	0.8654	0.0192	0.8654	0.8654	0.8654	0.8654	0.0577	0.0577	0.0192
ALL00609	0.8846	0.8846	0.8846	0.8846	0.8846	0.8846	0.8846	0.8846	0.8846	0.8846	0.8846	0.8846	0.8846	0.8846	0.8846	0.8846	0.8846	0.8846	0.8846	0.8846	0.8846	0.8846	0.8846	0.8846	0.8846	0.8846	0.8846	0.8846	0.8846	0.8846	0.8846	0.8846	0.8846	0.8846	0.8846	0.8846	0.8846	0.8846	0.8846	0.8846	0.8846	0.8846	0.8846	0.8846	0.8846	0.8846	0.1154	0.1154	0.1154
ALL00610	0.8654	0.8654	0.8654	0.8654	0.8654	0.8654	0.8654	0.8654	0.8654	0.8654	0.8654	0.8654	0.8654	0.8654	0.8654	0.8654	0.8654	0.8654	0.8654	0.1154	0.1154	0.8654	0.8654	0.8654	0.8654	0.8654	0.8654	0.8654	0.8654	0.8654	0.8654	0.8654	0.8654	0.1154	0.1154	0.1154	0.8654	0.8654	0.8654	0.8654	0.8654	0.1154	0.8654	0.8654	0.8654	0.8654	0.8654	0.8654	0.8654
ALL00611	0.8077	0.8077	0.8077	0.8077	0.8077	0.8077	0.8077	0.8077	0.8077	0.8077	0.8077	0.8077	0.8077	0.8077	0.8077	0.8077	0.8077	0.8077	0.8077	0.8077	0.8077	0.0769	0.8077	0.8077	0.8077	0.8077	0.8077	0.8077	0.8077	0.8077	0.8077	0.8077	0.8077	0.8077	0.8077	0.8077	0.0769	0.0769	0.8077	0.8077	0.0769	0.8077	0.8077	0.8077	0.8077	0.8077	0.1154	0.1154	0.1154
ALL00612	0.6538	0.6538	0.6538	0.6538	0.6538	0.6538	0.6538	0.6538	0.6538	0.6538	0.6538	0.6538	0.6538	0.6538	0.6538	0.6538	0.3462	0.6538	0.6538	0.3462	0.3462	0.6538	0.6538	0.6538	0.6538	0.6538	0.6538	0.6538	0.6538	0.6538	0.6538	0.6538	0.3462	0.3462	0.3462	0.3462	0.6538	0.6538	0.6538	0.3462	0.6538	0.3462	0.3462	0.3462	0.3462	0.3462	0.3462	0.3462	0.3462
ALL00613	0.8846	0.8846	0.8846	0.8846	0.8846	0.8846	0.8846	0.8846	0.8846	0.8846	0.8846	0.8846	0.8846	0.8846	0.8846	0.8846	0.8846	0.8846	0.8846	0.8846	0.8846	0.8846	0.8846	0.8846	0.8846	0.8846	0.8846	0.8846	0.8846	0.8846	0.8846	0.8846	0.8846	0.8846	0.8846	0.8846	0.8846	0.8846	0.8846	0.8846	0.8846	0.8846	0.8846	0.8846	0.8846	0.8846	0.1154	0.1154	0.1154
ALL00614	0.9231	0.9231	0.9231	0.9231	0.9231	0.9231	0.9231	0.9231	0.9231	0.9231	0.9231	0.9231	0.9231	0.9231	0.9231	0.9231	0.9231	0.9231	0.9231	0.9231	0.9231	0.9231	0.9231	0.9231	0.9231	0.9231	0.9231	0.9231	0.9231	0.9231	0.9231	0.9231	0.9231	0.9231	0.9231	0.9231	0.9231	0.9231	0.9231	0.9231	0.9231	0.0192	0.9231	0.9231	0.9231	0.9231	0.9231	0.9231	0.9231
ALL00615	0.9231	0.9231	0.9231	0.9231	0.9231	0.9231	0.9231	0.9231	0.9231	0.9231	0.9231	0.9231	0.9231	0.9231	0.9231	0.9231	0.9231	0.9231	0.9231	0.9231	0.9231	0.9231	0.9231	0.9231	0.9231	0.9231	0.9231	0.9231	0.9231	0.9231	0.9231	0.9231	0.9231	0.9231	0.9231	0.9231	0.9231	0.9231	0.9231	0.9231	0.9231	0.9231	0.9231	0.9231	0.9231	0.9231	0.0192	0.9231	0.9231
ALL00616	0.6731	0.6731	0.6731	0.6731	0.6731	0.6731	0.6731	0.6731	0.6731	0.6731	0.6731	0.6731	0.6731	0.6731	0.6731	0.6731	0.2115	0.6731	0.6731	0.6731	0.2115	0.6731	0.6731	0.6731	0.6731	0.6731	0.6731	0.6731	0.6731	0.6731	0.2115	0.6731	0.6731	0.2115	0.6731	0.6731	0.6731	0.6731	0.6731	0.2115	0.2115	0.2115	0.2115	0.2115	0.2115	0.2115	0.0577	0.0577	0.0577
ALL00617	0.9808	0.9808	0.9808	0.9808	0.9808	0.9808	0.9808	0.9808	0.9808	0.9808	0.9808	0.9808	0.9808	0.9808	0.9808	0.9808	0.9808	0.9808	0.9808	0.9808	0.9808	0.9808	0.9808	0.9808	0.9808	0.9808	0.9808	0.9808	0.9808	0.9808	0.9808	0.9808	0.9808	0.9808	0.9808	0.9808	0.9808	0.9808	0.9808	0.9808	0.9808	0.9808	0.9808	0.9808	0.9808	0.9808	0.9808	0.9808	0.9808
ALL00618	0.8654	0.8654	0.8654	0.8654	0.8654	0.8654	0.8654	0.8654	0.8654	0.8654	0.8654	0.8654	0.8654	0.8654	0.8654	0.8654	0.8654	0.8654	0.8654	0.8654	0.8654	0.8654	0.8654	0.8654	0.8654	0.8654	0.8654	0.8654	0.8654	0.8654	0.8654	0.8654	0.8654	0.8654	0.8654	0.8654	0.8654	0.8654	0.8654	0.8654	0.8654	0.0192	0.8654	0.8654	0.8654	0.8654	0.0962	0.0962	0.0962
ALL00619	0.4615	0.4808	0.4615	0.4615	0.4615	0.4808	0.4808	0.4615	0.4615	0.4808	0.4808	0.4615	0.4808	0.4808	0.4808	0.4615	0.4615	0.4808	0.4808	0.4808	0.4615	0.4808	0.4808	0.4808	0.4808	0.4808	0.4808	0.4808	0.4808	0.4615	0.4808	0.4808	0.4808	0.4615	0.4808	0.4808	0.4615	0.4615	0.4615	0.4615	0.4808	0.4615	0.4615	0.4615	0.4615	0.4615	0.0577	0.0577	0.0577
ALL00620	0.9231	0.9231	0.9231	0.9231	0.9231	0.9231	0.9231	0.9231	0.9231	0.9231	0.9231	0.9231	0.9231	0.9231	0.9231	0.9231	0.9231	0.9231	0.9231	0.9231	0.9231	0.9231	0.9231	0.9231	0.9231	0.9231	0.9231	0.9231	0.9231	0.9231	0.9231	0.9231	0.9231	0.9231	0.9231	0.9231	0.9231	0.9231	0.9231	0.9231	0.9231	0.9231	0.9231	0.9231	0.9231	0.9231	0.0385	0.0192	0.0385
ALL00621	0.4231	0.5769	0.4231	0.4231	0.4231	0.5769	0.5769	0.4231	0.4231	0.5769	0.5769	0.4231	0.5769	0.5769	0.5769	0.4231	0.4231	0.5769	0.5769	0.5769	0.4231	0.5769	0.5769	0.5769	0.5769	0.5769	0.5769	0.5769	0.5769	0.4231	0.5769	0.5769	0.5769	0.4231	0.5769	0.5769	0.5769	0.5769	0.4231	0.4231	0.4231	0.4231	0.5769	0.5769	0.5769	0.5769	0.4231	0.4231	0.4231
ALL00622	0.9423	0.9423	0.9423	0.9423	0.9423	0.9423	0.9423	0.9423	0.9423	0.9423	0.9423	0.9423	0.9423	0.9423	0.9423	0.9423	0.9423	0.9423	0.9423	0.9423	0.9423	0.9423	0.9423	0.9423	0.9423	0.9423	0.9423	0.9423	0.9423	0.9423	0.9423	0.9423	0.9423	0.9423	0.9423	0.9423	0.9423	0.9423	0.9423	0.9423	0.9423	0.9423	0.9423	0.9423	0.9423	0.9423	0.9423	0.9423	0.9423
ALL00623	0.5962	0.5962	0.5962	0.5962	0.5962	0.5962	0.5962	0.5962	0.5962	0.5962	0.2885	0.2885	0.2885	0.5962	0.2885	0.5962	0.5962	0.5962	0.5962	0.5962	0.2885	0.5962	0.2885	0.2885	0.5962	0.5962	0.2885	0.2885	0.5962	0.5962	0.2885	0.2885	0.5962	0.2885	0.5962	0.5962	0.2885	0.2885	0.5962	0.5962	0.2885	0.5962	0.5962	0.5962	0.5962	0.5962	0.0385	0.0385	0.0385
ALL00624	0.9423	0.9423	0.9423	0.9423	0.9423	0.9423	0.9423	0.9423	0.9423	0.9423	0.9423	0.9423	0.9423	0.9423	0.9423	0.9423	0.9423	0.9423	0.9423	0.9423	0.9423	0.9423	0.9423	0.9423	0.9423	0.9423	0.9423	0.9423	0.9423	0.9423	0.9423	0.9423	0.9423	0.9423	0.9423	0.9423	0.9423	0.9423	0.9423	0.9423	0.9423	0.9423	0.9423	0.9423	0.9423	0.9423	0.9423	0.9423	0.9423
ALL00625	0.6346	0.6346	0.6346	0.6346	0.6346	0.6346	0.6346	0.6346	0.6346	0.6346	0.2885	0.2885	0.2885	0.6346	0.2885	0.6346	0.6346	0.6346	0.6346	0.6346	0.2885	0.6346	0.2885	0.2885	0.6346	0.6346	0.2885	0.2885	0.6346	0.6346	0.2885	0.2885	0.6346	0.2885	0.6346	0.6346	0.2885	0.2885	0.6346	0.6346	0.2885	0.6346	0.6346	0.6346	0.6346	0.6346	0.0577	0.0577	0.0577
ALL00626	0.9808	0.9808	0.9808	0.9808	0.9808	0.9808	0.9808	0.9808	0.9808	0.9808	0.9808	0.9808	0.9808	0.9808	0.9808	0.9808	0.9808	0.9808	0.9808	0.9808	0.9808	0.9808	0.9808	0.9808	0.9808	0.9808	0.9808	0.9808	0.9808	0.9808	0.9808	0.9808	0.9808	0.9808	0.9808	0.9808	0.9808	0.9808	0.9808	0.9808	0.9808	0.9808	0.9808	0.9808	0.9808	0.9808	0.9808	0.9808	0.9808
ALL00627	0.6538	0.3462	0.6538	0.6538	0.6538	0.3462	0.3462	0.6538	0.6538	0.3462	0.6538	0.6538	0.6538	0.3462	0.6538	0.6538	0.6538	0.3462	0.3462	0.3462	0.6538	0.6538	0.6538	0.6538	0.3462	0.3462	0.6538	0.6538	0.3462	0.6538	0.6538	0.6538	0.6538	0.6538	0.3462	0.3462	0.6538	0.6538	0.6538	0.6538	0.6538	0.3462	0.3462	0.3462	0.3462	0.3462	0.6538	0.6538	0.6538
ALL00628	0.9423	0.9423	0.9423	0.9423	0.9423	0.9423	0.9423	0.9423	0.9423	0.9423	0.9423	0.9423	0.9423	0.9423	0.9423	0.9423	0.9423	0.9423	0.9423	0.9423	0.9423	0.9423	0.9423	0.9423	0.9423	0.9423	0.9423	0.9423	0.9423	0.9423	0.9423	0.9423	0.9423	0.9423	0.9423	0.9423	0.9423	0.9423	0.9423	0.9423	0.9423	0.9423	0.9423	0.9423	0.9423	0.9423	0.0577	0.0577	0.0577
ALL00629	0.5769	0.4231	0.5769	0.5769	0.5769	0.4231	0.4231	0.5769	0.5769	0.4231	0.5769	0.5769	0.5769	0.4231	0.5769	0.5769	0.5769	0.4231	0.4231	0.4231	0.5769	0.5769	0.5769	0.5769	0.4231	0.4231	0.5769	0.5769	0.4231	0.5769	0.4231	0.5769	0.5769	0.5769	0.4231	0.4231	0.4231	0.4231	0.5769	0.5769	0.4231	0.4231	0.4231	0.4231	0.4231	0.4231	0.5769	0.5769	0.5769
ALL00630	0.6731	0.6731	0.6731	0.6731	0.6731	0.6731	0.6731	0.6731	0.6731	0.6731	0.3077	0.3077	0.3077	0.6731	0.3077	0.6731	0.6731	0.6731	0.6731	0.6731	0.3077	0.3077	0.3077	0.3077	0.6731	0.6731	0.3077	0.3077	0.6731	0.6731	0.3077	0.3077	0.6731	0.3077	0.6731	0.6731	0.3077	0.3077	0.6731	0.6731	0.3077	0.6731	0.6731	0.6731	0.6731	0.6731	0.6731	0.6731	0.6731
ALL00631	0.9423	0.9423	0.9423	0.9423	0.9423	0.9423	0.9423	0.9423	0.9423	0.9423	0.9423	0.9423	0.9423	0.9423	0.9423	0.9423	0.9423	0.9423	0.9423	0.9423	0.9423	0.9423	0.9423	0.9423	0.9423	0.9423	0.9423	0.9423	0.9423	0.9423	0.9423	0.9423	0.9423	0.9423	0.9423	0.9423	0.9423	0.9423	0.9423	0.9423	0.9423	0.9423	0.9423	0.9423	0.9423	0.9423	0.9423	0.9423	0.9423
ALL00632	0.8077	0.8077	0.8077	0.8077	0.8077	0.8077	0.8077	0.8077	0.8077	0.8077	0.8077	0.8077	0.8077	0.8077	0.8077	0.8077	0.8077	0.8077	0.8077	0.8077	0.8077	0.8077	0.8077	0.8077	0.8077	0.8077	0.8077	0.8077	0.8077	0.8077	0.0962	0.8077	0.8077	0.8077	0.8077	0.8077	0.0962	0.0962	0.8077	0.8077	0.0962	0.0962	0.0769	0.0769	0.0769	0.0769	0.8077	0.8077	0.8077
ALL00633	0.9231	0.9231	0.9231	0.9231	0.9231	0.9231	0.9231	0.9231	0.9231	0.9231	0.9231	0.9231	0.9231	0.9231	0.9231	0.9231	0.9231	0.9231	0.9231	0.9231	0.9231	0.9231	0.9231	0.9231	0.9231	0.9231	0.9231	0.9231	0.9231	0.9231	0.9231	0.9231	0.9231	0.9231	0.9231	0.9231	0.9231	0.9231	0.9231	0.9231	0.9231	0.9231	0.9231	0.9231	0.9231	0.9231	0.0192	0.0385	0.0385
ALL00634	0.9423	0.9423	0.9423	0.9423	0.9423	0.9423	0.9423	0.9423	0.9423	0.9423	0.9423	0.9423	0.9423	0.9423	0.9423	0.9423	0.9423	0.9423	0.9423	0.9423	0.9423	0.9423	0.9423	0.9423	0.9423	0.9423	0.9423	0.9423	0.9423	0.9423	0.9423	0.9423	0.9423	0.9423	0.9423	0.9423	0.9423	0.9423	0.9423	0.9423	0.9423	0.9423	0.9423	0.9423	0.9423	0.9423	0.9423	0.9423	0.9423
ALL00635	0.7885	0.7885	0.7885	0.7885	0.7885	0.7885	0.7885	0.7885	0.7885	0.7885	0.7885	0.7885	0.7885	0.7885	0.7885	0.7885	0.7885	0.7885	0.7885	0.7885	0.7885	0.7885	0.7885	0.7885	0.7885	0.7885	0.7885	0.7885	0.7885	0.7885	0.1154	0.7885	0.7885	0.7885	0.7885	0.7885	0.1154	0.1154	0.7885	0.7885	0.1154	0.0962	0.0962	0.0962	0.0962	0.0962	0.7885	0.7885	0.7885
ALL00636	0.9231	0.9231	0.9231	0.9231	0.9231	0.9231	0.9231	0.9231	0.9231	0.9231	0.9231	0.9231	0.9231	0.9231	0.9231	0.9231	0.9231	0.9231	0.9231	0.9231	0.9231	0.9231	0.9231	0.9231	0.9231	0.9231	0.9231	0.9231	0.9231	0.9231	0.9231	0.9231	0.9231	0.9231	0.9231	0.9231	0.9231	0.9231	0.9231	0.9231	0.9231	0.9231	0.9231	0.9231	0.9231	0.9231	0.0769	0.9231	0.0769
ALL00637	0.9423	0.9423	0.9423	0.9423	0.9423	0.9423	0.9423	0.9423	0.9423	0.9423	0.9423	0.9423	0.9423	0.9423	0.9423	0.9423	0.9423	0.9423	0.9423	0.9423	0.9423	0.9423	0.9423	0.9423	0.9423	0.9423	0.9423	0.9423	0.9423	0.9423	0.9423	0.9423	0.9423	0.9423	0.9423	0.9423	0.9423	0.9423	0.9423	0.9423	0.9423	0.9423	0.9423	0.9423	0.9423	0.9423	0.0577	0.0577	0.0577
ALL00638	0.2115	0.7308	0.2115	0.2115	0.2115	0.7308	0.7308	0.2115	0.2115	0.7308	0.7308	0.7308	0.7308	0.7308	0.7308	0.2115	0.2115	0.7308	0.7308	0.7308	0.7308	0.7308	0.7308	0.7308	0.7308	0.7308	0.7308	0.7308	0.7308	0.2115	0.7308	0.7308	0.7308	0.7308	0.7308	0.7308	0.7308	0.7308	0.2115	0.2115	0.7308	0.7308	0.7308	0.7308	0.7308	0.7308	0.7308	0.7308	0.7308
ALL00639	0.5962	0.5962	0.5962	0.5962	0.5962	0.5962	0.5962	0.5962	0.5962	0.5962	0.3462	0.3462	0.3462	0.5962	0.3462	0.5962	0.5962	0.5962	0.5962	0.5962	0.3462	0.5962	0.3462	0.3462	0.5962	0.5962	0.3462	0.3462	0.5962	0.5962	0.3462	0.3462	0.3462	0.3462	0.5962	0.5962	0.3462	0.3462	0.5962	0.5962	0.3462	0.5962	0.5962	0.5962	0.5962	0.5962	0.3462	0.5962	0.3462
ALL00640	0.8846	0.8846	0.8846	0.8846	0.8846	0.8846	0.8846	0.8846	0.8846	0.8846	0.8846	0.8846	0.8846	0.8846	0.8846	0.8846	0.8846	0.8846	0.8846	0.8846	0.8846	0.8846	0.8846	0.8846	0.8846	0.8846	0.8846	0.8846	0.8846	0.8846	0.8846	0.8846	0.8846	0.8846	0.8846	0.8846	0.8846	0.8846	0.8846	0.8846	0.8846	0.8846	0.8846	0.8846	0.8846	0.8846	0.0577	0.0577	0.0577
ALL00641	0.5192	0.4808	0.5192	0.5192	0.5192	0.4808	0.4808	0.5192	0.5192	0.4808	0.5192	0.5192	0.5192	0.4808	0.5192	0.5192	0.5192	0.4808	0.4808	0.4808	0.5192	0.5192	0.5192	0.5192	0.4808	0.4808	0.5192	0.5192	0.4808	0.5192	0.4808	0.5192	0.5192	0.5192	0.4808	0.4808	0.4808	0.4808	0.5192	0.5192	0.4808	0.4808	0.4808	0.4808	0.4808	0.4808	0.5192	0.5192	0.5192
ALL00642	0.9808	0.9808	0.9808	0.9808	0.9808	0.9808	0.9808	0.9808	0.9808	0.9808	0.9808	0.9808	0.9808	0.9808	0.9808	0.9808	0.9808	0.9808	0.9808	0.9808	0.9808	0.9808	0.9808	0.9808	0.9808	0.9808	0.9808	0.9808	0.9808	0.9808	0.9808	0.9808	0.9808	0.9808	0.9808	0.9808	0.9808	0.9808	0.9808	0.9808	0.9808	0.9808	0.9808	0.9808	0.9808	0.9808	0.9808	0.9808	0.9808
ALL00643	0.2692	0.7308	0.2692	0.2692	0.2692	0.7308	0.7308	0.2692	0.2692	0.7308	0.7308	0.7308	0.7308	0.7308	0.7308	0.2692	0.2692	0.7308	0.7308	0.7308	0.7308	0.7308	0.7308	0.7308	0.7308	0.7308	0.7308	0.7308	0.7308	0.2692	0.7308	0.7308	0.7308	0.7308	0.7308	0.7308	0.7308	0.7308	0.2692	0.2692	0.7308	0.7308	0.7308	0.7308	0.7308	0.7308	0.2692	0.2692	0.2692
ALL00644	0.9615	0.9615	0.9615	0.9615	0.9615	0.9615	0.9615	0.9615	0.9615	0.9615	0.9615	0.9615	0.9615	0.9615	0.9615	0.9615	0.9615	0.9615	0.9615	0.9615	0.9615	0.9615	0.9615	0.9615	0.9615	0.9615	0.9615	0.9615	0.9615	0.9615	0.9615	0.9615	0.9615	0.9615	0.9615	0.9615	0.9615	0.9615	0.9615	0.9615	0.9615	0.0192	0.9615	0.9615	0.9615	0.9615	0.9615	0.9615	0.9615
ALL00645	0.8846	0.8846	0.8846	0.8846	0.8846	0.8846	0.8846	0.8846	0.8846	0.8846	0.8846	0.8846	0.8846	0.8846	0.8846	0.8846	0.8846	0.8846	0.8846	0.8846	0.8846	0.8846	0.8846	0.8846	0.8846	0.8846	0.8846	0.8846	0.8846	0.8846	0.8846	0.8846	0.8846	0.8846	0.8846	0.8846	0.8846	0.8846	0.8846	0.8846	0.8846	0.8846	0.8846	0.8846	0.8846	0.8846	0.0577	0.0577	0.0577
ALL00646	0.9808	0.9808	0.9808	0.9808	0.9808	0.9808	0.9808	0.9808	0.9808	0.9808	0.9808	0.9808	0.9808	0.9808	0.9808	0.9808	0.9808	0.9808	0.9808	0.9808	0.9808	0.9808	0.9808	0.9808	0.9808	0.9808	0.9808	0.9808	0.9808	0.9808	0.9808	0.9808	0.9808	0.9808	0.9808	0.9808	0.9808	0.9808	0.9808	0.9808	0.9808	0.9808	0.9808	0.9808	0.9808	0.9808	0.9808	0.9808	0.9808
ALL00647	0.25	0.75	0.25	0.25	0.25	0.75	0.75	0.25	0.25	0.75	0.75	0.75	0.75	0.75	0.75	0.25	0.25	0.75	0.75	0.75	0.75	0.75	0.75	0.75	0.75	0.75	0.75	0.75	0.75	0.25	0.75	0.75	0.25	0.75	0.75	0.75	0.75	0.75	0.25	0.25	0.75	0.25	0.75	0.75	0.75	0.75	0.75	0.75	0.75
ALL00648	0.9808	0.9808	0.9808	0.9808	0.9808	0.9808	0.9808	0.9808	0.9808	0.9808	0.9808	0.9808	0.9808	0.9808	0.9808	0.9808	0.9808	0.9808	0.9808	0.9808	0.9808	0.9808	0.9808	0.9808	0.9808	0.9808	0.9808	0.9808	0.9808	0.9808	0.9808	0.9808	0.9808	0.9808	0.9808	0.9808	0.9808	0.9808	0.9808	0.9808	0.9808	0.0192	0.9808	0.9808	0.9808	0.9808	0.9808	0.9808	0.9808
ALL00649	0.2885	0.2885	0.2885	0.2885	0.2885	0.2885	0.2885	0.2885	0.2885	0.2885	0.4231	0.4231	0.4231	0.4231	0.4231	0.2885	0.2885	0.2885	0.2885	0.4231	0.4231	0.4231	0.4231	0.4231	0.4231	0.2885	0.4231	0.4231	0.4231	0.2885	0.4231	0.4231	0.2885	0.4231	0.4231	0.4231	0.4231	0.4231	0.2885	0.2885	0.4231	0.2885	0.2885	0.2885	0.2885	0.2885	0.2885	0.2885	0.2885
ALL00650	0.1731	0.6154	0.6154	0.1731	0.1731	0.6154	0.6154	0.1731	0.6154	0.6154	0.6154	0.6154	0.6154	0.6154	0.6154	0.1731	0.1731	0.1731	0.6154	0.6154	0.6154	0.6154	0.6154	0.6154	0.6154	0.6154	0.6154	0.6154	0.6154	0.1731	0.6154	0.6154	0.6154	0.6154	0.6154	0.6154	0.6154	0.6154	0.6154	0.1731	0.6154	0.2115	0.2115	0.2115	0.2115	0.2115	0.2115	0.2115	0.2115
ALL00651	0.9808	0.9808	0.9808	0.9808	0.9808	0.9808	0.9808	0.9808	0.9808	0.9808	0.9808	0.9808	0.9808	0.9808	0.9808	0.9808	0.9808	0.9808	0.9808	0.9808	0.9808	0.9808	0.9808	0.9808	0.9808	0.9808	0.9808	0.9808	0.9808	0.9808	0.9808	0.9808	0.9808	0.9808	0.9808	0.9808	0.9808	0.9808	0.9808	0.9808	0.9808	0.9808	0.9808	0.9808	0.9808	0.9808	0.9808	0.9808	0.9808
ALL00652	0.9423	0.9423	0.9423	0.9423	0.9423	0.9423	0.9423	0.9423	0.9423	0.9423	0.9423	0.9423	0.9423	0.9423	0.9423	0.9423	0.9423	0.9423	0.9423	0.9423	0.9423	0.9423	0.9423	0.9423	0.9423	0.9423	0.9423	0.9423	0.9423	0.9423	0.9423	0.9423	0.9423	0.9423	0.9423	0.9423	0.9423	0.9423	0.9423	0.9423	0.9423	0.0385	0.0385	0.9423	0.9423	0.9423	0.9423	0.9423	0.9423
ALL00653	0.8846	0.8846	0.8846	0.8846	0.8846	0.8846	0.8846	0.8846	0.8846	0.8846	0.8846	0.8846	0.8846	0.8846	0.8846	0.8846	0.8846	0.8846	0.8846	0.8846	0.8846	0.8846	0.8846	0.8846	0.8846	0.8846	0.8846	0.8846	0.8846	0.8846	0.8846	0.8846	0.8846	0.8846	0.8846	0.8846	0.8846	0.8846	0.8846	0.8846	0.8846	0.8846	0.8846	0.8846	0.8846	0.8846	0.0962	0.0962	0.0962
ALL00654	0.8846	0.8846	0.8846	0.8846	0.8846	0.8846	0.8846	0.8846	0.8846	0.8846	0.8846	0.8846	0.8846	0.8846	0.8846	0.8846	0.8846	0.8846	0.8846	0.8846	0.8846	0.8846	0.8846	0.8846	0.8846	0.8846	0.8846	0.8846	0.8846	0.8846	0.8846	0.8846	0.8846	0.8846	0.8846	0.8846	0.8846	0.8846	0.8846	0.8846	0.8846	0.8846	0.8846	0.8846	0.8846	0.8846	0.0577	0.0577	0.0577
ALL00655	0.8462	0.8462	0.8462	0.8462	0.8462	0.8462	0.8462	0.8462	0.8462	0.8462	0.8462	0.8462	0.8462	0.8462	0.8462	0.8462	0.8462	0.8462	0.8462	0.8462	0.8462	0.8462	0.8462	0.8462	0.8462	0.8462	0.8462	0.8462	0.8462	0.8462	0.8462	0.8462	0.8462	0.8462	0.8462	0.8462	0.8462	0.8462	0.8462	0.8462	0.8462	0.0385	0.0385	0.8462	0.8462	0.8462	0.0962	0.0962	0.0962
ALL00656	0.8462	0.8462	0.8462	0.8462	0.8462	0.8462	0.8462	0.8462	0.8462	0.8462	0.8462	0.8462	0.8462	0.8462	0.8462	0.8462	0.8462	0.8462	0.8462	0.8462	0.8462	0.8462	0.8462	0.8462	0.8462	0.8462	0.8462	0.8462	0.8462	0.8462	0.8462	0.8462	0.8462	0.8462	0.8462	0.8462	0.8462	0.8462	0.8462	0.8462	0.8462	0.0962	0.0962	0.0962	0.0962	0.0962	0.8462	0.8462	0.8462
ALL00657	0.7885	0.7885	0.7885	0.7885	0.7885	0.7885	0.7885	0.7885	0.7885	0.7885	0.7885	0.7885	0.7885	0.7885	0.7885	0.7885	0.7885	0.7885	0.7885	0.7885	0.7885	0.7885	0.7885	0.7885	0.7885	0.7885	0.7885	0.7885	0.7885	0.7885	0.7885	0.7885	0.7885	0.7885	0.7885	0.7885	0.7885	0.7885	0.7885	0.7885	0.7885	0.1923	0.1923	0.1923	0.1923	0.1923	0.1923	0.0192	0.1923
ALL00658	0.9231	0.9231	0.9231	0.9231	0.9231	0.9231	0.9231	0.9231	0.9231	0.9231	0.9231	0.9231	0.9231	0.9231	0.9231	0.9231	0.9231	0.9231	0.9231	0.9231	0.9231	0.9231	0.9231	0.9231	0.9231	0.9231	0.9231	0.9231	0.9231	0.9231	0.9231	0.9231	0.9231	0.9231	0.9231	0.9231	0.9231	0.9231	0.9231	0.9231	0.9231	0.9231	0.9231	0.9231	0.9231	0.9231	0.0769	0.0769	0.0769
ALL00659	0.9808	0.9808	0.9808	0.9808	0.9808	0.9808	0.9808	0.9808	0.9808	0.9808	0.9808	0.9808	0.9808	0.9808	0.9808	0.9808	0.9808	0.9808	0.9808	0.9808	0.9808	0.9808	0.9808	0.9808	0.9808	0.9808	0.9808	0.9808	0.9808	0.9808	0.9808	0.9808	0.9808	0.9808	0.9808	0.9808	0.9808	0.9808	0.9808	0.9808	0.9808	0.9808	0.9808	0.9808	0.9808	0.9808	0.9808	0.9808	0.9808
ALL00660	0.8846	0.8846	0.8846	0.8846	0.8846	0.8846	0.8846	0.8846	0.8846	0.8846	0.8846	0.8846	0.8846	0.8846	0.8846	0.8846	0.8846	0.8846	0.8846	0.8846	0.8846	0.8846	0.8846	0.8846	0.8846	0.8846	0.8846	0.8846	0.8846	0.8846	0.8846	0.8846	0.8846	0.8846	0.8846	0.8846	0.8846	0.8846	0.8846	0.8846	0.8846	0.0962	0.0962	0.0962	0.0962	0.0962	0.8846	0.8846	0.8846
ALL00661	0.9231	0.9231	0.9231	0.9231	0.9231	0.9231	0.9231	0.9231	0.9231	0.9231	0.9231	0.9231	0.9231	0.9231	0.9231	0.9231	0.9231	0.9231	0.9231	0.9231	0.9231	0.9231	0.9231	0.9231	0.9231	0.9231	0.9231	0.9231	0.9231	0.9231	0.9231	0.9231	0.9231	0.9231	0.9231	0.9231	0.9231	0.9231	0.9231	0.9231	0.9231	0.9231	0.9231	0.9231	0.9231	0.9231	0.0577	0.0577	0.0577
ALL00662	0.8846	0.8846	0.8846	0.8846	0.8846	0.8846	0.8846	0.8846	0.8846	0.8846	0.8846	0.8846	0.8846	0.8846	0.8846	0.8846	0.8846	0.8846	0.8846	0.8846	0.8846	0.8846	0.8846	0.8846	0.8846	0.8846	0.8846	0.8846	0.8846	0.8846	0.8846	0.8846	0.8846	0.8846	0.8846	0.8846	0.8846	0.8846	0.8846	0.8846	0.8846	0.8846	0.8846	0.8846	0.8846	0.8846	0.0769	0.0769	0.0769
ALL00663	0.7885	0.7885	0.7885	0.7885	0.7885	0.7885	0.7885	0.7885	0.7885	0.7885	0.7885	0.7885	0.7885	0.7885	0.7885	0.7885	0.7885	0.7885	0.7885	0.7885	0.7885	0.7885	0.7885	0.7885	0.7885	0.7885	0.7885	0.7885	0.7885	0.7885	0.7885	0.7885	0.7885	0.7885	0.7885	0.7885	0.7885	0.7885	0.7885	0.7885	0.7885	0.1346	0.1346	0.1346	0.1346	0.1346	0.0577	0.0577	0.0577
ALL00664	0.8269	0.8269	0.8269	0.8269	0.8269	0.8269	0.8269	0.8269	0.8269	0.8269	0.8269	0.8269	0.8269	0.8269	0.8269	0.8269	0.8269	0.8269	0.8269	0.8269	0.8269	0.8269	0.8269	0.8269	0.8269	0.8269	0.8269	0.8269	0.8269	0.8269	0.8269	0.8269	0.8269	0.8269	0.8269	0.8269	0.8269	0.8269	0.8269	0.8269	0.8269	0.1731	0.8269	0.8269	0.1731	0.1731	0.1731	0.1731	0.1731
ALL00665	0.9038	0.9038	0.9038	0.9038	0.9038	0.9038	0.9038	0.9038	0.9038	0.9038	0.9038	0.9038	0.9038	0.9038	0.9038	0.9038	0.9038	0.9038	0.9038	0.9038	0.9038	0.9038	0.9038	0.9038	0.9038	0.9038	0.9038	0.9038	0.9038	0.9038	0.9038	0.9038	0.9038	0.9038	0.9038	0.9038	0.9038	0.9038	0.9038	0.9038	0.9038	0.0577	0.9038	0.9038	0.9038	0.0577	0.9038	0.9038	0.9038
ALL00666	0.8846	0.8846	0.8846	0.8846	0.8846	0.8846	0.8846	0.8846	0.8846	0.8846	0.8846	0.8846	0.8846	0.8846	0.8846	0.8846	0.8846	0.8846	0.8846	0.8846	0.8846	0.8846	0.8846	0.8846	0.8846	0.8846	0.8846	0.8846	0.8846	0.8846	0.8846	0.8846	0.8846	0.8846	0.8846	0.8846	0.8846	0.8846	0.8846	0.8846	0.8846	0.8846	0.8846	0.8846	0.8846	0.8846	0.0577	0.0577	0.0577
ALL00667	0.9231	0.9231	0.9231	0.9231	0.9231	0.9231	0.9231	0.9231	0.9231	0.9231	0.9231	0.9231	0.9231	0.9231	0.9231	0.9231	0.9231	0.9231	0.9231	0.9231	0.9231	0.9231	0.9231	0.9231	0.9231	0.9231	0.9231	0.9231	0.9231	0.9231	0.9231	0.9231	0.9231	0.9231	0.9231	0.9231	0.9231	0.9231	0.9231	0.9231	0.9231	0.9231	0.9231	0.9231	0.9231	0.9231	0.0577	0.0577	0.0577
ALL00668	0.9423	0.9423	0.9423	0.9423	0.9423	0.9423	0.9423	0.9423	0.9423	0.9423	0.9423	0.9423	0.9423	0.9423	0.9423	0.9423	0.9423	0.9423	0.9423	0.9423	0.9423	0.9423	0.9423	0.9423	0.9423	0.9423	0.9423	0.9423	0.9423	0.9423	0.9423	0.9423	0.9423	0.9423	0.9423	0.9423	0.9423	0.9423	0.9423	0.9423	0.9423	0.9423	0.9423	0.9423	0.9423	0.9423	0.9423	0.9423	0.9423
ALL00669	0.6538	0.3462	0.3462	0.6538	0.6538	0.3462	0.3462	0.6538	0.3462	0.6538	0.6538	0.6538	0.6538	0.6538	0.6538	0.6538	0.3462	0.6538	0.3462	0.6538	0.6538	0.6538	0.6538	0.6538	0.6538	0.6538	0.6538	0.6538	0.6538	0.6538	0.6538	0.6538	0.6538	0.6538	0.6538	0.6538	0.6538	0.6538	0.3462	0.3462	0.6538	0.3462	0.3462	0.3462	0.3462	0.3462	0.3462	0.3462	0.3462
ALL00670	0.9423	0.9423	0.9423	0.9423	0.9423	0.9423	0.9423	0.9423	0.9423	0.9423	0.9423	0.9423	0.9423	0.9423	0.9423	0.9423	0.9423	0.9423	0.9423	0.9423	0.9423	0.9423	0.9423	0.9423	0.9423	0.9423	0.9423	0.9423	0.9423	0.9423	0.9423	0.9423	0.9423	0.9423	0.9423	0.9423	0.9423	0.9423	0.9423	0.9423	0.9423	0.9423	0.9423	0.9423	0.9423	0.9423	0.9423	0.9423	0.9423
ALL00671	0.9423	0.9423	0.9423	0.9423	0.9423	0.9423	0.9423	0.9423	0.9423	0.9423	0.9423	0.9423	0.9423	0.9423	0.9423	0.9423	0.9423	0.9423	0.9423	0.9423	0.9423	0.9423	0.9423	0.9423	0.9423	0.9423	0.9423	0.9423	0.9423	0.9423	0.9423	0.9423	0.9423	0.9423	0.9423	0.9423	0.9423	0.9423	0.9423	0.9423	0.9423	0.9423	0.9423	0.9423	0.9423	0.9423	0.0385	0.0192	0.0385
ALL00672	0.8077	0.8077	0.8077	0.8077	0.8077	0.8077	0.8077	0.8077	0.8077	0.8077	0.8077	0.8077	0.8077	0.8077	0.8077	0.8077	0.8077	0.8077	0.8077	0.8077	0.8077	0.8077	0.8077	0.8077	0.8077	0.8077	0.8077	0.8077	0.8077	0.8077	0.8077	0.8077	0.8077	0.8077	0.8077	0.8077	0.8077	0.8077	0.8077	0.8077	0.8077	0.0962	0.0962	0.0962	0.0962	0.0962	0.0385	0.0192	0.0385
ALL00673	0.5962	0.2692	0.2692	0.5962	0.5962	0.2692	0.2692	0.5962	0.2692	0.5962	0.5962	0.5962	0.5962	0.5962	0.5962	0.5962	0.2692	0.5962	0.2692	0.5962	0.5962	0.5962	0.5962	0.5962	0.5962	0.5962	0.5962	0.5962	0.5962	0.5962	0.5962	0.5962	0.2692	0.5962	0.5962	0.5962	0.5962	0.5962	0.2692	0.2692	0.5962	0.0192	0.2692	0.2692	0.2692	0.2692	0.0385	0.0192	0.0385
ALL00674	0.9808	0.9808	0.9808	0.9808	0.9808	0.9808	0.9808	0.9808	0.9808	0.9808	0.9808	0.9808	0.9808	0.9808	0.9808	0.9808	0.9808	0.9808	0.9808	0.9808	0.9808	0.9808	0.9808	0.9808	0.9808	0.9808	0.9808	0.9808	0.9808	0.9808	0.9808	0.9808	0.9808	0.9808	0.9808	0.9808	0.9808	0.9808	0.9808	0.9808	0.9808	0.9808	0.9808	0.9808	0.9808	0.9808	0.9808	0.9808	0.9808
ALL00675	0.5962	0.2885	0.2885	0.5962	0.5962	0.2885	0.2885	0.5962	0.2885	0.5962	0.5962	0.5962	0.5962	0.5962	0.5962	0.5962	0.2885	0.5962	0.2885	0.5962	0.5962	0.5962	0.5962	0.5962	0.5962	0.5962	0.5962	0.5962	0.5962	0.5962	0.5962	0.5962	0.2885	0.5962	0.5962	0.5962	0.5962	0.5962	0.2885	0.2885	0.5962	0.2885	0.2885	0.2885	0.2885	0.2885	0.0769	0.0769	0.0769
ALL00676	0.6346	0.25	0.25	0.6346	0.6346	0.25	0.25	0.6346	0.25	0.6346	0.6346	0.6346	0.6346	0.6346	0.6346	0.6346	0.25	0.6346	0.25	0.6346	0.6346	0.6346	0.6346	0.6346	0.6346	0.6346	0.6346	0.6346	0.6346	0.6346	0.6346	0.6346	0.25	0.6346	0.6346	0.6346	0.6346	0.6346	0.25	0.25	0.6346	0.25	0.25	0.0962	0.0962	0.25	0.0962	0.0962	0.0962
ALL00677	0.5962	0.2885	0.2885	0.5962	0.5962	0.2885	0.2885	0.5962	0.2885	0.5962	0.5962	0.5962	0.5962	0.5962	0.5962	0.5962	0.2885	0.5962	0.2885	0.5962	0.5962	0.5962	0.5962	0.5962	0.5962	0.5962	0.5962	0.5962	0.5962	0.5962	0.5962	0.5962	0.2885	0.5962	0.5962	0.5962	0.5962	0.5962	0.2885	0.2885	0.5962	0.2885	0.2885	0.2885	0.2885	0.2885	0.0577	0.0577	0.0577
ALL00678	0.9808	0.9808	0.9808	0.9808	0.9808	0.9808	0.9808	0.9808	0.9808	0.9808	0.9808	0.9808	0.9808	0.9808	0.9808	0.9808	0.9808	0.9808	0.9808	0.9808	0.9808	0.9808	0.9808	0.9808	0.9808	0.9808	0.9808	0.9808	0.9808	0.9808	0.9808	0.9808	0.9808	0.9808	0.9808	0.9808	0.9808	0.9808	0.9808	0.9808	0.9808	0.9808	0.9808	0.9808	0.9808	0.9808	0.9808	0.9808	0.9808
ALL00679	0.9808	0.9808	0.9808	0.9808	0.9808	0.9808	0.9808	0.9808	0.9808	0.9808	0.9808	0.9808	0.9808	0.9808	0.9808	0.9808	0.9808	0.9808	0.9808	0.9808	0.9808	0.9808	0.9808	0.9808	0.9808	0.9808	0.9808	0.9808	0.9808	0.9808	0.9808	0.9808	0.9808	0.9808	0.9808	0.9808	0.9808	0.9808	0.9808	0.9808	0.9808	0.9808	0.9808	0.9808	0.9808	0.9808	0.9808	0.9808	0.9808
ALL00680	0.9231	0.9231	0.9231	0.9231	0.9231	0.9231	0.9231	0.9231	0.9231	0.9231	0.9231	0.9231	0.9231	0.9231	0.9231	0.9231	0.9231	0.9231	0.9231	0.9231	0.9231	0.9231	0.9231	0.9231	0.9231	0.9231	0.9231	0.9231	0.9231	0.9231	0.9231	0.9231	0.9231	0.9231	0.9231	0.9231	0.9231	0.9231	0.9231	0.9231	0.9231	0.9231	0.9231	0.9231	0.9231	0.9231	0.0769	0.0769	0.0769
ALL00681	0.6538	0.2692	0.2692	0.6538	0.6538	0.2692	0.2692	0.6538	0.2692	0.6538	0.6538	0.6538	0.6538	0.6538	0.6538	0.6538	0.2692	0.6538	0.2692	0.6538	0.6538	0.6538	0.6538	0.6538	0.6538	0.6538	0.6538	0.6538	0.6538	0.6538	0.6538	0.6538	0.6538	0.6538	0.6538	0.6538	0.6538	0.6538	0.2692	0.2692	0.6538	0.2692	0.2692	0.2692	0.2692	0.2692	0.0577	0.0577	0.0577
ALL00682	0.6731	0.2115	0.2115	0.6731	0.6731	0.2115	0.2115	0.6731	0.2115	0.6731	0.6731	0.6731	0.6731	0.6731	0.6731	0.6731	0.2115	0.6731	0.2115	0.6731	0.6731	0.6731	0.6731	0.6731	0.6731	0.6731	0.6731	0.6731	0.6731	0.6731	0.6731	0.6731	0.6731	0.6731	0.6731	0.6731	0.6731	0.6731	0.2115	0.2115	0.6731	0.6731	0.2115	0.6731	0.6731	0.2115	0.0577	0.0577	0.0577
ALL00683	0.8846	0.8846	0.8846	0.8846	0.8846	0.8846	0.8846	0.8846	0.8846	0.8846	0.8846	0.8846	0.8846	0.8846	0.8846	0.8846	0.8846	0.8846	0.8846	0.8846	0.8846	0.8846	0.8846	0.8846	0.8846	0.8846	0.8846	0.8846	0.8846	0.8846	0.8846	0.8846	0.8846	0.8846	0.8846	0.8846	0.8846	0.8846	0.8846	0.8846	0.8846	0.8846	0.8846	0.8846	0.8846	0.8846	0.1154	0.1154	0.1154
ALL00684	0.9808	0.9808	0.9808	0.9808	0.9808	0.9808	0.9808	0.9808	0.9808	0.9808	0.9808	0.9808	0.9808	0.9808	0.9808	0.9808	0.9808	0.9808	0.9808	0.9808	0.9808	0.9808	0.9808	0.9808	0.9808	0.9808	0.9808	0.9808	0.9808	0.9808	0.9808	0.9808	0.9808	0.9808	0.9808	0.9808	0.9808	0.9808	0.9808	0.9808	0.9808	0.9808	0.9808	0.9808	0.9808	0.9808	0.9808	0.9808	0.9808
ALL00685	0.8654	0.8654	0.8654	0.8654	0.8654	0.8654	0.8654	0.8654	0.8654	0.8654	0.8654	0.8654	0.8654	0.8654	0.8654	0.8654	0.8654	0.8654	0.8654	0.8654	0.8654	0.8654	0.8654	0.8654	0.8654	0.8654	0.8654	0.8654	0.8654	0.8654	0.8654	0.8654	0.8654	0.8654	0.8654	0.8654	0.8654	0.8654	0.8654	0.8654	0.8654	0.8654	0.8654	0.8654	0.8654	0.0192	0.0769	0.0769	0.0769
ALL00686	0.8846	0.8846	0.8846	0.8846	0.8846	0.8846	0.8846	0.8846	0.8846	0.8846	0.8846	0.8846	0.8846	0.8846	0.8846	0.8846	0.8846	0.8846	0.8846	0.8846	0.8846	0.8846	0.8846	0.8846	0.8846	0.8846	0.8846	0.8846	0.8846	0.8846	0.8846	0.8846	0.8846	0.8846	0.8846	0.8846	0.8846	0.8846	0.8846	0.8846	0.8846	0.8846	0.8846	0.8846	0.8846	0.8846	0.1154	0.1154	0.1154
ALL00687	0.9808	0.9808	0.9808	0.9808	0.9808	0.9808	0.9808	0.9808	0.9808	0.9808	0.9808	0.9808	0.9808	0.9808	0.9808	0.9808	0.9808	0.9808	0.9808	0.9808	0.9808	0.9808	0.9808	0.9808	0.9808	0.9808	0.9808	0.9808	0.9808	0.9808	0.9808	0.9808	0.9808	0.9808	0.9808	0.9808	0.9808	0.9808	0.9808	0.9808	0.9808	0.9808	0.9808	0.9808	0.9808	0.9808	0.9808	0.9808	0.9808
ALL00688	0.6538	0.6538	0.6538	0.6538	0.6538	0.6538	0.6538	0.6538	0.6538	0.2308	0.2308	0.2308	0.2308	0.2308	0.2308	0.6538	0.6538	0.6538	0.6538	0.6538	0.2308	0.6538	0.6538	0.6538	0.6538	0.6538	0.6538	0.6538	0.6538	0.6538	0.6538	0.2308	0.6538	0.2308	0.6538	0.6538	0.6538	0.6538	0.6538	0.6538	0.6538	0.2308	0.2308	0.6538	0.2308	0.6538	0.1154	0.1154	0.1154
ALL00689	0.9423	0.9423	0.9423	0.9423	0.9423	0.9423	0.9423	0.9423	0.9423	0.9423	0.9423	0.9423	0.9423	0.9423	0.9423	0.9423	0.9423	0.9423	0.9423	0.9423	0.9423	0.9423	0.9423	0.9423	0.9423	0.9423	0.9423	0.9423	0.9423	0.9423	0.9423	0.9423	0.9423	0.9423	0.9423	0.9423	0.9423	0.9423	0.9423	0.9423	0.9423	0.9423	0.9423	0.9423	0.9423	0.9423	0.9423	0.9423	0.9423
ALL00690	0.9231	0.9231	0.9231	0.9231	0.9231	0.9231	0.9231	0.9231	0.9231	0.9231	0.9231	0.9231	0.9231	0.9231	0.9231	0.9231	0.9231	0.9231	0.9231	0.9231	0.9231	0.9231	0.9231	0.9231	0.9231	0.9231	0.9231	0.9231	0.9231	0.9231	0.9231	0.9231	0.9231	0.9231	0.9231	0.9231	0.9231	0.9231	0.9231	0.9231	0.9231	0.9231	0.9231	0.9231	0.9231	0.9231	0.0577	0.0577	0.0577
ALL00691	0.8846	0.8846	0.8846	0.8846	0.8846	0.8846	0.8846	0.8846	0.8846	0.8846	0.8846	0.8846	0.8846	0.8846	0.8846	0.8846	0.8846	0.8846	0.8846	0.8846	0.8846	0.8846	0.8846	0.8846	0.8846	0.8846	0.8846	0.8846	0.8846	0.8846	0.8846	0.8846	0.8846	0.8846	0.8846	0.8846	0.8846	0.8846	0.8846	0.8846	0.8846	0.8846	0.8846	0.8846	0.8846	0.8846	0.0769	0.0769	0.0769
ALL00692	0.8846	0.8846	0.8846	0.8846	0.8846	0.8846	0.8846	0.8846	0.8846	0.8846	0.8846	0.8846	0.8846	0.8846	0.8846	0.8846	0.8846	0.8846	0.8846	0.8846	0.8846	0.8846	0.8846	0.8846	0.8846	0.8846	0.8846	0.8846	0.8846	0.8846	0.8846	0.8846	0.8846	0.8846	0.8846	0.8846	0.8846	0.8846	0.8846	0.8846	0.8846	0.8846	0.8846	0.8846	0.8846	0.8846	0.1154	0.1154	0.1154
ALL00693	0.8846	0.8846	0.8846	0.8846	0.8846	0.8846	0.8846	0.8846	0.8846	0.8846	0.8846	0.8846	0.8846	0.8846	0.8846	0.8846	0.8846	0.8846	0.8846	0.8846	0.8846	0.8846	0.8846	0.8846	0.8846	0.8846	0.8846	0.8846	0.8846	0.8846	0.8846	0.8846	0.8846	0.8846	0.8846	0.8846	0.8846	0.8846	0.8846	0.8846	0.8846	0.0962	0.0962	0.8846	0.0962	0.8846	0.8846	0.8846	0.8846
ALL00694	0.8846	0.8846	0.8846	0.8846	0.8846	0.8846	0.8846	0.8846	0.8846	0.8846	0.8846	0.8846	0.8846	0.8846	0.8846	0.8846	0.8846	0.8846	0.8846	0.8846	0.8846	0.8846	0.8846	0.8846	0.8846	0.8846	0.8846	0.8846	0.8846	0.8846	0.8846	0.8846	0.8846	0.8846	0.8846	0.8846	0.8846	0.8846	0.8846	0.8846	0.8846	0.8846	0.8846	0.8846	0.8846	0.8846	0.0962	0.0962	0.0962
ALL00695	0.8846	0.8846	0.8846	0.8846	0.8846	0.8846	0.8846	0.8846	0.8846	0.8846	0.8846	0.8846	0.8846	0.8846	0.8846	0.8846	0.8846	0.8846	0.8846	0.8846	0.8846	0.8846	0.8846	0.8846	0.8846	0.8846	0.8846	0.8846	0.8846	0.8846	0.8846	0.8846	0.8846	0.8846	0.8846	0.8846	0.8846	0.8846	0.8846	0.8846	0.8846	0.8846	0.8846	0.8846	0.8846	0.8846	0.0962	0.0962	0.0962
ALL00696	0.7308	0.7308	0.7308	0.7308	0.7308	0.7308	0.7308	0.7308	0.7308	0.7308	0.7308	0.7308	0.7308	0.7308	0.7308	0.7308	0.7308	0.7308	0.7308	0.7308	0.7308	0.7308	0.7308	0.7308	0.7308	0.7308	0.7308	0.7308	0.7308	0.7308	0.1538	0.7308	0.7308	0.7308	0.7308	0.7308	0.1538	0.1538	0.7308	0.7308	0.7308	0.1538	0.1538	0.1538	0.1538	0.1538	0.1154	0.1154	0.1154
ALL00697	0.7308	0.7308	0.7308	0.7308	0.7308	0.7308	0.7308	0.7308	0.7308	0.7308	0.7308	0.7308	0.7308	0.7308	0.7308	0.7308	0.7308	0.7308	0.7308	0.7308	0.7308	0.7308	0.7308	0.7308	0.7308	0.7308	0.7308	0.7308	0.7308	0.7308	0.1538	0.7308	0.7308	0.7308	0.7308	0.7308	0.1538	0.1538	0.7308	0.7308	0.7308	0.1538	0.1538	0.1538	0.1538	0.1538	0.0577	0.0577	0.0577
ALL00698	0.9808	0.9808	0.9808	0.9808	0.9808	0.9808	0.9808	0.9808	0.9808	0.9808	0.9808	0.9808	0.9808	0.9808	0.9808	0.9808	0.9808	0.9808	0.9808	0.9808	0.9808	0.9808	0.9808	0.9808	0.9808	0.9808	0.9808	0.9808	0.9808	0.9808	0.9808	0.9808	0.9808	0.9808	0.9808	0.9808	0.9808	0.9808	0.9808	0.9808	0.9808	0.9808	0.9808	0.9808	0.9808	0.9808	0.9808	0.9808	0.9808
ALL00699	0.8846	0.8846	0.8846	0.8846	0.8846	0.8846	0.8846	0.8846	0.8846	0.8846	0.8846	0.8846	0.8846	0.8846	0.8846	0.8846	0.8846	0.8846	0.8846	0.8846	0.8846	0.8846	0.8846	0.8846	0.8846	0.8846	0.8846	0.8846	0.8846	0.8846	0.8846	0.8846	0.8846	0.8846	0.8846	0.8846	0.8846	0.8846	0.8846	0.8846	0.8846	0.8846	0.8846	0.8846	0.8846	0.8846	0.0192	0.0385	0.0385
ALL00700	0.4038	0.4038	0.4038	0.4038	0.4038	0.4038	0.4038	0.4038	0.4038	0.4808	0.4808	0.4808	0.4808	0.4808	0.4808	0.4038	0.4808	0.4038	0.4038	0.4808	0.4808	0.4808	0.4808	0.4808	0.4808	0.4808	0.4808	0.4808	0.4808	0.4038	0.4808	0.4808	0.4038	0.4808	0.4808	0.4808	0.4808	0.4808	0.4038	0.4038	0.4808	0.4038	0.4038	0.4038	0.4038	0.4038	0.0577	0.0577	0.0577
ALL00701	0.9231	0.9231	0.9231	0.9231	0.9231	0.9231	0.9231	0.9231	0.9231	0.9231	0.9231	0.9231	0.9231	0.9231	0.9231	0.9231	0.9231	0.9231	0.9231	0.9231	0.9231	0.9231	0.9231	0.9231	0.9231	0.9231	0.9231	0.9231	0.9231	0.9231	0.9231	0.9231	0.9231	0.9231	0.9231	0.9231	0.9231	0.9231	0.9231	0.9231	0.9231	0.9231	0.9231	0.9231	0.9231	0.9231	0.0577	0.0577	0.0577
ALL00702	0.8846	0.8846	0.8846	0.8846	0.8846	0.8846	0.8846	0.8846	0.8846	0.8846	0.8846	0.8846	0.8846	0.8846	0.8846	0.8846	0.8846	0.8846	0.8846	0.8846	0.8846	0.8846	0.8846	0.8846	0.8846	0.8846	0.8846	0.8846	0.8846	0.8846	0.8846	0.8846	0.8846	0.8846	0.8846	0.8846	0.8846	0.8846	0.8846	0.8846	0.8846	0.8846	0.8846	0.8846	0.8846	0.8846	0.0192	0.0385	0.0385
ALL00703	0.9038	0.9038	0.9038	0.9038	0.9038	0.9038	0.9038	0.9038	0.9038	0.9038	0.9038	0.9038	0.9038	0.9038	0.9038	0.9038	0.9038	0.9038	0.9038	0.9038	0.9038	0.9038	0.9038	0.9038	0.9038	0.9038	0.9038	0.9038	0.9038	0.9038	0.9038	0.9038	0.9038	0.9038	0.9038	0.9038	0.9038	0.9038	0.9038	0.9038	0.9038	0.0192	0.9038	0.9038	0.9038	0.9038	0.0577	0.0577	0.0577
ALL00704	0.9038	0.9038	0.9038	0.9038	0.9038	0.9038	0.9038	0.9038	0.9038	0.9038	0.9038	0.9038	0.9038	0.9038	0.9038	0.9038	0.9038	0.9038	0.9038	0.9038	0.9038	0.9038	0.9038	0.9038	0.9038	0.9038	0.9038	0.9038	0.9038	0.9038	0.9038	0.9038	0.9038	0.9038	0.9038	0.9038	0.9038	0.9038	0.9038	0.9038	0.9038	0.9038	0.9038	0.9038	0.9038	0.9038	0.0962	0.0962	0.0962
ALL00705	0.9231	0.9231	0.9231	0.9231	0.9231	0.9231	0.9231	0.9231	0.9231	0.9231	0.9231	0.9231	0.9231	0.9231	0.9231	0.9231	0.9231	0.9231	0.9231	0.9231	0.9231	0.9231	0.9231	0.9231	0.9231	0.9231	0.9231	0.9231	0.9231	0.9231	0.9231	0.9231	0.9231	0.9231	0.9231	0.9231	0.9231	0.9231	0.9231	0.9231	0.9231	0.9231	0.9231	0.9231	0.9231	0.0192	0.0192	0.9231	0.9231
ALL00706	0.8846	0.8846	0.8846	0.8846	0.8846	0.8846	0.8846	0.8846	0.8846	0.8846	0.8846	0.8846	0.8846	0.8846	0.8846	0.8846	0.8846	0.8846	0.8846	0.8846	0.8846	0.8846	0.8846	0.8846	0.8846	0.8846	0.8846	0.8846	0.8846	0.8846	0.8846	0.8846	0.8846	0.8846	0.8846	0.8846	0.8846	0.8846	0.8846	0.8846	0.8846	0.8846	0.8846	0.8846	0.8846	0.8846	0.0962	0.0962	0.0962
ALL00707	0.7885	0.7885	0.7885	0.7885	0.7885	0.7885	0.7885	0.7885	0.7885	0.7885	0.7885	0.7885	0.7885	0.7885	0.7885	0.7885	0.7885	0.7885	0.7885	0.7885	0.7885	0.7885	0.7885	0.7885	0.7885	0.7885	0.7885	0.7885	0.7885	0.7885	0.7885	0.7885	0.7885	0.7885	0.7885	0.7885	0.7885	0.7885	0.7885	0.7885	0.7885	0.1346	0.1346	0.1346	0.1346	0.1346	0.0385	0.0192	0.0385
ALL00708	0.7885	0.7885	0.7885	0.7885	0.7885	0.7885	0.7885	0.7885	0.7885	0.7885	0.7885	0.7885	0.7885	0.7885	0.7885	0.7885	0.7885	0.7885	0.7885	0.7885	0.7885	0.7885	0.7885	0.7885	0.7885	0.7885	0.7885	0.7885	0.7885	0.7885	0.7885	0.7885	0.7885	0.7885	0.7885	0.7885	0.7885	0.7885	0.7885	0.7885	0.7885	0.0962	0.0962	0.0962	0.0962	0.0962	0.0577	0.0577	0.0577
ALL00709	0.7885	0.7885	0.7885	0.7885	0.7885	0.7885	0.7885	0.7885	0.7885	0.7885	0.7885	0.7885	0.7885	0.7885	0.7885	0.7885	0.7885	0.7885	0.7885	0.7885	0.7885	0.7885	0.7885	0.7885	0.7885	0.7885	0.7885	0.7885	0.7885	0.7885	0.7885	0.7885	0.7885	0.7885	0.7885	0.7885	0.7885	0.7885	0.7885	0.7885	0.7885	0.0962	0.0962	0.0962	0.0962	0.0962	0.0577	0.0577	0.0577
ALL00710	0.9615	0.9615	0.9615	0.9615	0.9615	0.9615	0.9615	0.9615	0.9615	0.9615	0.9615	0.9615	0.9615	0.9615	0.9615	0.9615	0.9615	0.9615	0.9615	0.9615	0.9615	0.9615	0.9615	0.9615	0.9615	0.9615	0.9615	0.9615	0.9615	0.9615	0.9615	0.9615	0.9615	0.9615	0.9615	0.9615	0.9615	0.9615	0.9615	0.9615	0.9615	0.9615	0.9615	0.9615	0.9615	0.9615	0.9615	0.9615	0.9615
ALL00711	0.9808	0.9808	0.9808	0.9808	0.9808	0.9808	0.9808	0.9808	0.9808	0.9808	0.9808	0.9808	0.9808	0.9808	0.9808	0.9808	0.9808	0.9808	0.9808	0.9808	0.9808	0.9808	0.9808	0.9808	0.9808	0.9808	0.9808	0.9808	0.9808	0.9808	0.9808	0.9808	0.9808	0.9808	0.9808	0.9808	0.9808	0.9808	0.9808	0.9808	0.9808	0.9808	0.9808	0.9808	0.9808	0.9808	0.9808	0.9808	0.9808
ALL00712	0.9038	0.9038	0.9038	0.9038	0.9038	0.9038	0.9038	0.9038	0.9038	0.9038	0.9038	0.9038	0.9038	0.9038	0.9038	0.9038	0.9038	0.9038	0.9038	0.9038	0.9038	0.9038	0.9038	0.9038	0.9038	0.9038	0.9038	0.9038	0.9038	0.9038	0.9038	0.9038	0.9038	0.9038	0.9038	0.9038	0.9038	0.9038	0.9038	0.9038	0.9038	0.9038	0.9038	0.9038	0.9038	0.9038	0.0192	0.0192	0.0192
ALL00713	0.9615	0.9615	0.9615	0.9615	0.9615	0.9615	0.9615	0.9615	0.9615	0.9615	0.9615	0.9615	0.9615	0.9615	0.9615	0.9615	0.9615	0.9615	0.9615	0.9615	0.9615	0.9615	0.9615	0.9615	0.9615	0.9615	0.9615	0.9615	0.9615	0.9615	0.9615	0.9615	0.9615	0.9615	0.9615	0.9615	0.9615	0.9615	0.9615	0.9615	0.9615	0.9615	0.9615	0.9615	0.9615	0.9615	0.0385	0.9615	0.0385
ALL00714	0.7885	0.7885	0.7885	0.7885	0.7885	0.7885	0.7885	0.7885	0.7885	0.7885	0.7885	0.7885	0.7885	0.7885	0.7885	0.7885	0.7885	0.7885	0.7885	0.7885	0.7885	0.7885	0.7885	0.7885	0.7885	0.7885	0.7885	0.7885	0.7885	0.7885	0.7885	0.7885	0.7885	0.7885	0.7885	0.7885	0.7885	0.7885	0.7885	0.7885	0.7885	0.1731	0.1731	0.1731	0.1731	0.1731	0.0192	0.0192	0.1731
ALL00715	0.8846	0.8846	0.8846	0.8846	0.8846	0.8846	0.8846	0.8846	0.8846	0.8846	0.8846	0.8846	0.8846	0.8846	0.8846	0.8846	0.8846	0.8846	0.8846	0.8846	0.8846	0.8846	0.8846	0.8846	0.8846	0.8846	0.8846	0.8846	0.8846	0.8846	0.8846	0.8846	0.8846	0.8846	0.8846	0.8846	0.8846	0.8846	0.8846	0.8846	0.8846	0.8846	0.8846	0.8846	0.8846	0.8846	0.1154	0.1154	0.1154
ALL00716	0.8846	0.8846	0.8846	0.8846	0.8846	0.8846	0.8846	0.8846	0.8846	0.8846	0.8846	0.8846	0.8846	0.8846	0.8846	0.8846	0.8846	0.8846	0.8846	0.8846	0.8846	0.8846	0.8846	0.8846	0.8846	0.8846	0.8846	0.8846	0.8846	0.8846	0.8846	0.8846	0.8846	0.8846	0.8846	0.8846	0.8846	0.8846	0.8846	0.8846	0.8846	0.8846	0.8846	0.8846	0.8846	0.8846	0.0577	0.0577	0.0577
ALL00717	0.8269	0.8269	0.8269	0.8269	0.8269	0.8269	0.8269	0.8269	0.8269	0.8269	0.8269	0.0962	0.8269	0.8269	0.8269	0.8269	0.8269	0.8269	0.8269	0.8269	0.8269	0.8269	0.8269	0.8269	0.8269	0.8269	0.8269	0.8269	0.8269	0.8269	0.8269	0.8269	0.8269	0.8269	0.8269	0.8269	0.8269	0.8269	0.8269	0.8269	0.8269	0.0962	0.0962	0.0962	0.0962	0.8269	0.0577	0.0577	0.0577
ALL00718	0.8846	0.8846	0.8846	0.8846	0.8846	0.8846	0.8846	0.8846	0.8846	0.8846	0.8846	0.1154	0.8846	0.8846	0.8846	0.8846	0.8846	0.8846	0.8846	0.8846	0.8846	0.8846	0.8846	0.8846	0.8846	0.8846	0.8846	0.8846	0.8846	0.8846	0.8846	0.8846	0.8846	0.8846	0.8846	0.8846	0.8846	0.8846	0.8846	0.8846	0.8846	0.1154	0.1154	0.8846	0.1154	0.1154	0.8846	0.8846	0.8846
ALL00719	0.5962	0.5962	0.5962	0.5962	0.5962	0.5962	0.5962	0.5962	0.5962	0.1923	0.1923	0.0962	0.1923	0.1923	0.1923	0.5962	0.5962	0.5962	0.5962	0.5962	0.1923	0.5962	0.5962	0.5962	0.5962	0.5962	0.5962	0.5962	0.5962	0.5962	0.5962	0.1923	0.5962	0.1923	0.1923	0.1923	0.5962	0.5962	0.5962	0.5962	0.0962	0.0962	0.0962	0.5962	0.0962	0.5962	0.1154	0.1154	0.1154
ALL00720	0.9808	0.9808	0.9808	0.9808	0.9808	0.9808	0.9808	0.9808	0.9808	0.9808	0.9808	0.9808	0.9808	0.9808	0.9808	0.9808	0.9808	0.9808	0.9808	0.9808	0.9808	0.9808	0.9808	0.9808	0.9808	0.9808	0.9808	0.9808	0.9808	0.9808	0.9808	0.9808	0.9808	0.9808	0.9808	0.9808	0.9808	0.9808	0.9808	0.9808	0.9808	0.9808	0.9808	0.9808	0.9808	0.9808	0.9808	0.9808	0.9808
ALL00721	0.4231	0.4231	0.4231	0.4231	0.4231	0.4231	0.4231	0.4231	0.4231	0.4038	0.4038	0.0962	0.4038	0.4038	0.4038	0.4231	0.4038	0.4038	0.4231	0.4038	0.4038	0.4038	0.4038	0.4038	0.4038	0.4038	0.4038	0.4038	0.4038	0.4231	0.4231	0.4038	0.4231	0.4038	0.4038	0.4038	0.4231	0.4231	0.4231	0.4231	0.4231	0.0962	0.0962	0.0962	0.0962	0.4231	0.0192	0.4231	0.4231
ALL00722	0.8846	0.8846	0.8846	0.8846	0.8846	0.8846	0.8846	0.8846	0.8846	0.8846	0.8846	0.8846	0.8846	0.8846	0.8846	0.8846	0.8846	0.8846	0.8846	0.8846	0.8846	0.8846	0.8846	0.8846	0.8846	0.8846	0.8846	0.8846	0.8846	0.8846	0.8846	0.8846	0.8846	0.8846	0.8846	0.8846	0.8846	0.8846	0.8846	0.8846	0.8846	0.8846	0.8846	0.8846	0.8846	0.8846	0.0962	0.0962	0.0962
ALL00723	0.8269	0.8269	0.8269	0.8269	0.8269	0.8269	0.8269	0.8269	0.8269	0.8269	0.8269	0.1538	0.8269	0.8269	0.8269	0.8269	0.8269	0.8269	0.8269	0.8269	0.8269	0.8269	0.8269	0.8269	0.8269	0.8269	0.8269	0.8269	0.8269	0.8269	0.1538	0.8269	0.8269	0.8269	0.8269	0.8269	0.1538	0.1538	0.8269	0.8269	0.8269	0.1538	0.1538	0.1538	0.1538	0.8269	0.8269	0.8269	0.8269
ALL00724	0.7692	0.7692	0.7692	0.7692	0.7692	0.7692	0.7692	0.7692	0.7692	0.7692	0.7692	0.1923	0.7692	0.7692	0.7692	0.7692	0.7692	0.7692	0.7692	0.7692	0.7692	0.7692	0.7692	0.7692	0.7692	0.7692	0.7692	0.7692	0.7692	0.7692	0.7692	0.7692	0.7692	0.7692	0.7692	0.7692	0.7692	0.7692	0.7692	0.7692	0.7692	0.1923	0.1923	0.1923	0.1923	0.1923	0.1923	0.1923	0.1923
ALL00725	0.7692	0.7692	0.7692	0.7692	0.7692	0.7692	0.7692	0.7692	0.7692	0.7692	0.7692	0.0769	0.7692	0.7692	0.7692	0.7692	0.7692	0.7692	0.7692	0.7692	0.7692	0.7692	0.7692	0.7692	0.7692	0.7692	0.7692	0.7692	0.7692	0.7692	0.7692	0.7692	0.7692	0.7692	0.7692	0.7692	0.7692	0.7692	0.7692	0.7692	0.7692	0.0769	0.0769	0.0769	0.0385	0.0385	0.0577	0.0577	0.0577
ALL00726	0.8846	0.8846	0.8846	0.8846	0.8846	0.8846	0.8846	0.8846	0.8846	0.8846	0.8846	0.8846	0.8846	0.8846	0.8846	0.8846	0.8846	0.8846	0.8846	0.8846	0.8846	0.8846	0.8846	0.8846	0.8846	0.8846	0.8846	0.8846	0.8846	0.8846	0.8846	0.8846	0.8846	0.8846	0.8846	0.8846	0.8846	0.8846	0.8846	0.8846	0.8846	0.8846	0.8846	0.8846	0.8846	0.8846	0.0769	0.0769	0.0769
ALL00727	0.8654	0.8654	0.8654	0.8654	0.8654	0.8654	0.8654	0.8654	0.8654	0.8654	0.8654	0.1154	0.8654	0.8654	0.8654	0.8654	0.8654	0.8654	0.8654	0.8654	0.8654	0.8654	0.8654	0.8654	0.8654	0.8654	0.8654	0.8654	0.8654	0.8654	0.8654	0.8654	0.8654	0.8654	0.8654	0.8654	0.8654	0.8654	0.8654	0.8654	0.8654	0.1154	0.1154	0.1154	0.1154	0.1154	0.8654	0.8654	0.8654
ALL00728	0.9808	0.9808	0.9808	0.9808	0.9808	0.9808	0.9808	0.9808	0.9808	0.9808	0.9808	0.9808	0.9808	0.9808	0.9808	0.9808	0.9808	0.9808	0.9808	0.9808	0.9808	0.9808	0.9808	0.9808	0.9808	0.9808	0.9808	0.9808	0.9808	0.9808	0.9808	0.9808	0.9808	0.9808	0.9808	0.9808	0.9808	0.9808	0.9808	0.9808	0.9808	0.9808	0.9808	0.9808	0.9808	0.9808	0.9808	0.0192	0.9808
ALL00729	0.9038	0.9038	0.9038	0.9038	0.9038	0.9038	0.9038	0.9038	0.9038	0.9038	0.9038	0.9038	0.9038	0.9038	0.9038	0.9038	0.9038	0.9038	0.9038	0.9038	0.9038	0.9038	0.9038	0.9038	0.9038	0.9038	0.9038	0.9038	0.9038	0.9038	0.9038	0.9038	0.9038	0.9038	0.9038	0.9038	0.9038	0.9038	0.9038	0.9038	0.9038	0.9038	0.9038	0.9038	0.9038	0.9038	0.0962	0.0962	0.0962
ALL00730	0.9231	0.9231	0.9231	0.9231	0.9231	0.9231	0.9231	0.9231	0.9231	0.9231	0.9231	0.9231	0.9231	0.9231	0.9231	0.9231	0.9231	0.9231	0.9231	0.9231	0.9231	0.9231	0.9231	0.9231	0.9231	0.9231	0.9231	0.9231	0.9231	0.9231	0.9231	0.9231	0.9231	0.9231	0.9231	0.9231	0.9231	0.9231	0.9231	0.9231	0.9231	0.9231	0.9231	0.9231	0.9231	0.9231	0.0577	0.0577	0.0577
ALL00731	0.8269	0.8269	0.8269	0.8269	0.8269	0.8269	0.8269	0.8269	0.8269	0.8269	0.8269	0.1538	0.8269	0.8269	0.8269	0.8269	0.8269	0.8269	0.8269	0.8269	0.8269	0.8269	0.8269	0.8269	0.8269	0.8269	0.8269	0.8269	0.8269	0.8269	0.8269	0.8269	0.8269	0.8269	0.8269	0.8269	0.8269	0.8269	0.8269	0.8269	0.8269	0.1538	0.1538	0.1538	0.1538	0.1538	0.8269	0.8269	0.8269
ALL00732	0.9231	0.9231	0.9231	0.9231	0.9231	0.9231	0.9231	0.9231	0.9231	0.9231	0.9231	0.9231	0.9231	0.9231	0.9231	0.9231	0.9231	0.9231	0.9231	0.9231	0.9231	0.9231	0.9231	0.9231	0.9231	0.9231	0.9231	0.9231	0.9231	0.9231	0.9231	0.9231	0.9231	0.9231	0.9231	0.9231	0.9231	0.9231	0.9231	0.9231	0.9231	0.9231	0.9231	0.9231	0.9231	0.9231	0.0577	0.0577	0.0577
ALL00733	0.9231	0.9231	0.9231	0.9231	0.9231	0.9231	0.9231	0.9231	0.9231	0.9231	0.9231	0.0192	0.9231	0.9231	0.9231	0.9231	0.9231	0.9231	0.9231	0.9231	0.9231	0.9231	0.9231	0.9231	0.9231	0.9231	0.9231	0.9231	0.9231	0.9231	0.9231	0.9231	0.9231	0.9231	0.9231	0.9231	0.9231	0.9231	0.9231	0.9231	0.0385	0.9231	0.9231	0.0385	0.9231	0.9231	0.9231	0.9231	0.9231
ALL00734	0.8654	0.8654	0.8654	0.8654	0.8654	0.8654	0.8654	0.8654	0.8654	0.8654	0.8654	0.8654	0.8654	0.8654	0.8654	0.8654	0.8654	0.8654	0.8654	0.8654	0.8654	0.8654	0.8654	0.8654	0.8654	0.8654	0.8654	0.8654	0.8654	0.8654	0.8654	0.8654	0.8654	0.8654	0.8654	0.8654	0.8654	0.8654	0.8654	0.8654	0.0192	0.8654	0.8654	0.8654	0.8654	0.8654	0.0962	0.0962	0.0962
ALL00735	0.9231	0.9231	0.9231	0.9231	0.9231	0.9231	0.9231	0.9231	0.9231	0.9231	0.9231	0.9231	0.9231	0.9231	0.9231	0.9231	0.9231	0.9231	0.9231	0.9231	0.9231	0.9231	0.9231	0.9231	0.9231	0.9231	0.9231	0.9231	0.9231	0.9231	0.9231	0.9231	0.9231	0.9231	0.9231	0.9231	0.9231	0.9231	0.9231	0.9231	0.9231	0.9231	0.9231	0.9231	0.9231	0.9231	0.0769	0.0769	0.0769
ALL00736	0.8846	0.8846	0.8846	0.8846	0.8846	0.8846	0.8846	0.8846	0.8846	0.8846	0.8846	0.8846	0.8846	0.8846	0.8846	0.8846	0.8846	0.8846	0.8846	0.8846	0.8846	0.8846	0.8846	0.8846	0.8846	0.8846	0.8846	0.8846	0.8846	0.8846	0.8846	0.8846	0.8846	0.8846	0.8846	0.8846	0.8846	0.8846	0.8846	0.8846	0.8846	0.8846	0.8846	0.8846	0.8846	0.8846	0.0577	0.0577	0.0577
ALL00737	0.8846	0.8846	0.8846	0.8846	0.8846	0.8846	0.8846	0.8846	0.8846	0.8846	0.8846	0.8846	0.8846	0.8846	0.8846	0.8846	0.8846	0.8846	0.8846	0.8846	0.8846	0.8846	0.8846	0.8846	0.8846	0.8846	0.8846	0.8846	0.8846	0.8846	0.8846	0.8846	0.8846	0.8846	0.8846	0.8846	0.8846	0.8846	0.8846	0.8846	0.1154	0.8846	0.8846	0.8846	0.8846	0.8846	0.1154	0.1154	0.1154
ALL00738	0.7692	0.7692	0.7692	0.7692	0.7692	0.7692	0.7692	0.7692	0.7692	0.7692	0.7692	0.7692	0.7692	0.7692	0.7692	0.7692	0.7692	0.7692	0.1346	0.7692	0.7692	0.7692	0.7692	0.7692	0.7692	0.7692	0.7692	0.7692	0.7692	0.7692	0.7692	0.7692	0.7692	0.7692	0.7692	0.7692	0.7692	0.7692	0.7692	0.7692	0.1346	0.1346	0.1346	0.1346	0.1346	0.1346	0.0577	0.0577	0.0577
ALL00739	0.4423	0.4423	0.4423	0.4423	0.4423	0.4423	0.4423	0.4423	0.4423	0.4808	0.4808	0.4808	0.4808	0.4808	0.4808	0.4808	0.4808	0.4808	0.4423	0.4808	0.4808	0.4808	0.4808	0.4808	0.4808	0.4808	0.4808	0.4808	0.4808	0.4423	0.4423	0.4808	0.4423	0.4808	0.4808	0.4808	0.4808	0.4808	0.4423	0.4423	0.4423	0.4423	0.4423	0.4423	0.4423	0.4423	0.0577	0.0577	0.0577
ALL00740	0.8654	0.8654	0.8654	0.8654	0.8654	0.8654	0.8654	0.8654	0.8654	0.8654	0.8654	0.8654	0.8654	0.8654	0.8654	0.8654	0.8654	0.8654	0.8654	0.8654	0.8654	0.8654	0.8654	0.8654	0.8654	0.8654	0.8654	0.8654	0.8654	0.8654	0.8654	0.8654	0.8654	0.8654	0.8654	0.8654	0.8654	0.8654	0.8654	0.8654	0.8654	0.8654	0.8654	0.8654	0.8654	0.0192	0.0577	0.0577	0.0577
ALL00741	0.4615	0.4615	0.4615	0.4615	0.4615	0.4615	0.4615	0.4615	0.4615	0.5385	0.5385	0.4615	0.5385	0.5385	0.5385	0.5385	0.5385	0.5385	0.4615	0.5385	0.5385	0.5385	0.5385	0.5385	0.5385	0.5385	0.5385	0.5385	0.5385	0.4615	0.5385	0.5385	0.4615	0.5385	0.5385	0.4615	0.4615	0.4615	0.4615	0.4615	0.4615	0.4615	0.4615	0.4615	0.4615	0.4615	0.5385	0.5385	0.5385
ALL00742	0.4615	0.4615	0.4615	0.4615	0.4615	0.4615	0.4615	0.4615	0.4615	0.4231	0.4231	0.4615	0.4231	0.4231	0.4231	0.4231	0.4231	0.4231	0.4615	0.4231	0.4231	0.4231	0.4231	0.4231	0.4231	0.4231	0.4231	0.4231	0.4231	0.4615	0.4231	0.4231	0.4615	0.4231	0.4231	0.4615	0.4615	0.4615	0.4615	0.4615	0.4615	0.4615	0.4615	0.0192	0.4615	0.4615	0.0577	0.0577	0.0577
ALL00743	0.4615	0.4615	0.4615	0.4615	0.4615	0.4615	0.4615	0.4615	0.4615	0.5192	0.5192	0.4615	0.5192	0.5192	0.5192	0.5192	0.5192	0.5192	0.4615	0.5192	0.5192	0.5192	0.5192	0.5192	0.5192	0.5192	0.5192	0.5192	0.5192	0.4615	0.5192	0.5192	0.4615	0.5192	0.5192	0.4615	0.4615	0.4615	0.4615	0.4615	0.4615	0.4615	0.4615	0.4615	0.4615	0.4615	0.5192	0.5192	0.5192
ALL00744	0.9615	0.9615	0.9615	0.9615	0.9615	0.9615	0.9615	0.9615	0.9615	0.9615	0.9615	0.9615	0.9615	0.9615	0.9615	0.9615	0.9615	0.9615	0.9615	0.9615	0.9615	0.9615	0.9615	0.9615	0.9615	0.9615	0.9615	0.9615	0.9615	0.9615	0.9615	0.9615	0.9615	0.9615	0.9615	0.9615	0.9615	0.9615	0.9615	0.9615	0.9615	0.0192	0.9615	0.9615	0.9615	0.9615	0.9615	0.9615	0.9615
ALL00745	0.9615	0.9615	0.9615	0.9615	0.9615	0.9615	0.9615	0.9615	0.9615	0.9615	0.9615	0.9615	0.9615	0.9615	0.9615	0.9615	0.9615	0.9615	0.9615	0.9615	0.9615	0.9615	0.9615	0.9615	0.9615	0.9615	0.9615	0.9615	0.9615	0.9615	0.9615	0.9615	0.9615	0.9615	0.9615	0.9615	0.9615	0.9615	0.9615	0.9615	0.0192	0.9615	0.9615	0.9615	0.9615	0.9615	0.9615	0.9615	0.9615
ALL00746	0.4615	0.4615	0.4615	0.4615	0.4615	0.4615	0.4615	0.4615	0.4615	0.4615	0.4615	0.4615	0.4615	0.4615	0.4615	0.4615	0.4615	0.4615	0.4615	0.4615	0.4615	0.4615	0.4615	0.4615	0.4615	0.4615	0.4615	0.4615	0.4615	0.4615	0.4615	0.4615	0.4615	0.4615	0.4615	0.4615	0.4615	0.4615	0.4615	0.4615	0.4615	0.4615	0.4615	0.4615	0.4615	0.4615	0.4615	0.0192	0.4615
ALL00747	0.5769	0.5769	0.5769	0.5769	0.5769	0.5769	0.5769	0.5769	0.5769	0.4231	0.4231	0.5769	0.4231	0.4231	0.4231	0.4231	0.4231	0.4231	0.5769	0.4231	0.4231	0.4231	0.4231	0.4231	0.4231	0.4231	0.4231	0.4231	0.4231	0.5769	0.4231	0.4231	0.5769	0.4231	0.4231	0.5769	0.5769	0.5769	0.5769	0.5769	0.5769	0.5769	0.5769	0.5769	0.5769	0.5769	0.5769	0.5769	0.5769
ALL00748	0.5577	0.5577	0.5577	0.5577	0.5577	0.5577	0.5577	0.5577	0.5577	0.4231	0.4231	0.5577	0.4231	0.4231	0.4231	0.4231	0.4231	0.4231	0.5577	0.4231	0.4231	0.4231	0.4231	0.4231	0.4231	0.4231	0.4231	0.4231	0.4231	0.5577	0.4231	0.4231	0.5577	0.4231	0.4231	0.5577	0.5577	0.5577	0.5577	0.5577	0.5577	0.5577	0.5577	0.5577	0.5577	0.5577	0.5577	0.5577	0.5577
ALL00749	0.9231	0.9231	0.9231	0.9231	0.9231	0.9231	0.9231	0.9231	0.9231	0.9231	0.9231	0.9231	0.9231	0.9231	0.9231	0.9231	0.9231	0.9231	0.9231	0.9231	0.9231	0.9231	0.9231	0.9231	0.9231	0.9231	0.9231	0.9231	0.9231	0.9231	0.9231	0.9231	0.9231	0.9231	0.9231	0.9231	0.9231	0.9231	0.9231	0.9231	0.9231	0.9231	0.9231	0.9231	0.9231	0.9231	0.0577	0.0577	0.0577
ALL00750	0.8654	0.8654	0.8654	0.8654	0.8654	0.8654	0.8654	0.8654	0.8654	0.8654	0.8654	0.8654	0.8654	0.8654	0.8654	0.8654	0.8654	0.8654	0.0962	0.8654	0.8654	0.8654	0.8654	0.8654	0.8654	0.8654	0.8654	0.8654	0.8654	0.8654	0.0192	0.8654	0.8654	0.8654	0.8654	0.8654	0.8654	0.8654	0.8654	0.8654	0.8654	0.0962	0.0962	0.0962	0.0962	0.8654	0.8654	0.8654	0.8654
ALL00751	0.9808	0.9808	0.9808	0.9808	0.9808	0.9808	0.9808	0.9808	0.9808	0.9808	0.9808	0.9808	0.9808	0.9808	0.9808	0.9808	0.9808	0.9808	0.9808	0.9808	0.9808	0.9808	0.9808	0.9808	0.9808	0.9808	0.9808	0.9808	0.9808	0.9808	0.9808	0.9808	0.9808	0.9808	0.9808	0.9808	0.9808	0.9808	0.9808	0.9808	0.9808	0.9808	0.9808	0.9808	0.9808	0.9808	0.9808	0.9808	0.9808
ALL00752	0.8846	0.8846	0.8846	0.8846	0.8846	0.8846	0.8846	0.8846	0.8846	0.8846	0.8846	0.8846	0.8846	0.8846	0.8846	0.8846	0.8846	0.8846	0.8846	0.8846	0.8846	0.8846	0.8846	0.8846	0.8846	0.8846	0.8846	0.8846	0.8846	0.8846	0.8846	0.8846	0.8846	0.8846	0.8846	0.8846	0.8846	0.8846	0.8846	0.8846	0.8846	0.8846	0.8846	0.8846	0.8846	0.8846	0.1154	0.1154	0.1154
ALL00753	0.8462	0.8462	0.8462	0.8462	0.8462	0.8462	0.8462	0.8462	0.8462	0.8462	0.8462	0.8462	0.8462	0.8462	0.8462	0.8462	0.8462	0.8462	0.8462	0.8462	0.8462	0.8462	0.8462	0.8462	0.8462	0.8462	0.8462	0.8462	0.8462	0.8462	0.8462	0.8462	0.8462	0.8462	0.8462	0.8462	0.8462	0.8462	0.8462	0.8462	0.8462	0.1538	0.1538	0.1538	0.1538	0.1538	0.1538	0.1538	0.1538
ALL00754	0.9808	0.9808	0.9808	0.9808	0.9808	0.9808	0.9808	0.9808	0.9808	0.9808	0.9808	0.9808	0.9808	0.9808	0.9808	0.9808	0.9808	0.9808	0.9808	0.9808	0.9808	0.9808	0.9808	0.9808	0.9808	0.9808	0.9808	0.9808	0.9808	0.9808	0.9808	0.9808	0.9808	0.9808	0.9808	0.9808	0.9808	0.9808	0.9808	0.9808	0.9808	0.9808	0.9808	0.9808	0.9808	0.9808	0.9808	0.9808	0.9808
ALL00755	0.9808	0.9808	0.9808	0.9808	0.9808	0.9808	0.9808	0.9808	0.9808	0.9808	0.9808	0.9808	0.9808	0.9808	0.9808	0.9808	0.9808	0.9808	0.9808	0.9808	0.9808	0.9808	0.9808	0.9808	0.9808	0.9808	0.9808	0.9808	0.9808	0.9808	0.9808	0.9808	0.9808	0.9808	0.9808	0.9808	0.9808	0.9808	0.9808	0.9808	0.9808	0.9808	0.9808	0.9808	0.9808	0.9808	0.9808	0.9808	0.9808
ALL00756	0.8269	0.8269	0.8269	0.8269	0.8269	0.8269	0.8269	0.8269	0.8269	0.8269	0.8269	0.8269	0.8269	0.8269	0.8269	0.8269	0.8269	0.8269	0.8269	0.8269	0.8269	0.8269	0.8269	0.8269	0.8269	0.8269	0.8269	0.8269	0.8269	0.8269	0.8269	0.8269	0.8269	0.8269	0.8269	0.8269	0.0385	0.0385	0.8269	0.8269	0.0192	0.8269	0.8269	0.8269	0.8269	0.8269	0.0962	0.0962	0.0962
ALL00757	0.9808	0.9808	0.9808	0.9808	0.9808	0.9808	0.9808	0.9808	0.9808	0.9808	0.9808	0.9808	0.9808	0.9808	0.9808	0.9808	0.9808	0.9808	0.9808	0.9808	0.9808	0.9808	0.9808	0.9808	0.9808	0.9808	0.9808	0.9808	0.9808	0.9808	0.9808	0.9808	0.9808	0.9808	0.9808	0.9808	0.9808	0.9808	0.9808	0.9808	0.9808	0.9808	0.9808	0.9808	0.9808	0.9808	0.9808	0.9808	0.9808
ALL00758	0.8654	0.8654	0.8654	0.8654	0.8654	0.8654	0.8654	0.8654	0.8654	0.8654	0.8654	0.8654	0.8654	0.8654	0.8654	0.8654	0.8654	0.8654	0.8654	0.8654	0.8654	0.8654	0.8654	0.8654	0.8654	0.8654	0.8654	0.8654	0.8654	0.8654	0.8654	0.8654	0.8654	0.8654	0.8654	0.8654	0.8654	0.8654	0.8654	0.8654	0.0192	0.8654	0.8654	0.8654	0.8654	0.8654	0.0577	0.0577	0.0577
ALL00759	0.9423	0.9423	0.9423	0.9423	0.9423	0.9423	0.9423	0.9423	0.9423	0.9423	0.9423	0.9423	0.9423	0.9423	0.9423	0.9423	0.9423	0.9423	0.9423	0.9423	0.9423	0.9423	0.9423	0.9423	0.9423	0.9423	0.9423	0.9423	0.9423	0.9423	0.9423	0.9423	0.9423	0.9423	0.9423	0.9423	0.9423	0.9423	0.9423	0.9423	0.9423	0.9423	0.9423	0.9423	0.9423	0.9423	0.9423	0.9423	0.9423
ALL00760	0.8654	0.8654	0.8654	0.8654	0.8654	0.8654	0.8654	0.8654	0.8654	0.8654	0.8654	0.8654	0.8654	0.8654	0.8654	0.8654	0.8654	0.8654	0.8654	0.8654	0.8654	0.8654	0.8654	0.8654	0.8654	0.8654	0.8654	0.8654	0.8654	0.8654	0.8654	0.8654	0.8654	0.8654	0.8654	0.8654	0.8654	0.8654	0.8654	0.8654	0.8654	0.0192	0.8654	0.8654	0.8654	0.8654	0.0769	0.0769	0.0769
ALL00761	0.7115	0.7115	0.7115	0.7115	0.7115	0.7115	0.7115	0.7115	0.7115	0.7115	0.7115	0.7115	0.7115	0.7115	0.7115	0.7115	0.7115	0.7115	0.2308	0.7115	0.2308	0.7115	0.7115	0.7115	0.7115	0.7115	0.7115	0.7115	0.7115	0.7115	0.7115	0.7115	0.7115	0.2308	0.7115	0.7115	0.2308	0.2308	0.7115	0.7115	0.7115	0.2308	0.2308	0.2308	0.2308	0.2308	0.0577	0.0577	0.0577
ALL00762	0.6923	0.6923	0.6923	0.6923	0.6923	0.6923	0.6923	0.6923	0.6923	0.6923	0.6923	0.6923	0.6923	0.6923	0.6923	0.6923	0.6923	0.6923	0.1923	0.6923	0.1923	0.6923	0.6923	0.6923	0.6923	0.6923	0.6923	0.6923	0.6923	0.6923	0.6923	0.6923	0.6923	0.1923	0.6923	0.6923	0.1923	0.1923	0.6923	0.6923	0.6923	0.1923	0.1923	0.1923	0.1923	0.1923	0.0577	0.0577	0.0577
ALL00763	0.8846	0.8846	0.8846	0.8846	0.8846	0.8846	0.8846	0.8846	0.8846	0.8846	0.8846	0.8846	0.8846	0.8846	0.8846	0.8846	0.8846	0.8846	0.8846	0.8846	0.8846	0.8846	0.8846	0.8846	0.8846	0.8846	0.8846	0.8846	0.8846	0.8846	0.8846	0.8846	0.8846	0.8846	0.8846	0.8846	0.8846	0.8846	0.8846	0.8846	0.8846	0.8846	0.8846	0.8846	0.8846	0.8846	0.0962	0.0962	0.0962
ALL00764	0.9808	0.9808	0.9808	0.9808	0.9808	0.9808	0.9808	0.9808	0.9808	0.9808	0.9808	0.9808	0.9808	0.9808	0.9808	0.9808	0.9808	0.9808	0.9808	0.9808	0.9808	0.9808	0.9808	0.9808	0.9808	0.9808	0.9808	0.9808	0.9808	0.9808	0.9808	0.9808	0.9808	0.9808	0.9808	0.9808	0.9808	0.9808	0.9808	0.9808	0.9808	0.9808	0.9808	0.9808	0.9808	0.9808	0.9808	0.9808	0.9808
ALL00765	0.9808	0.9808	0.9808	0.9808	0.9808	0.9808	0.9808	0.9808	0.9808	0.9808	0.9808	0.9808	0.9808	0.9808	0.9808	0.9808	0.9808	0.9808	0.9808	0.9808	0.9808	0.9808	0.9808	0.9808	0.9808	0.9808	0.9808	0.9808	0.9808	0.9808	0.9808	0.9808	0.9808	0.9808	0.9808	0.9808	0.9808	0.9808	0.9808	0.9808	0.9808	0.9808	0.9808	0.9808	0.9808	0.9808	0.9808	0.9808	0.9808
ALL00766	0.8846	0.8846	0.8846	0.8846	0.8846	0.8846	0.8846	0.8846	0.8846	0.8846	0.8846	0.8846	0.8846	0.8846	0.8846	0.8846	0.8846	0.8846	0.8846	0.8846	0.8846	0.8846	0.8846	0.8846	0.8846	0.8846	0.8846	0.8846	0.8846	0.8846	0.8846	0.8846	0.8846	0.8846	0.8846	0.8846	0.8846	0.8846	0.8846	0.8846	0.8846	0.8846	0.8846	0.8846	0.8846	0.8846	0.0577	0.0577	0.0577
ALL00767	0.9231	0.9231	0.9231	0.9231	0.9231	0.9231	0.9231	0.9231	0.9231	0.9231	0.9231	0.9231	0.9231	0.9231	0.9231	0.9231	0.9231	0.9231	0.9231	0.9231	0.9231	0.9231	0.9231	0.9231	0.9231	0.9231	0.9231	0.9231	0.9231	0.9231	0.9231	0.9231	0.9231	0.9231	0.9231	0.9231	0.9231	0.9231	0.9231	0.9231	0.9231	0.9231	0.9231	0.9231	0.9231	0.9231	0.0577	0.0577	0.0577
ALL00768	0.9808	0.9808	0.9808	0.9808	0.9808	0.9808	0.9808	0.9808	0.9808	0.9808	0.9808	0.9808	0.9808	0.9808	0.9808	0.9808	0.9808	0.9808	0.9808	0.9808	0.9808	0.9808	0.9808	0.9808	0.9808	0.9808	0.9808	0.9808	0.9808	0.9808	0.9808	0.9808	0.9808	0.9808	0.9808	0.9808	0.9808	0.9808	0.9808	0.9808	0.9808	0.9808	0.9808	0.9808	0.9808	0.9808	0.9808	0.9808	0.9808
ALL00769	0.6923	0.6923	0.6923	0.6923	0.6923	0.6923	0.6923	0.6923	0.6923	0.6923	0.6923	0.6923	0.6923	0.6923	0.6923	0.6923	0.6923	0.6923	0.2885	0.6923	0.2885	0.6923	0.6923	0.6923	0.6923	0.6923	0.6923	0.6923	0.6923	0.6923	0.6923	0.6923	0.6923	0.2885	0.6923	0.6923	0.2885	0.2885	0.6923	0.6923	0.6923	0.2885	0.2885	0.2885	0.2885	0.2885	0.2885	0.2885	0.2885
ALL00770	0.9423	0.9423	0.9423	0.9423	0.9423	0.9423	0.9423	0.9423	0.9423	0.9423	0.9423	0.9423	0.9423	0.9423	0.9423	0.9423	0.9423	0.9423	0.9423	0.9423	0.9423	0.9423	0.9423	0.9423	0.9423	0.9423	0.9423	0.9423	0.9423	0.9423	0.9423	0.9423	0.9423	0.9423	0.9423	0.9423	0.9423	0.9423	0.9423	0.9423	0.9423	0.9423	0.9423	0.9423	0.9423	0.9423	0.0577	0.0577	0.0577
ALL00771	0.6923	0.6923	0.6923	0.6923	0.6923	0.6923	0.6923	0.6923	0.6923	0.6923	0.6923	0.6923	0.6923	0.6923	0.6923	0.6923	0.6923	0.6923	0.3077	0.6923	0.3077	0.6923	0.6923	0.6923	0.6923	0.6923	0.6923	0.6923	0.6923	0.6923	0.6923	0.6923	0.6923	0.3077	0.6923	0.6923	0.3077	0.3077	0.6923	0.6923	0.6923	0.3077	0.3077	0.3077	0.3077	0.3077	0.3077	0.3077	0.3077
ALL00772	0.9231	0.9231	0.9231	0.9231	0.9231	0.9231	0.9231	0.9231	0.9231	0.9231	0.9231	0.9231	0.9231	0.9231	0.9231	0.9231	0.9231	0.9231	0.9231	0.9231	0.9231	0.9231	0.9231	0.9231	0.9231	0.9231	0.9231	0.9231	0.9231	0.9231	0.9231	0.9231	0.9231	0.9231	0.9231	0.9231	0.9231	0.9231	0.9231	0.9231	0.9231	0.9231	0.9231	0.9231	0.9231	0.9231	0.0577	0.0577	0.0577
ALL00773	0.6923	0.6923	0.6923	0.6923	0.6923	0.6923	0.6923	0.6923	0.6923	0.6923	0.6923	0.6923	0.6923	0.6923	0.6923	0.6923	0.6923	0.6923	0.3077	0.6923	0.3077	0.6923	0.6923	0.6923	0.6923	0.6923	0.6923	0.6923	0.6923	0.6923	0.6923	0.6923	0.6923	0.3077	0.6923	0.6923	0.3077	0.3077	0.6923	0.6923	0.6923	0.3077	0.3077	0.3077	0.3077	0.3077	0.3077	0.3077	0.3077
ALL00774	0.9808	0.9808	0.9808	0.9808	0.9808	0.9808	0.9808	0.9808	0.9808	0.9808	0.9808	0.9808	0.9808	0.9808	0.9808	0.9808	0.9808	0.9808	0.9808	0.9808	0.9808	0.9808	0.9808	0.9808	0.9808	0.9808	0.9808	0.9808	0.9808	0.9808	0.9808	0.9808	0.9808	0.9808	0.9808	0.9808	0.9808	0.9808	0.9808	0.9808	0.9808	0.9808	0.9808	0.9808	0.9808	0.9808	0.9808	0.9808	0.9808
ALL00775	0.8654	0.8654	0.8654	0.8654	0.8654	0.8654	0.8654	0.8654	0.8654	0.8654	0.8654	0.8654	0.8654	0.8654	0.8654	0.8654	0.8654	0.8654	0.8654	0.8654	0.8654	0.8654	0.8654	0.8654	0.8654	0.8654	0.8654	0.8654	0.8654	0.8654	0.8654	0.8654	0.8654	0.8654	0.8654	0.8654	0.8654	0.8654	0.8654	0.8654	0.8654	0.1346	0.1346	0.1346	0.1346	0.1346	0.8654	0.8654	0.8654
ALL00776	0.9231	0.9231	0.9231	0.9231	0.9231	0.9231	0.9231	0.9231	0.9231	0.9231	0.9231	0.9231	0.9231	0.9231	0.9231	0.9231	0.9231	0.9231	0.9231	0.9231	0.9231	0.9231	0.9231	0.9231	0.9231	0.9231	0.9231	0.9231	0.9231	0.9231	0.9231	0.9231	0.9231	0.9231	0.9231	0.9231	0.9231	0.9231	0.9231	0.9231	0.9231	0.9231	0.9231	0.9231	0.9231	0.9231	0.0192	0.0577	0.0577
ALL00777	0.7885	0.7885	0.7885	0.7885	0.7885	0.7885	0.7885	0.7885	0.7885	0.7885	0.7885	0.7885	0.7885	0.7885	0.7885	0.7885	0.7885	0.7885	0.7885	0.7885	0.7885	0.7885	0.7885	0.7885	0.7885	0.7885	0.7885	0.7885	0.7885	0.7885	0.7885	0.7885	0.7885	0.7885	0.7885	0.7885	0.7885	0.7885	0.7885	0.7885	0.7885	0.0962	0.0962	0.0962	0.0962	0.0962	0.0769	0.0769	0.0769
ALL00778	0.9808	0.9808	0.9808	0.9808	0.9808	0.9808	0.9808	0.9808	0.9808	0.9808	0.9808	0.9808	0.9808	0.9808	0.9808	0.9808	0.9808	0.9808	0.9808	0.9808	0.9808	0.9808	0.9808	0.9808	0.9808	0.9808	0.9808	0.9808	0.9808	0.9808	0.9808	0.9808	0.9808	0.9808	0.9808	0.9808	0.9808	0.9808	0.9808	0.9808	0.9808	0.9808	0.9808	0.9808	0.9808	0.9808	0.9808	0.9808	0.9808
ALL00779	0.5	0.5	0.5	0.5	0.5	0.5	0.5	0.5	0.5	0.5	0.5	0.5	0.5	0.5	0.5	0.5	0.5	0.5	0.5	0.5	0.5	0.5	0.5	0.5	0.5	0.5	0.5	0.5	0.5	0.5	0.5	0.5	0.5	0.5	0.5	0.5	0.5	0.5	0.5	0.5	0.5	0.5	0.5	0.5	0.5	0.5	0.5	0.5	0.5
ALL00780	0.7885	0.7885	0.7885	0.7885	0.7885	0.7885	0.7885	0.7885	0.7885	0.7885	0.7885	0.7885	0.7885	0.7885	0.7885	0.7885	0.7885	0.7885	0.7885	0.7885	0.7885	0.7885	0.7885	0.7885	0.7885	0.7885	0.7885	0.7885	0.7885	0.7885	0.7885	0.7885	0.7885	0.7885	0.7885	0.7885	0.7885	0.7885	0.7885	0.7885	0.7885	0.0962	0.0962	0.0962	0.0962	0.0962	0.0962	0.0962	0.0962
ALL00781	0.9615	0.9615	0.9615	0.9615	0.9615	0.9615	0.9615	0.9615	0.9615	0.9615	0.9615	0.9615	0.9615	0.9615	0.9615	0.9615	0.9615	0.9615	0.9615	0.9615	0.9615	0.9615	0.9615	0.9615	0.9615	0.9615	0.9615	0.9615	0.9615	0.9615	0.9615	0.9615	0.9615	0.9615	0.9615	0.9615	0.0385	0.0385	0.9615	0.9615	0.9615	0.9615	0.9615	0.9615	0.9615	0.9615	0.9615	0.9615	0.9615
ALL00782	0.3077	0.3077	0.3077	0.3077	0.3077	0.3077	0.3077	0.3077	0.3077	0.5	0.5	0.3077	0.5	0.5	0.5	0.5	0.5	0.5	0.5	0.5	0.5	0.5	0.5	0.5	0.5	0.5	0.5	0.5	0.5	0.3077	0.5	0.5	0.3077	0.5	0.5	0.3077	0.5	0.5	0.3077	0.3077	0.5	0.0769	0.0769	0.0769	0.0769	0.3077	0.0769	0.0769	0.0769
ALL00783	0.9231	0.9231	0.9231	0.9231	0.9231	0.9231	0.9231	0.9231	0.9231	0.9231	0.9231	0.9231	0.9231	0.9231	0.9231	0.9231	0.9231	0.9231	0.9231	0.9231	0.9231	0.9231	0.9231	0.9231	0.9231	0.9231	0.9231	0.9231	0.9231	0.9231	0.9231	0.9231	0.9231	0.9231	0.9231	0.9231	0.9231	0.9231	0.9231	0.9231	0.9231	0.9231	0.9231	0.9231	0.9231	0.9231	0.0577	0.0577	0.0577
ALL00784	0.9423	0.9423	0.9423	0.9423	0.9423	0.9423	0.9423	0.9423	0.9423	0.9423	0.9423	0.9423	0.9423	0.9423	0.9423	0.9423	0.9423	0.9423	0.9423	0.9423	0.9423	0.9423	0.9423	0.9423	0.9423	0.9423	0.9423	0.9423	0.9423	0.9423	0.9423	0.9423	0.9423	0.9423	0.9423	0.9423	0.9423	0.9423	0.9423	0.9423	0.9423	0.9423	0.9423	0.9423	0.9423	0.9423	0.0577	0.0577	0.0577
ALL00785	0.9808	0.9808	0.9808	0.9808	0.9808	0.9808	0.9808	0.9808	0.9808	0.9808	0.9808	0.9808	0.9808	0.9808	0.9808	0.9808	0.9808	0.9808	0.9808	0.9808	0.9808	0.9808	0.9808	0.9808	0.9808	0.9808	0.9808	0.9808	0.9808	0.9808	0.9808	0.9808	0.9808	0.9808	0.9808	0.9808	0.9808	0.9808	0.9808	0.9808	0.9808	0.9808	0.9808	0.9808	0.9808	0.9808	0.9808	0.9808	0.9808
ALL00786	0.7885	0.7885	0.7885	0.7885	0.7885	0.7885	0.7885	0.7885	0.7885	0.7885	0.7885	0.7885	0.7885	0.7885	0.7885	0.7885	0.7885	0.7885	0.7885	0.7885	0.7885	0.7885	0.7885	0.7885	0.7885	0.7885	0.7885	0.7885	0.7885	0.7885	0.7885	0.7885	0.7885	0.7885	0.7885	0.7885	0.7885	0.7885	0.7885	0.7885	0.7885	0.1538	0.1538	0.1538	0.1538	0.1538	0.0577	0.0577	0.0577
ALL00787	0.9615	0.9615	0.9615	0.9615	0.9615	0.9615	0.9615	0.9615	0.9615	0.9615	0.9615	0.9615	0.9615	0.9615	0.9615	0.9615	0.9615	0.9615	0.9615	0.9615	0.9615	0.9615	0.9615	0.9615	0.9615	0.9615	0.9615	0.9615	0.9615	0.9615	0.9615	0.9615	0.9615	0.9615	0.9615	0.9615	0.9615	0.9615	0.9615	0.9615	0.9615	0.9615	0.9615	0.9615	0.9615	0.9615	0.9615	0.9615	0.9615
ALL00788	0.9423	0.9423	0.9423	0.9423	0.9423	0.9423	0.9423	0.9423	0.9423	0.9423	0.9423	0.9423	0.9423	0.9423	0.9423	0.9423	0.9423	0.9423	0.9423	0.9423	0.9423	0.9423	0.9423	0.9423	0.9423	0.9423	0.9423	0.9423	0.9423	0.9423	0.9423	0.9423	0.9423	0.9423	0.9423	0.9423	0.9423	0.9423	0.9423	0.9423	0.9423	0.9423	0.9423	0.9423	0.9423	0.9423	0.9423	0.9423	0.9423
ALL00789	0.7885	0.7885	0.7885	0.7885	0.7885	0.7885	0.7885	0.7885	0.7885	0.7885	0.7885	0.7885	0.7885	0.7885	0.7885	0.7885	0.7885	0.7885	0.7885	0.7885	0.7885	0.7885	0.7885	0.7885	0.7885	0.7885	0.7885	0.7885	0.7885	0.7885	0.7885	0.7885	0.7885	0.7885	0.7885	0.7885	0.7885	0.7885	0.7885	0.7885	0.7885	0.0962	0.0962	0.0962	0.0962	0.0962	0.0962	0.0962	0.0962
ALL00790	0.9231	0.9231	0.9231	0.9231	0.9231	0.9231	0.9231	0.9231	0.9231	0.9231	0.9231	0.9231	0.9231	0.9231	0.9231	0.9231	0.9231	0.9231	0.9231	0.9231	0.9231	0.9231	0.9231	0.9231	0.9231	0.9231	0.9231	0.9231	0.9231	0.9231	0.9231	0.9231	0.9231	0.9231	0.9231	0.9231	0.9231	0.9231	0.9231	0.9231	0.9231	0.9231	0.9231	0.9231	0.9231	0.9231	0.0577	0.0577	0.0577
ALL00791	0.9231	0.9231	0.9231	0.9231	0.9231	0.9231	0.9231	0.9231	0.9231	0.9231	0.9231	0.9231	0.9231	0.9231	0.9231	0.9231	0.9231	0.9231	0.9231	0.9231	0.9231	0.9231	0.9231	0.9231	0.9231	0.9231	0.9231	0.9231	0.9231	0.9231	0.9231	0.9231	0.9231	0.9231	0.9231	0.9231	0.9231	0.9231	0.9231	0.9231	0.9231	0.0577	0.0577	0.9231	0.0577	0.9231	0.9231	0.9231	0.9231
ALL00792	0.8846	0.8846	0.8846	0.8846	0.8846	0.8846	0.8846	0.8846	0.8846	0.8846	0.8846	0.8846	0.8846	0.8846	0.8846	0.8846	0.8846	0.8846	0.8846	0.8846	0.8846	0.8846	0.8846	0.8846	0.8846	0.8846	0.8846	0.8846	0.8846	0.8846	0.8846	0.8846	0.8846	0.8846	0.8846	0.8846	0.8846	0.8846	0.8846	0.8846	0.8846	0.8846	0.8846	0.8846	0.8846	0.8846	0.1154	0.1154	0.1154
ALL00793	0.9615	0.9615	0.9615	0.9615	0.9615	0.9615	0.9615	0.9615	0.9615	0.9615	0.9615	0.9615	0.9615	0.9615	0.9615	0.9615	0.9615	0.9615	0.9615	0.9615	0.9615	0.9615	0.9615	0.9615	0.9615	0.9615	0.9615	0.9615	0.9615	0.9615	0.9615	0.9615	0.9615	0.9615	0.9615	0.9615	0.9615	0.9615	0.9615	0.9615	0.9615	0.9615	0.9615	0.9615	0.9615	0.9615	0.9615	0.0192	0.9615
ALL00794	0.7885	0.7885	0.7885	0.7885	0.7885	0.7885	0.7885	0.7885	0.7885	0.7885	0.7885	0.7885	0.7885	0.7885	0.7885	0.7885	0.7885	0.7885	0.7885	0.7885	0.7885	0.7885	0.7885	0.7885	0.7885	0.7885	0.7885	0.7885	0.7885	0.7885	0.7885	0.7885	0.7885	0.7885	0.7885	0.7885	0.7885	0.7885	0.7885	0.7885	0.7885	0.1346	0.1346	0.1346	0.1346	0.1346	0.0577	0.0577	0.0577
ALL00795	0.9423	0.9423	0.9423	0.9423	0.9423	0.9423	0.9423	0.9423	0.9423	0.9423	0.9423	0.9423	0.9423	0.9423	0.9423	0.9423	0.9423	0.9423	0.9423	0.9423	0.9423	0.9423	0.9423	0.9423	0.9423	0.9423	0.9423	0.9423	0.9423	0.9423	0.9423	0.9423	0.9423	0.9423	0.9423	0.9423	0.9423	0.9423	0.9423	0.9423	0.9423	0.9423	0.9423	0.9423	0.9423	0.9423	0.9423	0.9423	0.9423
ALL00796	0.7885	0.7885	0.7885	0.7885	0.7885	0.7885	0.7885	0.7885	0.7885	0.7885	0.7885	0.7885	0.7885	0.7885	0.7885	0.7885	0.7885	0.7885	0.7885	0.7885	0.7885	0.7885	0.7885	0.7885	0.7885	0.7885	0.7885	0.7885	0.7885	0.7885	0.7885	0.7885	0.7885	0.7885	0.7885	0.7885	0.7885	0.7885	0.7885	0.7885	0.7885	0.2115	0.2115	0.2115	0.2115	0.2115	0.2115	0.2115	0.2115
ALL00797	0.8846	0.8846	0.8846	0.8846	0.8846	0.8846	0.8846	0.8846	0.8846	0.8846	0.8846	0.8846	0.8846	0.8846	0.8846	0.8846	0.8846	0.8846	0.8846	0.8846	0.8846	0.8846	0.8846	0.8846	0.8846	0.8846	0.8846	0.8846	0.8846	0.8846	0.8846	0.8846	0.8846	0.8846	0.8846	0.8846	0.8846	0.8846	0.8846	0.8846	0.8846	0.8846	0.8846	0.8846	0.8846	0.8846	0.0962	0.0962	0.0962
ALL00798	0.7885	0.7885	0.7885	0.7885	0.7885	0.7885	0.7885	0.7885	0.7885	0.7885	0.7885	0.7885	0.7885	0.7885	0.7885	0.7885	0.7885	0.7885	0.7885	0.7885	0.7885	0.7885	0.7885	0.7885	0.7885	0.7885	0.7885	0.7885	0.7885	0.7885	0.7885	0.7885	0.7885	0.7885	0.7885	0.7885	0.7885	0.7885	0.7885	0.7885	0.7885	0.1538	0.1538	0.1538	0.1538	0.1538	0.1538	0.1538	0.1538
ALL00799	0.9231	0.9231	0.9231	0.9231	0.9231	0.9231	0.9231	0.9231	0.9231	0.9231	0.9231	0.9231	0.9231	0.9231	0.9231	0.9231	0.9231	0.9231	0.9231	0.9231	0.9231	0.9231	0.9231	0.9231	0.9231	0.9231	0.9231	0.9231	0.9231	0.9231	0.9231	0.9231	0.9231	0.9231	0.9231	0.9231	0.9231	0.9231	0.9231	0.9231	0.9231	0.9231	0.9231	0.9231	0.9231	0.9231	0.0577	0.0577	0.0577
ALL00800	0.8269	0.8269	0.8269	0.8269	0.8269	0.8269	0.8269	0.8269	0.8269	0.8269	0.8269	0.8269	0.8269	0.8269	0.8269	0.8269	0.8269	0.8269	0.8269	0.8269	0.8269	0.8269	0.8269	0.8269	0.8269	0.8269	0.8269	0.8269	0.8269	0.8269	0.8269	0.8269	0.8269	0.8269	0.8269	0.8269	0.8269	0.8269	0.8269	0.8269	0.8269	0.0962	0.0962	0.0962	0.0962	0.0962	0.0577	0.0577	0.0577
ALL00801	0.8846	0.8846	0.8846	0.8846	0.8846	0.8846	0.8846	0.8846	0.8846	0.8846	0.8846	0.8846	0.8846	0.8846	0.8846	0.8846	0.8846	0.8846	0.8846	0.8846	0.8846	0.8846	0.8846	0.8846	0.8846	0.8846	0.8846	0.8846	0.8846	0.8846	0.8846	0.8846	0.8846	0.8846	0.8846	0.8846	0.8846	0.8846	0.8846	0.8846	0.8846	0.0962	0.0962	0.0962	0.0962	0.0962	0.8846	0.8846	0.8846
ALL00802	0.9808	0.9808	0.9808	0.9808	0.9808	0.9808	0.9808	0.9808	0.9808	0.9808	0.9808	0.9808	0.9808	0.9808	0.9808	0.9808	0.9808	0.9808	0.9808	0.9808	0.9808	0.9808	0.9808	0.9808	0.9808	0.9808	0.9808	0.9808	0.9808	0.9808	0.9808	0.9808	0.9808	0.9808	0.9808	0.9808	0.9808	0.9808	0.9808	0.9808	0.9808	0.9808	0.9808	0.9808	0.9808	0.9808	0.9808	0.9808	0.9808
ALL00803	0.7885	0.7885	0.7885	0.7885	0.7885	0.7885	0.7885	0.7885	0.7885	0.7885	0.7885	0.7885	0.7885	0.7885	0.7885	0.7885	0.7885	0.7885	0.7885	0.7885	0.7885	0.7885	0.7885	0.7885	0.7885	0.7885	0.7885	0.7885	0.7885	0.7885	0.7885	0.7885	0.7885	0.7885	0.7885	0.7885	0.7885	0.7885	0.7885	0.7885	0.7885	0.1346	0.1346	0.1346	0.1346	0.1346	0.0577	0.0577	0.0577
ALL00804	0.9231	0.9231	0.9231	0.9231	0.9231	0.9231	0.9231	0.9231	0.9231	0.9231	0.9231	0.9231	0.9231	0.9231	0.9231	0.9231	0.9231	0.9231	0.9231	0.9231	0.9231	0.9231	0.9231	0.9231	0.9231	0.9231	0.9231	0.9231	0.9231	0.9231	0.9231	0.9231	0.9231	0.9231	0.9231	0.9231	0.9231	0.9231	0.9231	0.9231	0.9231	0.9231	0.9231	0.9231	0.9231	0.9231	0.0769	0.0769	0.0769
ALL00805	0.8269	0.8269	0.8269	0.8269	0.8269	0.8269	0.8269	0.8269	0.8269	0.8269	0.8269	0.8269	0.8269	0.8269	0.8269	0.8269	0.8269	0.8269	0.8269	0.8269	0.8269	0.8269	0.8269	0.8269	0.8269	0.8269	0.8269	0.8269	0.8269	0.8269	0.8269	0.8269	0.8269	0.8269	0.8269	0.8269	0.8269	0.8269	0.8269	0.8269	0.8269	0.1538	0.1538	0.1538	0.1538	0.1538	0.1538	0.1538	0.1538
ALL00806	0.9038	0.9038	0.9038	0.9038	0.9038	0.9038	0.9038	0.9038	0.9038	0.9038	0.9038	0.9038	0.9038	0.9038	0.9038	0.9038	0.9038	0.9038	0.9038	0.9038	0.9038	0.9038	0.9038	0.9038	0.9038	0.9038	0.9038	0.9038	0.9038	0.9038	0.9038	0.9038	0.9038	0.9038	0.9038	0.9038	0.9038	0.9038	0.9038	0.9038	0.9038	0.0769	0.0769	0.9038	0.0769	0.0769	0.9038	0.9038	0.9038
ALL00807	0.7308	0.7308	0.7308	0.7308	0.7308	0.7308	0.7308	0.7308	0.7308	0.7308	0.7308	0.7308	0.7308	0.7308	0.7308	0.7308	0.7308	0.7308	0.7308	0.7308	0.7308	0.7308	0.7308	0.7308	0.7308	0.7308	0.7308	0.7308	0.7308	0.7308	0.7308	0.7308	0.7308	0.7308	0.7308	0.7308	0.25	0.25	0.7308	0.7308	0.25	0.25	0.25	0.25	0.25	0.25	0.25	0.25	0.25
ALL00808	0.7885	0.7885	0.7885	0.7885	0.7885	0.7885	0.7885	0.7885	0.7885	0.7885	0.7885	0.7885	0.7885	0.7885	0.7885	0.7885	0.7885	0.7885	0.7885	0.7885	0.7885	0.7885	0.7885	0.7885	0.7885	0.7885	0.7885	0.7885	0.7885	0.7885	0.7885	0.7885	0.7885	0.7885	0.7885	0.7885	0.7885	0.7885	0.7885	0.7885	0.7885	0.2115	0.2115	0.2115	0.2115	0.2115	0.2115	0.2115	0.2115
ALL00809	0.9615	0.9615	0.9615	0.9615	0.9615	0.9615	0.9615	0.9615	0.9615	0.9615	0.9615	0.9615	0.9615	0.9615	0.9615	0.9615	0.9615	0.9615	0.9615	0.9615	0.9615	0.9615	0.9615	0.9615	0.9615	0.9615	0.9615	0.9615	0.9615	0.9615	0.9615	0.9615	0.9615	0.9615	0.9615	0.9615	0.9615	0.9615	0.9615	0.9615	0.9615	0.9615	0.9615	0.9615	0.9615	0.9615	0.9615	0.9615	0.9615
ALL00810	0.8654	0.8654	0.8654	0.8654	0.8654	0.8654	0.8654	0.8654	0.8654	0.8654	0.8654	0.8654	0.8654	0.8654	0.8654	0.8654	0.8654	0.8654	0.8654	0.8654	0.8654	0.8654	0.8654	0.8654	0.8654	0.8654	0.8654	0.8654	0.8654	0.8654	0.8654	0.8654	0.8654	0.8654	0.8654	0.8654	0.8654	0.8654	0.8654	0.8654	0.8654	0.0769	0.0769	0.8654	0.0769	0.0769	0.0385	0.0192	0.0385
ALL00811	0.2885	0.5385	0.5385	0.2885	0.2885	0.5385	0.5385	0.2885	0.5385	0.5385	0.5385	0.2885	0.5385	0.5385	0.5385	0.5385	0.5385	0.5385	0.2885	0.5385	0.5385	0.5385	0.5385	0.5385	0.5385	0.5385	0.5385	0.5385	0.5385	0.2885	0.5385	0.5385	0.5385	0.5385	0.2885	0.2885	0.1154	0.1154	0.5385	0.2885	0.1154	0.2885	0.2885	0.2885	0.2885	0.2885	0.1154	0.1154	0.1154
ALL00812	0.3654	0.5192	0.5192	0.3654	0.3654	0.5192	0.5192	0.3654	0.5192	0.5192	0.5192	0.3654	0.5192	0.5192	0.5192	0.5192	0.5192	0.5192	0.3654	0.5192	0.3654	0.5192	0.5192	0.5192	0.5192	0.5192	0.5192	0.5192	0.5192	0.3654	0.5192	0.5192	0.5192	0.3654	0.3654	0.3654	0.3654	0.3654	0.5192	0.5192	0.3654	0.3654	0.3654	0.3654	0.3654	0.3654	0.0577	0.0577	0.0577
ALL00813	0.8846	0.8846	0.8846	0.8846	0.8846	0.8846	0.8846	0.8846	0.8846	0.8846	0.8846	0.8846	0.8846	0.8846	0.8846	0.8846	0.8846	0.8846	0.8846	0.8846	0.8846	0.8846	0.8846	0.8846	0.8846	0.8846	0.8846	0.8846	0.8846	0.8846	0.8846	0.8846	0.8846	0.8846	0.8846	0.8846	0.8846	0.8846	0.8846	0.8846	0.8846	0.8846	0.8846	0.8846	0.8846	0.8846	0.0385	0.0192	0.0385
ALL00814	0.3654	0.5577	0.5577	0.3654	0.3654	0.5577	0.5577	0.3654	0.5577	0.5577	0.5577	0.3654	0.5577	0.5577	0.5577	0.5577	0.5577	0.5577	0.3654	0.5577	0.3654	0.5577	0.5577	0.5577	0.5577	0.5577	0.5577	0.5577	0.5577	0.3654	0.5577	0.5577	0.5577	0.3654	0.3654	0.3654	0.3654	0.3654	0.5577	0.5577	0.3654	0.3654	0.3654	0.3654	0.3654	0.3654	0.5577	0.0192	0.5577
ALL00815	0.7885	0.7885	0.7885	0.7885	0.7885	0.7885	0.7885	0.7885	0.7885	0.7885	0.7885	0.7885	0.7885	0.7885	0.7885	0.7885	0.7885	0.7885	0.7885	0.7885	0.7885	0.7885	0.7885	0.7885	0.7885	0.7885	0.7885	0.7885	0.7885	0.7885	0.7885	0.7885	0.7885	0.7885	0.7885	0.7885	0.7885	0.7885	0.7885	0.7885	0.7885	0.0962	0.0962	0.0962	0.0962	0.0962	0.1154	0.1154	0.1154
ALL00816	0.9808	0.9808	0.9808	0.9808	0.9808	0.9808	0.9808	0.9808	0.9808	0.9808	0.9808	0.9808	0.9808	0.9808	0.9808	0.9808	0.9808	0.9808	0.9808	0.9808	0.9808	0.9808	0.9808	0.9808	0.9808	0.9808	0.9808	0.9808	0.9808	0.9808	0.9808	0.9808	0.9808	0.9808	0.9808	0.9808	0.9808	0.9808	0.9808	0.9808	0.9808	0.9808	0.9808	0.9808	0.9808	0.9808	0.9808	0.9808	0.9808
ALL00817	0.8846	0.8846	0.8846	0.8846	0.8846	0.8846	0.8846	0.8846	0.8846	0.8846	0.8846	0.8846	0.8846	0.8846	0.8846	0.8846	0.8846	0.8846	0.8846	0.8846	0.8846	0.8846	0.8846	0.8846	0.8846	0.8846	0.8846	0.8846	0.8846	0.8846	0.8846	0.8846	0.8846	0.8846	0.8846	0.8846	0.8846	0.8846	0.8846	0.8846	0.8846	0.8846	0.8846	0.8846	0.8846	0.8846	0.0192	0.0385	0.0385
ALL00818	0.7115	0.1731	0.7115	0.7115	0.7115	0.1731	0.1731	0.7115	0.7115	0.7115	0.7115	0.7115	0.7115	0.7115	0.7115	0.7115	0.7115	0.7115	0.7115	0.7115	0.7115	0.7115	0.7115	0.7115	0.7115	0.7115	0.7115	0.7115	0.7115	0.7115	0.7115	0.7115	0.7115	0.7115	0.7115	0.7115	0.7115	0.7115	0.7115	0.7115	0.1731	0.1731	0.1731	0.1731	0.1731	0.1731	0.0577	0.0577	0.0577
ALL00819	0.9615	0.9615	0.9615	0.9615	0.9615	0.9615	0.9615	0.9615	0.9615	0.9615	0.9615	0.9615	0.9615	0.9615	0.9615	0.9615	0.9615	0.9615	0.9615	0.9615	0.9615	0.9615	0.9615	0.9615	0.9615	0.9615	0.9615	0.9615	0.9615	0.9615	0.9615	0.9615	0.9615	0.9615	0.9615	0.9615	0.9615	0.9615	0.9615	0.9615	0.9615	0.9615	0.9615	0.9615	0.9615	0.9615	0.9615	0.9615	0.9615
ALL00820	0.8269	0.1538	0.8269	0.8269	0.8269	0.1538	0.1538	0.8269	0.8269	0.8269	0.8269	0.8269	0.8269	0.8269	0.8269	0.8269	0.8269	0.8269	0.8269	0.8269	0.8269	0.8269	0.8269	0.8269	0.8269	0.8269	0.8269	0.8269	0.8269	0.8269	0.8269	0.8269	0.8269	0.8269	0.8269	0.8269	0.8269	0.8269	0.8269	0.8269	0.8269	0.1538	0.1538	0.1538	0.1538	0.1538	0.8269	0.8269	0.8269
ALL00821	0.8077	0.1731	0.8077	0.8077	0.8077	0.1731	0.1731	0.8077	0.8077	0.8077	0.8077	0.8077	0.8077	0.8077	0.8077	0.8077	0.8077	0.8077	0.8077	0.8077	0.8077	0.8077	0.8077	0.8077	0.8077	0.8077	0.8077	0.8077	0.8077	0.8077	0.8077	0.8077	0.8077	0.8077	0.1731	0.8077	0.8077	0.8077	0.8077	0.8077	0.8077	0.1731	0.1731	0.1731	0.1731	0.1731	0.8077	0.8077	0.8077
ALL00822	0.6154	0.6154	0.6154	0.6154	0.6154	0.6154	0.6154	0.6154	0.6154	0.6154	0.6154	0.6154	0.6154	0.6154	0.2692	0.6154	0.6154	0.6154	0.6154	0.2692	0.6154	0.2692	0.2692	0.2692	0.2692	0.2692	0.2692	0.2692	0.2692	0.2692	0.6154	0.6154	0.6154	0.6154	0.6154	0.6154	0.2692	0.2692	0.6154	0.6154	0.2692	0.6154	0.6154	0.6154	0.6154	0.6154	0.0577	0.0577	0.0577
ALL00823	0.9231	0.9231	0.9231	0.9231	0.9231	0.9231	0.9231	0.9231	0.9231	0.9231	0.9231	0.9231	0.9231	0.9231	0.9231	0.9231	0.9231	0.9231	0.9231	0.9231	0.9231	0.9231	0.9231	0.9231	0.9231	0.9231	0.9231	0.9231	0.9231	0.9231	0.9231	0.9231	0.9231	0.9231	0.9231	0.9231	0.9231	0.9231	0.9231	0.9231	0.9231	0.9231	0.9231	0.9231	0.9231	0.9231	0.0577	0.0577	0.0577
ALL00824	0.9808	0.9808	0.9808	0.9808	0.9808	0.9808	0.9808	0.9808	0.9808	0.9808	0.9808	0.9808	0.9808	0.9808	0.9808	0.9808	0.9808	0.9808	0.9808	0.9808	0.9808	0.9808	0.9808	0.9808	0.9808	0.9808	0.9808	0.9808	0.9808	0.9808	0.9808	0.9808	0.9808	0.9808	0.9808	0.9808	0.9808	0.9808	0.9808	0.9808	0.9808	0.9808	0.9808	0.9808	0.9808	0.9808	0.9808	0.9808	0.9808
ALL00825	0.9808	0.9808	0.9808	0.9808	0.9808	0.9808	0.9808	0.9808	0.9808	0.9808	0.9808	0.9808	0.9808	0.9808	0.9808	0.9808	0.9808	0.9808	0.9808	0.9808	0.9808	0.9808	0.9808	0.9808	0.9808	0.9808	0.9808	0.9808	0.9808	0.9808	0.9808	0.9808	0.9808	0.9808	0.9808	0.9808	0.9808	0.9808	0.9808	0.9808	0.9808	0.9808	0.9808	0.9808	0.9808	0.9808	0.9808	0.9808	0.9808
ALL00826	0.9808	0.9808	0.9808	0.9808	0.9808	0.9808	0.9808	0.9808	0.9808	0.9808	0.9808	0.9808	0.9808	0.9808	0.9808	0.9808	0.9808	0.9808	0.9808	0.9808	0.9808	0.9808	0.9808	0.9808	0.9808	0.9808	0.9808	0.9808	0.9808	0.9808	0.9808	0.9808	0.9808	0.9808	0.9808	0.9808	0.9808	0.9808	0.9808	0.9808	0.9808	0.9808	0.9808	0.9808	0.9808	0.9808	0.9808	0.9808	0.9808
ALL00827	0.7115	0.2115	0.7115	0.7115	0.7115	0.2115	0.2115	0.7115	0.7115	0.7115	0.7115	0.7115	0.7115	0.7115	0.7115	0.7115	0.7115	0.7115	0.7115	0.7115	0.7115	0.7115	0.7115	0.7115	0.7115	0.7115	0.7115	0.7115	0.7115	0.7115	0.7115	0.7115	0.7115	0.7115	0.7115	0.7115	0.7115	0.7115	0.7115	0.7115	0.2115	0.2115	0.2115	0.2115	0.2115	0.2115	0.0577	0.0577	0.0577
ALL00828	0.8077	0.1731	0.8077	0.8077	0.8077	0.1731	0.1731	0.8077	0.8077	0.8077	0.8077	0.8077	0.8077	0.8077	0.8077	0.8077	0.8077	0.8077	0.8077	0.8077	0.8077	0.8077	0.8077	0.8077	0.8077	0.8077	0.8077	0.8077	0.8077	0.8077	0.8077	0.8077	0.8077	0.8077	0.8077	0.8077	0.8077	0.8077	0.8077	0.8077	0.1731	0.1731	0.1731	0.1731	0.1731	0.1731	0.8077	0.8077	0.8077
ALL00829	0.9038	0.9038	0.9038	0.9038	0.9038	0.9038	0.9038	0.9038	0.9038	0.9038	0.9038	0.9038	0.9038	0.9038	0.9038	0.9038	0.9038	0.9038	0.9038	0.9038	0.9038	0.9038	0.9038	0.9038	0.9038	0.9038	0.9038	0.9038	0.9038	0.9038	0.9038	0.9038	0.9038	0.9038	0.9038	0.9038	0.9038	0.9038	0.9038	0.9038	0.0192	0.9038	0.9038	0.9038	0.9038	0.9038	0.0577	0.0577	0.0577
ALL00830	0.9423	0.9423	0.9423	0.9423	0.9423	0.9423	0.9423	0.9423	0.9423	0.9423	0.9423	0.9423	0.9423	0.9423	0.9423	0.9423	0.9423	0.9423	0.9423	0.9423	0.9423	0.9423	0.9423	0.9423	0.9423	0.9423	0.9423	0.9423	0.9423	0.9423	0.9423	0.9423	0.9423	0.9423	0.9423	0.9423	0.9423	0.9423	0.9423	0.9423	0.9423	0.9423	0.9423	0.9423	0.9423	0.9423	0.0577	0.0577	0.0577
ALL00831	0.7885	0.7885	0.7885	0.7885	0.7885	0.7885	0.7885	0.7885	0.7885	0.7885	0.7885	0.7885	0.7885	0.7885	0.7885	0.7885	0.7885	0.7885	0.7885	0.2115	0.7885	0.2115	0.2115	0.2115	0.2115	0.2115	0.2115	0.2115	0.2115	0.7885	0.7885	0.7885	0.7885	0.7885	0.7885	0.7885	0.7885	0.7885	0.7885	0.2115	0.7885	0.7885	0.7885	0.7885	0.7885	0.7885	0.7885	0.7885	0.7885
ALL00832	0.7885	0.0962	0.7885	0.7885	0.7885	0.0962	0.0962	0.7885	0.7885	0.7885	0.7885	0.7885	0.7885	0.7885	0.7885	0.7885	0.7885	0.7885	0.7885	0.7885	0.7885	0.7885	0.7885	0.7885	0.7885	0.7885	0.7885	0.7885	0.7885	0.7885	0.7885	0.7885	0.7885	0.7885	0.0962	0.7885	0.7885	0.7885	0.7885	0.7885	0.0962	0.7885	0.7885	0.7885	0.7885	0.7885	0.0962	0.0962	0.0962
ALL00833	0.5	0.5	0.5	0.5	0.5	0.5	0.5	0.5	0.5	0.5	0.5	0.5	0.5	0.5	0.5	0.5	0.5	0.5	0.5	0.5	0.5	0.5	0.5	0.5	0.5	0.5	0.5	0.5	0.5	0.5	0.5	0.5	0.5	0.5	0.5	0.5	0.5	0.5	0.5	0.5	0.5	0.5	0.5	0.5	0.5	0.5	0.5	0.5	0.5
ALL00834	0.7115	0.7115	0.7115	0.7115	0.7115	0.7115	0.7115	0.7115	0.7115	0.7115	0.7115	0.7115	0.7115	0.7115	0.2885	0.7115	0.7115	0.7115	0.7115	0.2885	0.7115	0.2885	0.2885	0.2885	0.2885	0.2885	0.2885	0.2885	0.2885	0.2885	0.2885	0.7115	0.7115	0.7115	0.7115	0.7115	0.2885	0.2885	0.7115	0.7115	0.2885	0.7115	0.7115	0.7115	0.7115	0.7115	0.7115	0.7115	0.7115
ALL00835	0.7115	0.7115	0.7115	0.7115	0.7115	0.7115	0.7115	0.7115	0.7115	0.7115	0.7115	0.7115	0.7115	0.7115	0.2885	0.7115	0.7115	0.7115	0.7115	0.2885	0.7115	0.2885	0.2885	0.2885	0.2885	0.2885	0.2885	0.2885	0.2885	0.2885	0.2885	0.7115	0.7115	0.7115	0.7115	0.7115	0.2885	0.2885	0.7115	0.7115	0.2885	0.7115	0.7115	0.7115	0.7115	0.7115	0.7115	0.7115	0.7115
ALL00836	0.9808	0.9808	0.9808	0.9808	0.9808	0.9808	0.9808	0.9808	0.9808	0.9808	0.9808	0.9808	0.9808	0.9808	0.9808	0.9808	0.9808	0.9808	0.9808	0.9808	0.9808	0.9808	0.9808	0.9808	0.9808	0.9808	0.9808	0.9808	0.9808	0.9808	0.9808	0.9808	0.9808	0.9808	0.9808	0.9808	0.9808	0.9808	0.9808	0.9808	0.9808	0.9808	0.9808	0.9808	0.9808	0.9808	0.9808	0.0192	0.9808
ALL00837	0.8269	0.8269	0.8269	0.8269	0.8269	0.8269	0.8269	0.8269	0.8269	0.8269	0.8269	0.8269	0.8269	0.8269	0.8269	0.8269	0.8269	0.8269	0.8269	0.8269	0.8269	0.8269	0.8269	0.8269	0.8269	0.8269	0.8269	0.8269	0.8269	0.8269	0.8269	0.8269	0.8269	0.8269	0.8269	0.8269	0.8269	0.8269	0.8269	0.8269	0.8269	0.8269	0.1346	0.1346	0.1346	0.8269	0.1346	0.1346	0.1346
ALL00838	0.9808	0.9808	0.9808	0.9808	0.9808	0.9808	0.9808	0.9808	0.9808	0.9808	0.9808	0.9808	0.9808	0.9808	0.9808	0.9808	0.9808	0.9808	0.9808	0.9808	0.9808	0.9808	0.9808	0.9808	0.9808	0.9808	0.9808	0.9808	0.9808	0.9808	0.9808	0.9808	0.9808	0.9808	0.9808	0.9808	0.9808	0.9808	0.9808	0.9808	0.9808	0.9808	0.9808	0.9808	0.9808	0.9808	0.9808	0.9808	0.9808
ALL00839	0.8269	0.8269	0.8269	0.8269	0.8269	0.8269	0.8269	0.8269	0.8269	0.8269	0.8269	0.8269	0.8269	0.8269	0.8269	0.8269	0.8269	0.8269	0.8269	0.1731	0.8269	0.1731	0.1731	0.1731	0.1731	0.1731	0.1731	0.1731	0.1731	0.8269	0.8269	0.8269	0.8269	0.8269	0.8269	0.8269	0.8269	0.8269	0.8269	0.8269	0.8269	0.8269	0.8269	0.8269	0.8269	0.8269	0.8269	0.8269	0.8269
ALL00840	0.9231	0.9231	0.9231	0.9231	0.9231	0.9231	0.9231	0.9231	0.9231	0.9231	0.9231	0.9231	0.9231	0.9231	0.9231	0.9231	0.9231	0.9231	0.9231	0.9231	0.9231	0.9231	0.9231	0.9231	0.9231	0.9231	0.9231	0.9231	0.9231	0.9231	0.9231	0.9231	0.9231	0.9231	0.9231	0.9231	0.9231	0.9231	0.9231	0.9231	0.9231	0.9231	0.9231	0.9231	0.9231	0.9231	0.0577	0.0577	0.0577
ALL00841	0.6731	0.6731	0.6731	0.6731	0.6731	0.6731	0.6731	0.6731	0.6731	0.6731	0.6731	0.6731	0.6731	0.6731	0.6731	0.6731	0.6731	0.6731	0.6731	0.2115	0.6731	0.2115	0.2115	0.2115	0.2115	0.2115	0.2115	0.2115	0.2115	0.6731	0.6731	0.6731	0.6731	0.6731	0.6731	0.6731	0.2115	0.2115	0.6731	0.6731	0.6731	0.6731	0.6731	0.6731	0.6731	0.6731	0.0577	0.0577	0.0577
ALL00842	0.7115	0.7115	0.7115	0.7115	0.7115	0.7115	0.7115	0.7115	0.7115	0.7115	0.7115	0.7115	0.7115	0.7115	0.7115	0.7115	0.7115	0.7115	0.7115	0.2308	0.7115	0.2308	0.2308	0.2308	0.2308	0.2308	0.2308	0.2308	0.2308	0.7115	0.7115	0.7115	0.7115	0.7115	0.7115	0.7115	0.7115	0.7115	0.7115	0.7115	0.7115	0.7115	0.7115	0.7115	0.7115	0.7115	0.2308	0.2308	0.2308
ALL00843	0.6923	0.6923	0.6923	0.6923	0.6923	0.6923	0.6923	0.6923	0.6923	0.6923	0.6923	0.6923	0.6923	0.6923	0.6923	0.6923	0.6923	0.6923	0.6923	0.3077	0.6923	0.3077	0.3077	0.3077	0.3077	0.3077	0.3077	0.3077	0.3077	0.3077	0.6923	0.6923	0.6923	0.6923	0.6923	0.6923	0.6923	0.6923	0.6923	0.6923	0.3077	0.6923	0.6923	0.6923	0.6923	0.6923	0.3077	0.3077	0.3077
ALL00844	0.8846	0.8846	0.8846	0.8846	0.8846	0.8846	0.8846	0.8846	0.8846	0.8846	0.8846	0.8846	0.8846	0.8846	0.8846	0.8846	0.8846	0.8846	0.8846	0.8846	0.8846	0.8846	0.8846	0.8846	0.8846	0.8846	0.8846	0.8846	0.8846	0.8846	0.8846	0.8846	0.8846	0.8846	0.8846	0.8846	0.8846	0.8846	0.8846	0.8846	0.8846	0.8846	0.8846	0.8846	0.8846	0.8846	0.1154	0.1154	0.1154
ALL00845	0.9808	0.9808	0.9808	0.9808	0.9808	0.9808	0.9808	0.9808	0.9808	0.9808	0.9808	0.9808	0.9808	0.9808	0.9808	0.9808	0.9808	0.9808	0.9808	0.9808	0.9808	0.9808	0.9808	0.9808	0.9808	0.9808	0.9808	0.9808	0.9808	0.9808	0.9808	0.9808	0.9808	0.9808	0.9808	0.9808	0.9808	0.9808	0.9808	0.9808	0.9808	0.9808	0.9808	0.9808	0.9808	0.9808	0.9808	0.9808	0.9808
ALL00846	0.8462	0.8462	0.8462	0.8462	0.8462	0.8462	0.8462	0.8462	0.8462	0.8462	0.8462	0.8462	0.8462	0.8462	0.8462	0.8462	0.8462	0.8462	0.8462	0.8462	0.8462	0.8462	0.8462	0.8462	0.8462	0.8462	0.8462	0.8462	0.8462	0.0962	0.8462	0.8462	0.8462	0.8462	0.8462	0.8462	0.8462	0.8462	0.8462	0.8462	0.0962	0.8462	0.8462	0.8462	0.8462	0.8462	0.0962	0.0962	0.0962
ALL00847	0.7115	0.7115	0.7115	0.7115	0.7115	0.7115	0.7115	0.7115	0.7115	0.7115	0.7115	0.7115	0.7115	0.7115	0.7115	0.7115	0.7115	0.7115	0.7115	0.2115	0.7115	0.2115	0.2115	0.2115	0.2115	0.2115	0.2115	0.2115	0.2115	0.7115	0.7115	0.7115	0.7115	0.7115	0.7115	0.7115	0.7115	0.7115	0.7115	0.7115	0.7115	0.7115	0.7115	0.7115	0.7115	0.7115	0.0577	0.0577	0.0577
ALL00848	0.7115	0.7115	0.7115	0.7115	0.7115	0.7115	0.7115	0.7115	0.7115	0.7115	0.7115	0.7115	0.7115	0.7115	0.7115	0.7115	0.7115	0.7115	0.7115	0.1731	0.7115	0.1731	0.1731	0.1731	0.1731	0.1731	0.1731	0.1731	0.1731	0.7115	0.7115	0.7115	0.7115	0.7115	0.7115	0.7115	0.7115	0.7115	0.7115	0.7115	0.7115	0.7115	0.7115	0.7115	0.7115	0.7115	0.0962	0.0962	0.0962
ALL00849	0.9615	0.9615	0.9615	0.9615	0.9615	0.9615	0.9615	0.9615	0.9615	0.9615	0.9615	0.9615	0.9615	0.9615	0.9615	0.9615	0.9615	0.9615	0.9615	0.9615	0.9615	0.9615	0.9615	0.9615	0.9615	0.9615	0.9615	0.9615	0.9615	0.9615	0.9615	0.9615	0.9615	0.9615	0.9615	0.9615	0.9615	0.9615	0.9615	0.9615	0.9615	0.0192	0.9615	0.9615	0.9615	0.9615	0.9615	0.9615	0.9615
ALL00850	0.8846	0.8846	0.8846	0.8846	0.8846	0.8846	0.8846	0.8846	0.8846	0.8846	0.8846	0.8846	0.8846	0.8846	0.8846	0.8846	0.8846	0.8846	0.8846	0.8846	0.8846	0.8846	0.8846	0.8846	0.8846	0.8846	0.8846	0.8846	0.8846	0.8846	0.8846	0.8846	0.8846	0.8846	0.8846	0.8846	0.8846	0.8846	0.8846	0.8846	0.8846	0.8846	0.8846	0.8846	0.8846	0.8846	0.0769	0.0769	0.0769
ALL00851	0.9231	0.9231	0.9231	0.9231	0.9231	0.9231	0.9231	0.9231	0.9231	0.9231	0.9231	0.9231	0.9231	0.9231	0.9231	0.9231	0.9231	0.9231	0.9231	0.9231	0.9231	0.9231	0.9231	0.9231	0.9231	0.9231	0.9231	0.9231	0.9231	0.9231	0.9231	0.9231	0.9231	0.9231	0.9231	0.9231	0.9231	0.9231	0.9231	0.9231	0.9231	0.9231	0.9231	0.9231	0.9231	0.9231	0.0577	0.0577	0.0577
ALL00852	0.9423	0.9423	0.9423	0.9423	0.9423	0.9423	0.9423	0.9423	0.9423	0.9423	0.9423	0.9423	0.9423	0.9423	0.9423	0.9423	0.9423	0.9423	0.9423	0.9423	0.9423	0.9423	0.9423	0.9423	0.9423	0.9423	0.9423	0.9423	0.9423	0.9423	0.9423	0.9423	0.9423	0.9423	0.9423	0.9423	0.9423	0.9423	0.9423	0.9423	0.9423	0.9423	0.9423	0.9423	0.9423	0.9423	0.9423	0.9423	0.9423
ALL00853	0.9615	0.9615	0.9615	0.9615	0.9615	0.9615	0.9615	0.9615	0.9615	0.9615	0.9615	0.9615	0.9615	0.9615	0.9615	0.9615	0.9615	0.9615	0.9615	0.9615	0.9615	0.9615	0.9615	0.9615	0.9615	0.9615	0.9615	0.9615	0.9615	0.9615	0.9615	0.9615	0.9615	0.9615	0.9615	0.9615	0.9615	0.9615	0.9615	0.9615	0.9615	0.9615	0.0385	0.9615	0.0385	0.9615	0.9615	0.9615	0.9615
ALL00854	0.7692	0.7692	0.7692	0.7692	0.7692	0.7692	0.7692	0.7692	0.7692	0.7692	0.7692	0.7692	0.7692	0.7692	0.7692	0.7692	0.7692	0.7692	0.7692	0.1731	0.7692	0.1731	0.1731	0.1731	0.1731	0.1731	0.1731	0.1731	0.1731	0.7692	0.7692	0.7692	0.7692	0.7692	0.7692	0.7692	0.7692	0.7692	0.7692	0.7692	0.7692	0.7692	0.7692	0.7692	0.7692	0.7692	0.0577	0.0577	0.0577
ALL00855	0.6923	0.6923	0.6923	0.6923	0.6923	0.6923	0.6923	0.6923	0.6923	0.6923	0.6923	0.6923	0.6923	0.6923	0.6923	0.6923	0.6923	0.6923	0.6923	0.1923	0.6923	0.1923	0.1923	0.1923	0.1923	0.1923	0.1923	0.1923	0.1923	0.1923	0.6923	0.6923	0.6923	0.6923	0.6923	0.6923	0.6923	0.6923	0.6923	0.6923	0.0192	0.6923	0.6923	0.0385	0.6923	0.0385	0.6923	0.6923	0.6923
ALL00856	0.75	0.75	0.75	0.75	0.75	0.75	0.75	0.75	0.75	0.75	0.75	0.75	0.75	0.75	0.75	0.75	0.75	0.75	0.75	0.25	0.75	0.25	0.25	0.25	0.25	0.25	0.25	0.25	0.25	0.25	0.75	0.75	0.75	0.75	0.75	0.75	0.25	0.25	0.75	0.75	0.25	0.75	0.75	0.75	0.75	0.75	0.75	0.75	0.75
ALL00857	0.8846	0.8846	0.8846	0.8846	0.8846	0.8846	0.8846	0.8846	0.8846	0.8846	0.8846	0.8846	0.8846	0.8846	0.8846	0.8846	0.8846	0.8846	0.8846	0.8846	0.8846	0.8846	0.8846	0.8846	0.8846	0.8846	0.8846	0.8846	0.8846	0.8846	0.8846	0.8846	0.8846	0.8846	0.8846	0.8846	0.8846	0.8846	0.8846	0.8846	0.0192	0.0192	0.8846	0.8846	0.8846	0.8846	0.0577	0.0577	0.0577
ALL00858	0.7308	0.7308	0.7308	0.7308	0.7308	0.7308	0.7308	0.7308	0.7308	0.7308	0.7308	0.7308	0.7308	0.7308	0.7308	0.7308	0.7308	0.7308	0.7308	0.1923	0.7308	0.1923	0.1923	0.1923	0.1923	0.1923	0.1923	0.1923	0.1923	0.1923	0.7308	0.7308	0.7308	0.7308	0.7308	0.7308	0.7308	0.7308	0.7308	0.7308	0.7308	0.7308	0.7308	0.7308	0.7308	0.7308	0.0577	0.0577	0.0577
ALL00859	0.9231	0.9231	0.9231	0.9231	0.9231	0.9231	0.9231	0.9231	0.9231	0.9231	0.9231	0.9231	0.9231	0.9231	0.9231	0.9231	0.9231	0.9231	0.9231	0.9231	0.9231	0.9231	0.9231	0.9231	0.9231	0.9231	0.9231	0.9231	0.9231	0.9231	0.9231	0.9231	0.9231	0.9231	0.9231	0.9231	0.9231	0.9231	0.9231	0.9231	0.9231	0.9231	0.9231	0.9231	0.9231	0.9231	0.0577	0.0577	0.0577
ALL00860	0.9808	0.9808	0.9808	0.9808	0.9808	0.9808	0.9808	0.9808	0.9808	0.9808	0.9808	0.9808	0.9808	0.9808	0.9808	0.9808	0.9808	0.9808	0.9808	0.9808	0.9808	0.9808	0.9808	0.9808	0.9808	0.9808	0.9808	0.9808	0.9808	0.9808	0.9808	0.9808	0.9808	0.9808	0.9808	0.9808	0.9808	0.9808	0.9808	0.9808	0.9808	0.9808	0.9808	0.9808	0.9808	0.9808	0.9808	0.9808	0.9808
ALL00861	0.5962	0.5962	0.5962	0.5962	0.5962	0.5962	0.5962	0.5962	0.5962	0.5962	0.5962	0.5962	0.5962	0.5962	0.5962	0.5962	0.5962	0.5962	0.5962	0.2885	0.5962	0.2885	0.2885	0.2885	0.2885	0.2885	0.2885	0.2885	0.2885	0.2885	0.5962	0.5962	0.5962	0.5962	0.5962	0.5962	0.5962	0.5962	0.5962	0.5962	0.2885	0.2885	0.2885	0.5962	0.2885	0.2885	0.0577	0.0577	0.0577
ALL00862	0.8846	0.8846	0.8846	0.8846	0.8846	0.8846	0.8846	0.8846	0.8846	0.8846	0.8846	0.8846	0.8846	0.8846	0.8846	0.8846	0.8846	0.8846	0.8846	0.8846	0.8846	0.8846	0.8846	0.8846	0.8846	0.8846	0.8846	0.8846	0.8846	0.8846	0.8846	0.8846	0.8846	0.8846	0.8846	0.8846	0.8846	0.8846	0.8846	0.8846	0.8846	0.8846	0.8846	0.8846	0.8846	0.8846	0.1154	0.1154	0.1154
ALL00863	0.8846	0.8846	0.8846	0.8846	0.8846	0.8846	0.8846	0.8846	0.8846	0.8846	0.8846	0.8846	0.8846	0.8846	0.8846	0.8846	0.8846	0.8846	0.8846	0.8846	0.8846	0.8846	0.8846	0.8846	0.8846	0.8846	0.8846	0.8846	0.8846	0.8846	0.8846	0.8846	0.8846	0.8846	0.8846	0.8846	0.8846	0.8846	0.8846	0.8846	0.8846	0.8846	0.8846	0.8846	0.8846	0.0192	0.0577	0.0577	0.0577
ALL00864	0.9038	0.9038	0.9038	0.9038	0.9038	0.9038	0.9038	0.9038	0.9038	0.9038	0.9038	0.9038	0.9038	0.9038	0.9038	0.9038	0.9038	0.9038	0.9038	0.9038	0.9038	0.9038	0.9038	0.9038	0.9038	0.9038	0.9038	0.9038	0.9038	0.9038	0.9038	0.9038	0.9038	0.9038	0.9038	0.9038	0.9038	0.9038	0.9038	0.9038	0.9038	0.9038	0.9038	0.9038	0.9038	0.0192	0.0769	0.0769	0.0769
ALL00865	0.3654	0.5192	0.3654	0.3654	0.3654	0.5192	0.5192	0.3654	0.3654	0.5192	0.5192	0.5192	0.5192	0.5192	0.5192	0.5192	0.5192	0.5192	0.5192	0.3654	0.5192	0.3654	0.3654	0.3654	0.3654	0.3654	0.3654	0.3654	0.3654	0.3654	0.5192	0.5192	0.3654	0.5192	0.5192	0.5192	0.5192	0.5192	0.5192	0.5192	0.3654	0.5192	0.5192	0.5192	0.5192	0.3654	0.0577	0.0577	0.0577
ALL00866	0.8654	0.8654	0.8654	0.8654	0.8654	0.8654	0.8654	0.8654	0.8654	0.8654	0.8654	0.8654	0.8654	0.8654	0.8654	0.8654	0.8654	0.8654	0.8654	0.8654	0.8654	0.8654	0.8654	0.8654	0.8654	0.8654	0.8654	0.8654	0.8654	0.8654	0.8654	0.8654	0.8654	0.8654	0.8654	0.8654	0.8654	0.8654	0.8654	0.8654	0.8654	0.0192	0.8654	0.8654	0.8654	0.8654	0.0962	0.0962	0.0962
ALL00867	0.9808	0.9808	0.9808	0.9808	0.9808	0.9808	0.9808	0.9808	0.9808	0.9808	0.9808	0.9808	0.9808	0.9808	0.9808	0.9808	0.9808	0.9808	0.9808	0.9808	0.9808	0.9808	0.9808	0.9808	0.9808	0.9808	0.9808	0.9808	0.9808	0.9808	0.9808	0.9808	0.9808	0.9808	0.9808	0.9808	0.9808	0.9808	0.9808	0.9808	0.9808	0.9808	0.9808	0.9808	0.9808	0.9808	0.9808	0.9808	0.9808
ALL00868	0.3462	0.5769	0.3462	0.3462	0.3462	0.5769	0.5769	0.3462	0.3462	0.5769	0.5769	0.5769	0.5769	0.5769	0.5769	0.5769	0.5769	0.5769	0.5769	0.3462	0.5769	0.3462	0.3462	0.3462	0.3462	0.3462	0.3462	0.3462	0.3462	0.3462	0.5769	0.5769	0.3462	0.5769	0.5769	0.5769	0.5769	0.5769	0.5769	0.5769	0.3462	0.5769	0.5769	0.5769	0.5769	0.5769	0.0769	0.0769	0.0769
ALL00869	0.4231	0.4423	0.4231	0.4231	0.4231	0.4423	0.4423	0.4231	0.4231	0.4423	0.4423	0.4231	0.4423	0.4423	0.4423	0.4423	0.4231	0.4423	0.4423	0.4231	0.4423	0.4231	0.4231	0.4231	0.4231	0.4231	0.4231	0.4231	0.4231	0.4231	0.4231	0.4423	0.4231	0.4423	0.4423	0.4231	0.4423	0.4423	0.4423	0.4423	0.4231	0.0192	0.4423	0.4423	0.4423	0.4423	0.0192	0.0385	0.0385
ALL00870	0.9808	0.9808	0.9808	0.9808	0.9808	0.9808	0.9808	0.9808	0.9808	0.9808	0.9808	0.9808	0.9808	0.9808	0.9808	0.9808	0.9808	0.9808	0.9808	0.9808	0.9808	0.9808	0.9808	0.9808	0.9808	0.9808	0.9808	0.9808	0.9808	0.9808	0.9808	0.9808	0.9808	0.9808	0.9808	0.9808	0.9808	0.9808	0.9808	0.9808	0.9808	0.9808	0.9808	0.9808	0.9808	0.9808	0.9808	0.9808	0.9808
ALL00871	0.4231	0.5577	0.4231	0.4231	0.4231	0.5577	0.5577	0.4231	0.4231	0.5577	0.5577	0.4231	0.5577	0.5577	0.5577	0.5577	0.4231	0.5577	0.5577	0.4231	0.5577	0.4231	0.4231	0.4231	0.4231	0.4231	0.4231	0.4231	0.4231	0.4231	0.4231	0.5577	0.4231	0.5577	0.5577	0.4231	0.5577	0.5577	0.5577	0.5577	0.4231	0.5577	0.5577	0.5577	0.5577	0.5577	0.5577	0.5577	0.5577
ALL00872	0.9808	0.9808	0.9808	0.9808	0.9808	0.9808	0.9808	0.9808	0.9808	0.9808	0.9808	0.9808	0.9808	0.9808	0.9808	0.9808	0.9808	0.9808	0.9808	0.9808	0.9808	0.9808	0.9808	0.9808	0.9808	0.9808	0.9808	0.9808	0.9808	0.9808	0.9808	0.9808	0.9808	0.9808	0.9808	0.9808	0.9808	0.9808	0.9808	0.9808	0.9808	0.9808	0.9808	0.9808	0.9808	0.9808	0.9808	0.9808	0.9808
ALL00873	0.8846	0.8846	0.8846	0.8846	0.8846	0.8846	0.8846	0.8846	0.8846	0.8846	0.8846	0.8846	0.8846	0.8846	0.8846	0.8846	0.8846	0.8846	0.8846	0.8846	0.8846	0.8846	0.8846	0.8846	0.8846	0.8846	0.8846	0.8846	0.8846	0.8846	0.8846	0.8846	0.8846	0.8846	0.8846	0.8846	0.8846	0.8846	0.8846	0.8846	0.8846	0.8846	0.8846	0.8846	0.8846	0.8846	0.0577	0.0577	0.0577
ALL00874	0.6923	0.3077	0.6923	0.6923	0.6923	0.3077	0.3077	0.6923	0.6923	0.6923	0.6923	0.6923	0.6923	0.6923	0.6923	0.6923	0.6923	0.6923	0.6923	0.6923	0.6923	0.6923	0.6923	0.6923	0.6923	0.6923	0.6923	0.6923	0.6923	0.6923	0.6923	0.6923	0.6923	0.6923	0.3077	0.6923	0.3077	0.3077	0.6923	0.6923	0.6923	0.3077	0.3077	0.6923	0.3077	0.3077	0.3077	0.3077	0.3077
ALL00875	0.8846	0.8846	0.8846	0.8846	0.8846	0.8846	0.8846	0.8846	0.8846	0.8846	0.8846	0.8846	0.8846	0.8846	0.8846	0.8846	0.8846	0.8846	0.8846	0.8846	0.8846	0.8846	0.8846	0.8846	0.8846	0.8846	0.8846	0.8846	0.8846	0.8846	0.8846	0.8846	0.8846	0.8846	0.8846	0.8846	0.8846	0.8846	0.8846	0.8846	0.8846	0.8846	0.8846	0.8846	0.8846	0.8846	0.0962	0.0962	0.0962
ALL00876	0.9808	0.9808	0.9808	0.9808	0.9808	0.9808	0.9808	0.9808	0.9808	0.9808	0.9808	0.9808	0.9808	0.9808	0.9808	0.9808	0.9808	0.9808	0.9808	0.9808	0.9808	0.9808	0.9808	0.9808	0.9808	0.9808	0.9808	0.9808	0.9808	0.9808	0.9808	0.9808	0.9808	0.9808	0.9808	0.9808	0.9808	0.9808	0.9808	0.9808	0.9808	0.9808	0.9808	0.9808	0.9808	0.9808	0.9808	0.9808	0.9808
ALL00877	0.9231	0.9231	0.9231	0.9231	0.9231	0.9231	0.9231	0.9231	0.9231	0.9231	0.9231	0.9231	0.9231	0.9231	0.9231	0.9231	0.9231	0.9231	0.9231	0.9231	0.9231	0.9231	0.9231	0.9231	0.9231	0.9231	0.9231	0.9231	0.9231	0.9231	0.9231	0.9231	0.9231	0.9231	0.9231	0.9231	0.9231	0.9231	0.9231	0.9231	0.9231	0.9231	0.9231	0.9231	0.9231	0.9231	0.0192	0.9231	0.9231
ALL00878	0.4231	0.5769	0.4231	0.4231	0.4231	0.5769	0.5769	0.4231	0.4231	0.5769	0.5769	0.4231	0.5769	0.5769	0.5769	0.5769	0.4231	0.5769	0.5769	0.4231	0.5769	0.4231	0.4231	0.4231	0.4231	0.4231	0.4231	0.4231	0.4231	0.4231	0.4231	0.5769	0.4231	0.5769	0.5769	0.4231	0.5769	0.5769	0.5769	0.5769	0.4231	0.5769	0.5769	0.5769	0.5769	0.5769	0.5769	0.5769	0.5769
ALL00879	0.9808	0.9808	0.9808	0.9808	0.9808	0.9808	0.9808	0.9808	0.9808	0.9808	0.9808	0.9808	0.9808	0.9808	0.9808	0.9808	0.9808	0.9808	0.9808	0.9808	0.9808	0.9808	0.9808	0.9808	0.9808	0.9808	0.9808	0.9808	0.9808	0.9808	0.9808	0.9808	0.9808	0.9808	0.9808	0.9808	0.9808	0.9808	0.9808	0.9808	0.9808	0.9808	0.9808	0.9808	0.9808	0.9808	0.9808	0.9808	0.9808
ALL00880	0.9615	0.9615	0.9615	0.9615	0.9615	0.9615	0.9615	0.9615	0.9615	0.9615	0.9615	0.9615	0.9615	0.9615	0.9615	0.9615	0.9615	0.9615	0.9615	0.9615	0.9615	0.9615	0.9615	0.9615	0.9615	0.9615	0.9615	0.9615	0.9615	0.9615	0.9615	0.9615	0.9615	0.9615	0.9615	0.9615	0.9615	0.9615	0.9615	0.9615	0.9615	0.9615	0.9615	0.9615	0.9615	0.9615	0.0192	0.9615	0.9615
ALL00881	0.6346	0.6346	0.6346	0.6346	0.6346	0.6346	0.6346	0.6346	0.6346	0.6346	0.6346	0.2308	0.6346	0.6346	0.6346	0.6346	0.6346	0.6346	0.6346	0.2308	0.6346	0.2308	0.2308	0.2308	0.2308	0.2308	0.2308	0.2308	0.2308	0.6346	0.6346	0.6346	0.6346	0.6346	0.6346	0.2308	0.6346	0.6346	0.6346	0.6346	0.2308	0.6346	0.6346	0.0192	0.6346	0.6346	0.0577	0.0577	0.0577
ALL00882	0.9231	0.9231	0.9231	0.9231	0.9231	0.9231	0.9231	0.9231	0.9231	0.9231	0.9231	0.9231	0.9231	0.9231	0.9231	0.9231	0.9231	0.9231	0.9231	0.9231	0.9231	0.9231	0.9231	0.9231	0.9231	0.9231	0.9231	0.9231	0.9231	0.9231	0.9231	0.9231	0.9231	0.9231	0.9231	0.9231	0.9231	0.9231	0.9231	0.9231	0.9231	0.9231	0.9231	0.9231	0.9231	0.9231	0.0769	0.0769	0.0769
ALL00883	0.6731	0.2115	0.6731	0.6731	0.6731	0.2115	0.2115	0.6731	0.6731	0.6731	0.6731	0.6731	0.6731	0.6731	0.6731	0.6731	0.6731	0.6731	0.6731	0.6731	0.6731	0.6731	0.6731	0.6731	0.6731	0.6731	0.6731	0.6731	0.6731	0.6731	0.6731	0.6731	0.6731	0.6731	0.2115	0.6731	0.2115	0.2115	0.6731	0.6731	0.6731	0.2115	0.2115	0.2115	0.2115	0.2115	0.0577	0.0577	0.0577
ALL00884	0.9808	0.9808	0.9808	0.9808	0.9808	0.9808	0.9808	0.9808	0.9808	0.9808	0.9808	0.9808	0.9808	0.9808	0.9808	0.9808	0.9808	0.9808	0.9808	0.9808	0.9808	0.9808	0.9808	0.9808	0.9808	0.9808	0.9808	0.9808	0.9808	0.9808	0.9808	0.9808	0.9808	0.9808	0.9808	0.9808	0.9808	0.9808	0.9808	0.9808	0.9808	0.9808	0.9808	0.9808	0.9808	0.9808	0.9808	0.9808	0.9808
ALL00885	0.9615	0.9615	0.9615	0.9615	0.9615	0.9615	0.9615	0.9615	0.9615	0.9615	0.9615	0.9615	0.9615	0.9615	0.9615	0.9615	0.9615	0.9615	0.9615	0.9615	0.9615	0.9615	0.9615	0.9615	0.9615	0.9615	0.9615	0.9615	0.9615	0.9615	0.9615	0.9615	0.9615	0.9615	0.9615	0.9615	0.9615	0.9615	0.9615	0.9615	0.9615	0.9615	0.9615	0.9615	0.9615	0.9615	0.9615	0.9615	0.9615
ALL00886	0.6538	0.3269	0.6538	0.6538	0.6538	0.3269	0.3269	0.6538	0.6538	0.6538	0.6538	0.6538	0.6538	0.6538	0.6538	0.6538	0.6538	0.6538	0.6538	0.6538	0.6538	0.6538	0.6538	0.6538	0.6538	0.6538	0.6538	0.6538	0.6538	0.0192	0.6538	0.6538	0.6538	0.6538	0.3269	0.6538	0.3269	0.3269	0.6538	0.6538	0.6538	0.3269	0.3269	0.3269	0.3269	0.3269	0.3269	0.3269	0.3269
ALL00887	0.6538	0.2885	0.6538	0.6538	0.6538	0.2885	0.2885	0.6538	0.6538	0.6538	0.6538	0.6538	0.6538	0.6538	0.6538	0.6538	0.6538	0.6538	0.6538	0.6538	0.6538	0.6538	0.6538	0.6538	0.6538	0.6538	0.6538	0.6538	0.6538	0.6538	0.6538	0.6538	0.6538	0.6538	0.2885	0.6538	0.2885	0.2885	0.6538	0.6538	0.0577	0.2885	0.2885	0.2885	0.2885	0.2885	0.2885	0.2885	0.2885
ALL00888	0.9808	0.9808	0.9808	0.9808	0.9808	0.9808	0.9808	0.9808	0.9808	0.9808	0.9808	0.9808	0.9808	0.9808	0.9808	0.9808	0.9808	0.9808	0.9808	0.9808	0.9808	0.9808	0.9808	0.9808	0.9808	0.9808	0.9808	0.9808	0.9808	0.9808	0.9808	0.9808	0.9808	0.9808	0.9808	0.9808	0.9808	0.9808	0.9808	0.9808	0.9808	0.9808	0.9808	0.9808	0.9808	0.9808	0.9808	0.9808	0.9808
ALL00889	0.6731	0.3077	0.6731	0.6731	0.6731	0.3077	0.3077	0.6731	0.6731	0.6731	0.6731	0.6731	0.6731	0.6731	0.6731	0.6731	0.6731	0.6731	0.6731	0.6731	0.6731	0.6731	0.6731	0.6731	0.6731	0.6731	0.6731	0.6731	0.6731	0.6731	0.6731	0.6731	0.6731	0.6731	0.3077	0.6731	0.3077	0.3077	0.6731	0.6731	0.6731	0.3077	0.3077	0.3077	0.3077	0.3077	0.3077	0.3077	0.3077
ALL00890	0.6538	0.3269	0.6538	0.6538	0.6538	0.3269	0.3269	0.6538	0.6538	0.6538	0.6538	0.6538	0.6538	0.6538	0.6538	0.6538	0.6538	0.6538	0.6538	0.6538	0.6538	0.6538	0.6538	0.6538	0.6538	0.6538	0.6538	0.6538	0.6538	0.6538	0.6538	0.6538	0.6538	0.6538	0.3269	0.6538	0.3269	0.3269	0.6538	0.6538	0.3269	0.3269	0.3269	0.3269	0.3269	0.3269	0.3269	0.3269	0.3269
ALL00891	0.9808	0.9808	0.9808	0.9808	0.9808	0.9808	0.9808	0.9808	0.9808	0.9808	0.9808	0.9808	0.9808	0.9808	0.9808	0.9808	0.9808	0.9808	0.9808	0.9808	0.9808	0.9808	0.9808	0.9808	0.9808	0.9808	0.9808	0.9808	0.9808	0.9808	0.9808	0.9808	0.9808	0.9808	0.9808	0.9808	0.9808	0.9808	0.9808	0.9808	0.9808	0.9808	0.9808	0.9808	0.9808	0.9808	0.9808	0.9808	0.9808
ALL00892	0.9808	0.9808	0.9808	0.9808	0.9808	0.9808	0.9808	0.9808	0.9808	0.9808	0.9808	0.9808	0.9808	0.9808	0.9808	0.9808	0.9808	0.9808	0.9808	0.9808	0.9808	0.9808	0.9808	0.9808	0.9808	0.9808	0.9808	0.9808	0.9808	0.9808	0.9808	0.9808	0.9808	0.9808	0.9808	0.9808	0.9808	0.9808	0.9808	0.9808	0.9808	0.9808	0.9808	0.9808	0.9808	0.9808	0.9808	0.9808	0.9808
ALL00893	0.9615	0.9615	0.9615	0.9615	0.9615	0.9615	0.9615	0.9615	0.9615	0.9615	0.9615	0.9615	0.9615	0.9615	0.9615	0.9615	0.9615	0.9615	0.9615	0.9615	0.9615	0.9615	0.9615	0.9615	0.9615	0.9615	0.9615	0.9615	0.9615	0.9615	0.9615	0.9615	0.9615	0.9615	0.9615	0.9615	0.9615	0.9615	0.9615	0.9615	0.9615	0.9615	0.9615	0.9615	0.9615	0.9615	0.9615	0.9615	0.9615
ALL00894	0.6923	0.3077	0.6923	0.6923	0.6923	0.3077	0.3077	0.6923	0.6923	0.6923	0.6923	0.6923	0.6923	0.6923	0.6923	0.6923	0.6923	0.6923	0.6923	0.6923	0.6923	0.6923	0.6923	0.6923	0.6923	0.6923	0.6923	0.6923	0.6923	0.6923	0.6923	0.6923	0.6923	0.6923	0.3077	0.6923	0.3077	0.3077	0.6923	0.6923	0.6923	0.3077	0.3077	0.3077	0.3077	0.3077	0.3077	0.3077	0.3077
ALL00895	0.7692	0.7692	0.7692	0.7692	0.2115	0.7692	0.7692	0.7692	0.7692	0.7692	0.7692	0.7692	0.7692	0.7692	0.7692	0.7692	0.7692	0.7692	0.7692	0.2115	0.7692	0.2115	0.2115	0.2115	0.2115	0.2115	0.2115	0.7692	0.2115	0.7692	0.7692	0.7692	0.7692	0.7692	0.7692	0.2115	0.7692	0.7692	0.2115	0.7692	0.7692	0.7692	0.7692	0.7692	0.7692	0.7692	0.7692	0.7692	0.7692
ALL00896	0.8846	0.8846	0.8846	0.8846	0.8846	0.8846	0.8846	0.8846	0.8846	0.8846	0.8846	0.8846	0.8846	0.8846	0.8846	0.8846	0.8846	0.8846	0.8846	0.8846	0.8846	0.8846	0.8846	0.8846	0.8846	0.8846	0.8846	0.8846	0.8846	0.8846	0.8846	0.8846	0.8846	0.8846	0.8846	0.8846	0.8846	0.8846	0.8846	0.8846	0.8846	0.8846	0.8846	0.8846	0.8846	0.8846	0.1154	0.1154	0.1154
ALL00897	0.9423	0.9423	0.9423	0.9423	0.9423	0.9423	0.9423	0.9423	0.9423	0.9423	0.9423	0.9423	0.9423	0.9423	0.9423	0.9423	0.9423	0.9423	0.9423	0.9423	0.9423	0.9423	0.9423	0.9423	0.9423	0.9423	0.9423	0.9423	0.9423	0.9423	0.9423	0.9423	0.9423	0.9423	0.9423	0.9423	0.9423	0.9423	0.9423	0.9423	0.9423	0.9423	0.9423	0.9423	0.9423	0.9423	0.9423	0.9423	0.9423
ALL00898	0.6731	0.1731	0.6731	0.6731	0.6731	0.1731	0.1731	0.6731	0.6731	0.6731	0.6731	0.6731	0.6731	0.6731	0.6731	0.6731	0.6731	0.6731	0.6731	0.6731	0.6731	0.6731	0.1731	0.6731	0.6731	0.6731	0.1731	0.6731	0.6731	0.6731	0.6731	0.6731	0.6731	0.6731	0.1731	0.6731	0.1731	0.1731	0.6731	0.6731	0.6731	0.0769	0.0769	0.0769	0.1731	0.0769	0.0769	0.0769	0.0769
ALL00899	0.7885	0.1731	0.7885	0.7885	0.7885	0.1731	0.1731	0.7885	0.7885	0.7885	0.7885	0.7885	0.7885	0.7885	0.7885	0.7885	0.7885	0.7885	0.7885	0.7885	0.7885	0.7885	0.1731	0.7885	0.7885	0.7885	0.1731	0.7885	0.7885	0.7885	0.7885	0.7885	0.7885	0.7885	0.1731	0.7885	0.1731	0.1731	0.1731	0.7885	0.7885	0.7885	0.7885	0.7885	0.7885	0.7885	0.0192	0.7885	0.7885
ALL00900	0.5962	0.2885	0.5962	0.5962	0.5962	0.2885	0.2885	0.5962	0.5962	0.5962	0.5962	0.5962	0.5962	0.5962	0.2885	0.5962	0.5962	0.5962	0.5962	0.5962	0.5962	0.5962	0.2885	0.5962	0.5962	0.5962	0.2885	0.5962	0.5962	0.5962	0.5962	0.5962	0.5962	0.5962	0.2885	0.5962	0.2885	0.2885	0.5962	0.5962	0.2885	0.2885	0.2885	0.2885	0.2885	0.2885	0.0577	0.0577	0.0577
ALL00901	0.8846	0.8846	0.8846	0.8846	0.8846	0.8846	0.8846	0.8846	0.8846	0.8846	0.8846	0.8846	0.8846	0.8846	0.8846	0.8846	0.8846	0.8846	0.8846	0.8846	0.8846	0.8846	0.8846	0.8846	0.8846	0.8846	0.8846	0.8846	0.8846	0.8846	0.8846	0.8846	0.8846	0.8846	0.8846	0.8846	0.8846	0.8846	0.8846	0.8846	0.8846	0.8846	0.8846	0.8846	0.8846	0.8846	0.0577	0.0577	0.0577
ALL00902	0.9423	0.9423	0.9423	0.9423	0.9423	0.9423	0.9423	0.9423	0.9423	0.9423	0.9423	0.9423	0.9423	0.9423	0.9423	0.9423	0.9423	0.9423	0.9423	0.9423	0.9423	0.9423	0.9423	0.9423	0.9423	0.9423	0.9423	0.9423	0.9423	0.9423	0.9423	0.9423	0.9423	0.9423	0.9423	0.9423	0.9423	0.9423	0.9423	0.9423	0.9423	0.9423	0.9423	0.9423	0.9423	0.9423	0.9423	0.9423	0.9423
ALL00903	0.8846	0.8846	0.8846	0.8846	0.8846	0.8846	0.8846	0.8846	0.8846	0.8846	0.8846	0.8846	0.8846	0.8846	0.8846	0.8846	0.8846	0.8846	0.8846	0.8846	0.8846	0.8846	0.8846	0.8846	0.8846	0.8846	0.8846	0.8846	0.8846	0.8846	0.8846	0.8846	0.8846	0.8846	0.8846	0.8846	0.8846	0.8846	0.8846	0.8846	0.8846	0.8846	0.8846	0.8846	0.8846	0.8846	0.0962	0.0962	0.0962
ALL00904	0.8846	0.8846	0.8846	0.8846	0.8846	0.8846	0.8846	0.8846	0.8846	0.8846	0.8846	0.8846	0.8846	0.8846	0.8846	0.8846	0.8846	0.8846	0.8846	0.8846	0.8846	0.8846	0.8846	0.8846	0.8846	0.8846	0.8846	0.8846	0.8846	0.8846	0.8846	0.8846	0.8846	0.8846	0.8846	0.8846	0.8846	0.8846	0.8846	0.8846	0.8846	0.8846	0.8846	0.8846	0.8846	0.8846	0.1154	0.1154	0.1154
ALL00905	0.9038	0.9038	0.9038	0.9038	0.9038	0.9038	0.9038	0.9038	0.9038	0.9038	0.9038	0.9038	0.9038	0.9038	0.9038	0.9038	0.9038	0.9038	0.9038	0.9038	0.9038	0.9038	0.9038	0.9038	0.9038	0.9038	0.9038	0.9038	0.9038	0.0192	0.9038	0.9038	0.9038	0.9038	0.9038	0.9038	0.9038	0.9038	0.9038	0.9038	0.9038	0.9038	0.9038	0.9038	0.9038	0.9038	0.0577	0.0577	0.0577
ALL00906	0.9423	0.9423	0.9423	0.9423	0.9423	0.9423	0.9423	0.9423	0.9423	0.9423	0.9423	0.9423	0.9423	0.9423	0.9423	0.9423	0.9423	0.9423	0.9423	0.9423	0.9423	0.9423	0.9423	0.9423	0.9423	0.9423	0.9423	0.9423	0.9423	0.9423	0.9423	0.9423	0.9423	0.9423	0.9423	0.9423	0.9423	0.9423	0.9423	0.9423	0.9423	0.9423	0.9423	0.9423	0.9423	0.9423	0.0577	0.0577	0.0577
ALL00907	0.8846	0.8846	0.8846	0.8846	0.8846	0.8846	0.8846	0.8846	0.8846	0.8846	0.8846	0.8846	0.8846	0.8846	0.8846	0.8846	0.8846	0.8846	0.8846	0.8846	0.8846	0.8846	0.8846	0.8846	0.8846	0.8846	0.8846	0.8846	0.8846	0.8846	0.8846	0.8846	0.8846	0.8846	0.8846	0.8846	0.8846	0.8846	0.8846	0.8846	0.8846	0.8846	0.8846	0.8846	0.8846	0.8846	0.0962	0.0962	0.0962
ALL00908	0.2692	0.7115	0.2692	0.7115	0.7115	0.7115	0.7115	0.7115	0.2692	0.7115	0.7115	0.7115	0.7115	0.7115	0.7115	0.7115	0.7115	0.7115	0.2692	0.7115	0.2692	0.7115	0.0192	0.7115	0.7115	0.7115	0.7115	0.7115	0.7115	0.2692	0.7115	0.2692	0.2692	0.7115	0.7115	0.7115	0.2692	0.2692	0.2692	0.7115	0.7115	0.2692	0.7115	0.2692	0.7115	0.7115	0.7115	0.2692	0.7115
ALL00909	0.75	0.2308	0.75	0.2308	0.2308	0.75	0.2308	0.2308	0.75	0.75	0.75	0.2308	0.75	0.75	0.75	0.75	0.75	0.75	0.75	0.75	0.75	0.75	0.0192	0.75	0.75	0.75	0.75	0.75	0.75	0.75	0.2308	0.75	0.75	0.75	0.75	0.2308	0.75	0.75	0.75	0.75	0.2308	0.2308	0.2308	0.2308	0.75	0.75	0.75	0.75	0.75
ALL00910	0.5962	0.5962	0.5962	0.5962	0.5962	0.5962	0.3269	0.5962	0.5962	0.3269	0.3269	0.5962	0.3269	0.5962	0.3269	0.5962	0.3269	0.3269	0.5962	0.3269	0.5962	0.3269	0.5962	0.5962	0.3269	0.3269	0.3269	0.3269	0.3269	0.5962	0.5962	0.5962	0.5962	0.5962	0.3269	0.5962	0.5962	0.5962	0.5962	0.0192	0.3269	0.0385	0.3269	0.0385	0.5962	0.5962	0.5962	0.5962	0.5962
ALL00911	0.9231	0.9231	0.9231	0.9231	0.9231	0.9231	0.9231	0.9231	0.9231	0.9231	0.9231	0.9231	0.9231	0.9231	0.9231	0.9231	0.9231	0.9231	0.9231	0.9231	0.9231	0.9231	0.9231	0.9231	0.9231	0.9231	0.9231	0.9231	0.9231	0.9231	0.9231	0.9231	0.9231	0.9231	0.9231	0.9231	0.9231	0.9231	0.9231	0.9231	0.9231	0.9231	0.0192	0.9231	0.9231	0.9231	0.9231	0.9231	0.9231
ALL00912	0.9038	0.9038	0.9038	0.9038	0.9038	0.9038	0.9038	0.9038	0.9038	0.9038	0.9038	0.9038	0.9038	0.9038	0.9038	0.9038	0.9038	0.9038	0.9038	0.9038	0.9038	0.9038	0.9038	0.9038	0.9038	0.9038	0.9038	0.9038	0.9038	0.9038	0.9038	0.9038	0.9038	0.9038	0.9038	0.9038	0.9038	0.9038	0.9038	0.9038	0.9038	0.0385	0.9038	0.0385	0.9038	0.9038	0.9038	0.9038	0.9038
ALL00913	0.6154	0.6154	0.6154	0.6154	0.6154	0.6154	0.3269	0.6154	0.6154	0.3269	0.3269	0.6154	0.3269	0.6154	0.3269	0.6154	0.3269	0.3269	0.6154	0.3269	0.6154	0.3269	0.6154	0.6154	0.3269	0.3269	0.3269	0.3269	0.3269	0.6154	0.6154	0.6154	0.6154	0.6154	0.0192	0.6154	0.6154	0.6154	0.6154	0.3269	0.3269	0.0385	0.3269	0.0385	0.6154	0.6154	0.6154	0.6154	0.6154
ALL00914	0.5385	0.5385	0.5385	0.5385	0.5385	0.5385	0.4615	0.5385	0.5385	0.4615	0.4615	0.4615	0.4615	0.4615	0.4615	0.4615	0.4615	0.4615	0.5385	0.4615	0.5385	0.4615	0.4615	0.4615	0.4615	0.4615	0.4615	0.4615	0.4615	0.5385	0.4615	0.5385	0.5385	0.5385	0.5385	0.5385	0.5385	0.5385	0.5385	0.4615	0.4615	0.5385	0.4615	0.5385	0.5385	0.4615	0.5385	0.5385	0.5385
ALL00915	0.9808	0.9808	0.9808	0.9808	0.9808	0.9808	0.9808	0.9808	0.9808	0.9808	0.9808	0.9808	0.9808	0.9808	0.9808	0.9808	0.9808	0.9808	0.9808	0.9808	0.9808	0.9808	0.0192	0.9808	0.9808	0.9808	0.9808	0.9808	0.9808	0.9808	0.9808	0.9808	0.9808	0.9808	0.9808	0.9808	0.9808	0.9808	0.9808	0.9808	0.9808	0.9808	0.9808	0.9808	0.9808	0.9808	0.9808	0.9808	0.9808
ALL00916	0.8269	0.8269	0.8269	0.8269	0.8269	0.8269	0.8269	0.8269	0.8269	0.8269	0.8269	0.8269	0.8269	0.8269	0.8269	0.1346	0.8269	0.8269	0.8269	0.8269	0.8269	0.8269	0.1346	0.1346	0.8269	0.8269	0.8269	0.8269	0.8269	0.8269	0.8269	0.8269	0.8269	0.8269	0.8269	0.8269	0.8269	0.8269	0.8269	0.8269	0.1346	0.8269	0.8269	0.8269	0.1346	0.8269	0.1346	0.1346	0.8269
ALL00917	0.7885	0.7885	0.7885	0.7885	0.1731	0.7885	0.1731	0.7885	0.7885	0.7885	0.7885	0.7885	0.7885	0.7885	0.7885	0.1731	0.7885	0.7885	0.7885	0.7885	0.7885	0.7885	0.1731	0.1731	0.7885	0.7885	0.7885	0.7885	0.7885	0.7885	0.7885	0.7885	0.7885	0.1731	0.7885	0.7885	0.7885	0.7885	0.7885	0.7885	0.7885	0.7885	0.7885	0.1731	0.7885	0.7885	0.7885	0.7885	0.1731
ALL00918	0.7115	0.7115	0.7115	0.7115	0.7115	0.7115	0.7115	0.7115	0.7115	0.25	0.25	0.7115	0.25	0.7115	0.25	0.7115	0.25	0.25	0.7115	0.25	0.7115	0.25	0.7115	0.7115	0.25	0.25	0.25	0.25	0.25	0.7115	0.0192	0.7115	0.7115	0.7115	0.7115	0.7115	0.7115	0.7115	0.7115	0.7115	0.7115	0.7115	0.7115	0.7115	0.7115	0.7115	0.7115	0.7115	0.7115
ALL00919	0.8846	0.8846	0.8846	0.8846	0.8846	0.8846	0.8846	0.8846	0.8846	0.8846	0.8846	0.8846	0.8846	0.8846	0.8846	0.8846	0.8846	0.8846	0.8846	0.8846	0.8846	0.8846	0.0577	0.8846	0.8846	0.8846	0.8846	0.8846	0.8846	0.8846	0.0192	0.8846	0.8846	0.8846	0.8846	0.8846	0.8846	0.8846	0.8846	0.8846	0.8846	0.8846	0.8846	0.8846	0.8846	0.8846	0.0192	0.8846	0.8846
ALL00920	0.3846	0.3846	0.2692	0.3846	0.3846	0.3846	0.0962	0.3846	0.2692	0.25	0.25	0.0962	0.25	0.0962	0.25	0.3846	0.25	0.25	0.2692	0.25	0.2692	0.25	0.2692	0.3846	0.25	0.25	0.25	0.25	0.25	0.2692	0.3846	0.2692	0.2692	0.3846	0.3846	0.0962	0.2692	0.2692	0.2692	0.0962	0.3846	0.3846	0.3846	0.2692	0.3846	0.3846	0.3846	0.3846	0.2692
ALL00921	0.5	0.5	0.5	0.5	0.5	0.5	0.4038	0.5	0.5	0.4038	0.4038	0.4038	0.4038	0.4038	0.4038	0.4038	0.4038	0.4038	0.5	0.4038	0.5	0.4038	0.5	0.4038	0.4038	0.4038	0.4038	0.4038	0.4038	0.5	0.0577	0.5	0.5	0.0192	0.5	0.5	0.5	0.5	0.5	0.4038	0.0577	0.5	0.0192	0.5	0.4038	0.5	0.4038	0.5	0.5
ALL00922	0.6346	0.6346	0.6346	0.6346	0.6346	0.6346	0.6346	0.6346	0.6346	0.3462	0.3462	0.6346	0.3462	0.6346	0.3462	0.3462	0.3462	0.3462	0.6346	0.3462	0.6346	0.3462	0.6346	0.3462	0.3462	0.3462	0.3462	0.3462	0.3462	0.6346	0.0192	0.6346	0.6346	0.3462	0.6346	0.6346	0.6346	0.6346	0.6346	0.6346	0.6346	0.6346	0.6346	0.3462	0.6346	0.6346	0.6346	0.3462	0.6346
ALL00923	0.8077	0.8077	0.8077	0.8077	0.1731	0.8077	0.1731	0.8077	0.8077	0.8077	0.8077	0.8077	0.8077	0.8077	0.8077	0.1731	0.8077	0.8077	0.8077	0.8077	0.8077	0.8077	0.0192	0.1731	0.8077	0.8077	0.8077	0.8077	0.8077	0.8077	0.8077	0.8077	0.8077	0.1731	0.8077	0.8077	0.8077	0.8077	0.8077	0.8077	0.8077	0.8077	0.8077	0.8077	0.8077	0.8077	0.8077	0.8077	0.1731
ALL00924	0.75	0.75	0.75	0.75	0.75	0.75	0.75	0.75	0.75	0.25	0.25	0.75	0.25	0.75	0.25	0.75	0.25	0.25	0.75	0.25	0.75	0.25	0.75	0.75	0.25	0.25	0.25	0.25	0.25	0.75	0.75	0.75	0.75	0.75	0.75	0.75	0.75	0.75	0.75	0.75	0.75	0.75	0.75	0.75	0.75	0.75	0.75	0.75	0.75
ALL00925	0.4038	0.5577	0.4038	0.5577	0.4038	0.5577	0.5577	0.5577	0.4038	0.5577	0.5577	0.4038	0.5577	0.5577	0.5577	0.5577	0.5577	0.5577	0.4038	0.5577	0.4038	0.5577	0.4038	0.5577	0.5577	0.5577	0.5577	0.5577	0.5577	0.4038	0.5577	0.4038	0.4038	0.4038	0.5577	0.5577	0.4038	0.4038	0.4038	0.5577	0.5577	0.4038	0.5577	0.4038	0.5577	0.5577	0.0192	0.4038	0.4038
ALL00926	0.5	0.5	0.5	0.5	0.5	0.5	0.5	0.5	0.5	0.25	0.25	0.1154	0.25	0.1154	0.25	0.5	0.25	0.25	0.5	0.25	0.5	0.25	0.0385	0.5	0.25	0.25	0.25	0.25	0.25	0.5	0.0962	0.5	0.5	0.5	0.0962	0.0962	0.5	0.5	0.5	0.5	0.5	0.1154	0.1154	0.5	0.0962	0.0962	0.5	0.5	0.5
ALL00927	0.6923	0.6923	0.6923	0.6923	0.6923	0.6923	0.6923	0.6923	0.6923	0.25	0.25	0.6923	0.25	0.6923	0.25	0.0577	0.25	0.25	0.6923	0.25	0.6923	0.25	0.6923	0.0577	0.25	0.25	0.25	0.25	0.25	0.6923	0.6923	0.6923	0.6923	0.6923	0.6923	0.6923	0.6923	0.6923	0.6923	0.6923	0.0577	0.6923	0.6923	0.6923	0.6923	0.6923	0.6923	0.6923	0.6923
ALL00928	0.7885	0.1538	0.7885	0.1538	0.1538	0.1538	0.7885	0.1538	0.7885	0.7885	0.7885	0.1538	0.7885	0.7885	0.7885	0.7885	0.7885	0.7885	0.7885	0.7885	0.7885	0.7885	0.0192	0.7885	0.7885	0.7885	0.7885	0.7885	0.7885	0.7885	0.1538	0.7885	0.7885	0.7885	0.7885	0.7885	0.7885	0.7885	0.7885	0.7885	0.7885	0.7885	0.7885	0.7885	0.7885	0.7885	0.7885	0.7885	0.7885
ALL00929	0.9423	0.9423	0.9423	0.9423	0.9423	0.9423	0.9423	0.9423	0.9423	0.9423	0.9423	0.9423	0.9423	0.9423	0.9423	0.9423	0.9423	0.9423	0.9423	0.9423	0.9423	0.9423	0.0192	0.9423	0.9423	0.9423	0.9423	0.9423	0.9423	0.9423	0.9423	0.9423	0.9423	0.9423	0.9423	0.9423	0.9423	0.9423	0.9423	0.9423	0.9423	0.9423	0.9423	0.9423	0.9423	0.9423	0.9423	0.9423	0.0192
ALL00930	0.4615	0.4615	0.4615	0.4615	0.4615	0.4615	0.3846	0.4615	0.4615	0.3846	0.3846	0.3846	0.3846	0.0769	0.3846	0.0385	0.3846	0.3846	0.4615	0.3846	0.4615	0.3846	0.0192	0.0385	0.3846	0.3846	0.3846	0.3846	0.3846	0.4615	0.0769	0.4615	0.4615	0.4615	0.4615	0.3846	0.4615	0.4615	0.4615	0.4615	0.3846	0.4615	0.3846	0.4615	0.3846	0.3846	0.4615	0.4615	0.4615
ALL00931	0.6538	0.6538	0.6538	0.6538	0.6538	0.6538	0.3077	0.6538	0.6538	0.3077	0.3077	0.6538	0.3077	0.6538	0.3077	0.6538	0.3077	0.3077	0.6538	0.3077	0.6538	0.3077	0.6538	0.6538	0.3077	0.3077	0.3077	0.3077	0.3077	0.6538	0.6538	0.6538	0.6538	0.6538	0.6538	0.6538	0.6538	0.6538	0.6538	0.6538	0.3077	0.6538	0.3077	0.6538	0.6538	0.6538	0.6538	0.6538	0.6538
ALL00932	0.9808	0.9808	0.9808	0.9808	0.9808	0.9808	0.9808	0.9808	0.9808	0.9808	0.9808	0.9808	0.9808	0.9808	0.9808	0.9808	0.9808	0.9808	0.9808	0.9808	0.9808	0.9808	0.9808	0.9808	0.9808	0.9808	0.9808	0.9808	0.9808	0.9808	0.9808	0.9808	0.9808	0.9808	0.9808	0.9808	0.9808	0.9808	0.9808	0.9808	0.9808	0.9808	0.9808	0.9808	0.9808	0.9808	0.0192	0.9808	0.9808
ALL00933	0.9615	0.9615	0.9615	0.9615	0.9615	0.9615	0.9615	0.9615	0.9615	0.9615	0.9615	0.9615	0.9615	0.9615	0.9615	0.9615	0.9615	0.9615	0.9615	0.9615	0.9615	0.9615	0.0192	0.9615	0.9615	0.9615	0.9615	0.9615	0.9615	0.9615	0.9615	0.9615	0.9615	0.9615	0.9615	0.9615	0.9615	0.9615	0.9615	0.9615	0.9615	0.9615	0.9615	0.9615	0.9615	0.0192	0.9615	0.9615	0.9615
ALL00934	0.6538	0.6538	0.6538	0.6538	0.0962	0.6538	0.0962	0.6538	0.6538	0.25	0.25	0.6538	0.25	0.6538	0.25	0.6538	0.25	0.25	0.6538	0.25	0.6538	0.25	0.0962	0.6538	0.25	0.25	0.25	0.25	0.25	0.6538	0.6538	0.6538	0.6538	0.6538	0.6538	0.6538	0.6538	0.6538	0.6538	0.6538	0.6538	0.6538	0.6538	0.6538	0.0962	0.0962	0.6538	0.6538	0.6538
ALL00935	0.9808	0.9808	0.9808	0.9808	0.9808	0.9808	0.9808	0.9808	0.9808	0.9808	0.9808	0.9808	0.9808	0.9808	0.9808	0.9808	0.9808	0.9808	0.9808	0.9808	0.9808	0.9808	0.0192	0.9808	0.9808	0.9808	0.9808	0.9808	0.9808	0.9808	0.9808	0.9808	0.9808	0.9808	0.9808	0.9808	0.9808	0.9808	0.9808	0.9808	0.9808	0.9808	0.9808	0.9808	0.9808	0.9808	0.9808	0.9808	0.9808
ALL00936	0.9423	0.9423	0.9423	0.9423	0.0192	0.9423	0.9423	0.9423	0.9423	0.9423	0.9423	0.9423	0.9423	0.9423	0.9423	0.9423	0.9423	0.9423	0.9423	0.9423	0.9423	0.9423	0.9423	0.9423	0.9423	0.9423	0.9423	0.9423	0.9423	0.9423	0.9423	0.9423	0.9423	0.9423	0.9423	0.9423	0.9423	0.9423	0.9423	0.9423	0.9423	0.9423	0.9423	0.9423	0.9423	0.9423	0.9423	0.9423	0.9423
ALL00937	0.5385	0.3462	0.5385	0.3462	0.5385	0.3462	0.5385	0.3462	0.5385	0.3462	0.3462	0.0962	0.3462	0.0962	0.3462	0.5385	0.3462	0.3462	0.5385	0.3462	0.5385	0.3462	0.5385	0.5385	0.3462	0.3462	0.3462	0.3462	0.3462	0.5385	0.5385	0.5385	0.5385	0.5385	0.5385	0.5385	0.5385	0.5385	0.5385	0.0962	0.5385	0.5385	0.0192	0.5385	0.5385	0.5385	0.5385	0.3462	0.5385
ALL00938	0.6731	0.6731	0.6731	0.6731	0.6731	0.6731	0.6731	0.6731	0.6731	0.25	0.25	0.6731	0.25	0.6731	0.25	0.6731	0.25	0.25	0.6731	0.25	0.6731	0.25	0.0192	0.6731	0.25	0.25	0.25	0.25	0.25	0.6731	0.0385	0.6731	0.6731	0.6731	0.6731	0.6731	0.6731	0.6731	0.6731	0.6731	0.6731	0.6731	0.6731	0.6731	0.6731	0.0385	0.6731	0.6731	0.6731
ALL00939	0.9808	0.9808	0.9808	0.9808	0.9808	0.9808	0.9808	0.9808	0.9808	0.9808	0.9808	0.9808	0.9808	0.9808	0.9808	0.9808	0.9808	0.9808	0.9808	0.9808	0.9808	0.9808	0.9808	0.9808	0.9808	0.9808	0.9808	0.9808	0.9808	0.9808	0.9808	0.9808	0.9808	0.9808	0.9808	0.9808	0.9808	0.9808	0.9808	0.9808	0.9808	0.9808	0.9808	0.9808	0.9808	0.9808	0.9808	0.9808	0.9808
ALL00940	0.9808	0.9808	0.9808	0.9808	0.9808	0.9808	0.9808	0.9808	0.9808	0.9808	0.9808	0.9808	0.9808	0.9808	0.9808	0.9808	0.9808	0.9808	0.9808	0.9808	0.9808	0.9808	0.9808	0.9808	0.9808	0.9808	0.9808	0.9808	0.9808	0.9808	0.9808	0.9808	0.9808	0.9808	0.9808	0.9808	0.9808	0.9808	0.9808	0.9808	0.9808	0.9808	0.9808	0.9808	0.9808	0.9808	0.9808	0.9808	0.9808
ALL00941	0.6731	0.6731	0.6731	0.6731	0.6731	0.6731	0.6731	0.6731	0.6731	0.25	0.25	0.6731	0.25	0.6731	0.25	0.6731	0.25	0.25	0.6731	0.25	0.6731	0.25	0.6731	0.6731	0.25	0.25	0.25	0.25	0.25	0.6731	0.6731	0.6731	0.6731	0.6731	0.6731	0.6731	0.6731	0.6731	0.6731	0.0769	0.6731	0.6731	0.6731	0.6731	0.6731	0.6731	0.6731	0.6731	0.6731
ALL00942	0.9615	0.9615	0.9615	0.9615	0.9615	0.9615	0.9615	0.9615	0.9615	0.9615	0.9615	0.9615	0.9615	0.9615	0.9615	0.9615	0.9615	0.9615	0.9615	0.9615	0.9615	0.9615	0.0192	0.9615	0.9615	0.9615	0.9615	0.9615	0.9615	0.9615	0.9615	0.9615	0.9615	0.9615	0.9615	0.9615	0.9615	0.9615	0.9615	0.9615	0.9615	0.9615	0.0192	0.9615	0.9615	0.9615	0.9615	0.9615	0.9615
ALL00943	0.5962	0.5962	0.1923	0.5962	0.1731	0.5962	0.5962	0.5962	0.1923	0.5962	0.5962	0.1731	0.5962	0.1731	0.5962	0.1731	0.5962	0.5962	0.1923	0.5962	0.1923	0.5962	0.5962	0.1731	0.5962	0.5962	0.5962	0.5962	0.5962	0.1923	0.5962	0.1923	0.1923	0.5962	0.5962	0.5962	0.1923	0.1923	0.1923	0.0192	0.1731	0.5962	0.5962	0.5962	0.5962	0.5962	0.1731	0.1731	0.1731
ALL00944	0.6731	0.3269	0.6731	0.3269	0.6731	0.3269	0.6731	0.3269	0.6731	0.6731	0.6731	0.6731	0.3269	0.6731	0.3269	0.6731	0.3269	0.3269	0.6731	0.3269	0.6731	0.3269	0.6731	0.6731	0.3269	0.6731	0.3269	0.3269	0.3269	0.6731	0.6731	0.6731	0.6731	0.3269	0.6731	0.6731	0.6731	0.6731	0.6731	0.6731	0.3269	0.6731	0.3269	0.6731	0.6731	0.6731	0.6731	0.6731	0.6731
ALL00945	0.9808	0.9808	0.9808	0.9808	0.9808	0.9808	0.9808	0.9808	0.9808	0.9808	0.9808	0.9808	0.9808	0.9808	0.9808	0.9808	0.9808	0.9808	0.9808	0.9808	0.9808	0.9808	0.9808	0.9808	0.9808	0.9808	0.9808	0.9808	0.9808	0.9808	0.9808	0.9808	0.9808	0.9808	0.9808	0.9808	0.9808	0.9808	0.9808	0.9808	0.9808	0.9808	0.9808	0.9808	0.9808	0.9808	0.9808	0.9808	0.9808
ALL00946	0.0769	0.6923	0.6923	0.6923	0.6923	0.6923	0.6923	0.6923	0.6923	0.6923	0.6923	0.0769	0.2115	0.0769	0.2115	0.6923	0.2115	0.2115	0.6923	0.2115	0.6923	0.2115	0.6923	0.6923	0.2115	0.6923	0.2115	0.2115	0.2115	0.6923	0.6923	0.6923	0.6923	0.2115	0.6923	0.6923	0.6923	0.6923	0.6923	0.0769	0.6923	0.6923	0.6923	0.6923	0.6923	0.6923	0.6923	0.0192	0.6923
ALL00947	0.7885	0.7885	0.7885	0.7885	0.7885	0.7885	0.7885	0.7885	0.7885	0.7885	0.7885	0.7885	0.2115	0.7885	0.2115	0.7885	0.2115	0.2115	0.7885	0.2115	0.7885	0.2115	0.7885	0.7885	0.2115	0.7885	0.2115	0.2115	0.2115	0.7885	0.7885	0.7885	0.7885	0.2115	0.7885	0.7885	0.7885	0.7885	0.7885	0.7885	0.7885	0.7885	0.7885	0.7885	0.7885	0.7885	0.7885	0.7885	0.7885
ALL00948	0.8654	0.0769	0.8654	0.0769	0.8654	0.0769	0.0385	0.0769	0.8654	0.8654	0.8654	0.8654	0.8654	0.8654	0.8654	0.8654	0.8654	0.8654	0.8654	0.8654	0.8654	0.8654	0.8654	0.8654	0.8654	0.8654	0.8654	0.8654	0.8654	0.8654	0.8654	0.8654	0.8654	0.8654	0.8654	0.8654	0.8654	0.8654	0.8654	0.8654	0.8654	0.8654	0.8654	0.8654	0.8654	0.0385	0.8654	0.8654	0.8654
ALL00949	0.3269	0.3269	0.3269	0.3269	0.6538	0.3269	0.6538	0.3269	0.3269	0.6538	0.6538	0.6538	0.6538	0.6538	0.6538	0.6538	0.6538	0.6538	0.3269	0.6538	0.3269	0.6538	0.6538	0.6538	0.6538	0.6538	0.6538	0.6538	0.6538	0.3269	0.6538	0.3269	0.3269	0.6538	0.6538	0.6538	0.3269	0.3269	0.3269	0.6538	0.6538	0.3269	0.0192	0.6538	0.6538	0.3269	0.6538	0.6538	0.6538
ALL00950	0.4231	0.0769	0.4231	0.0769	0.0577	0.0769	0.4231	0.0769	0.4231	0.0577	0.0577	0.4231	0.25	0.4231	0.25	0.0385	0.25	0.25	0.4231	0.25	0.4231	0.25	0.25	0.0385	0.25	0.4231	0.25	0.25	0.25	0.4231	0.4231	0.4231	0.4231	0.25	0.4231	0.4231	0.4231	0.4231	0.4231	0.0962	0.0962	0.4231	0.4231	0.0962	0.0962	0.4231	0.0962	0.25	0.4231
ALL00951	0.8077	0.0962	0.8077	0.0962	0.8077	0.0962	0.0192	0.0962	0.8077	0.8077	0.8077	0.8077	0.8077	0.8077	0.8077	0.8077	0.8077	0.8077	0.8077	0.8077	0.8077	0.8077	0.0192	0.8077	0.8077	0.8077	0.8077	0.8077	0.8077	0.8077	0.8077	0.8077	0.8077	0.8077	0.8077	0.8077	0.8077	0.8077	0.8077	0.8077	0.8077	0.8077	0.8077	0.8077	0.8077	0.0962	0.8077	0.8077	0.8077
ALL00952	0.2692	0.0962	0.2692	0.0962	0.4423	0.0962	0.2692	0.0962	0.2692	0.4423	0.4423	0.0385	0.4423	0.0385	0.4423	0.4423	0.4423	0.4423	0.2692	0.4423	0.2692	0.4423	0.2692	0.4423	0.4423	0.0385	0.4423	0.4423	0.4423	0.2692	0.0577	0.2692	0.2692	0.4423	0.0385	0.4423	0.2692	0.2692	0.2692	0.0192	0.2692	0.0962	0.0192	0.0577	0.0577	0.0192	0.4423	0.4423	0.4423
ALL00953	0.9808	0.9808	0.9808	0.9808	0.9808	0.9808	0.9808	0.9808	0.9808	0.9808	0.9808	0.9808	0.9808	0.9808	0.9808	0.9808	0.9808	0.9808	0.9808	0.9808	0.9808	0.9808	0.9808	0.9808	0.9808	0.9808	0.9808	0.9808	0.9808	0.9808	0.9808	0.9808	0.9808	0.9808	0.9808	0.9808	0.9808	0.9808	0.9808	0.9808	0.9808	0.0192	0.9808	0.9808	0.9808	0.9808	0.9808	0.9808	0.9808
ALL00954	0.0385	0.0769	0.25	0.0769	0.25	0.0769	0.0192	0.0769	0.25	0.25	0.25	0.0577	0.2115	0.0577	0.2115	0.0385	0.2115	0.2115	0.25	0.2115	0.25	0.2115	0.0192	0.0385	0.2115	0.0385	0.2115	0.2115	0.2115	0.25	0.0192	0.25	0.25	0.2115	0.0385	0.0192	0.25	0.25	0.25	0.0577	0.0192	0.0192	0.0192	0.0385	0.0192	0.0192	0.0192	0.0385	0.0385
ALL00955	0.9038	0.0962	0.9038	0.0962	0.9038	0.0962	0.9038	0.0962	0.9038	0.9038	0.9038	0.9038	0.9038	0.9038	0.9038	0.9038	0.9038	0.9038	0.9038	0.9038	0.9038	0.9038	0.9038	0.9038	0.9038	0.9038	0.9038	0.9038	0.9038	0.9038	0.9038	0.9038	0.9038	0.9038	0.9038	0.9038	0.9038	0.9038	0.9038	0.9038	0.9038	0.9038	0.9038	0.9038	0.9038	0.0962	0.9038	0.9038	0.9038
ALL00956	0.9808	0.9808	0.9808	0.9808	0.9808	0.9808	0.9808	0.9808	0.9808	0.9808	0.9808	0.9808	0.9808	0.9808	0.9808	0.9808	0.9808	0.9808	0.9808	0.9808	0.9808	0.9808	0.9808	0.9808	0.9808	0.9808	0.9808	0.9808	0.9808	0.9808	0.9808	0.9808	0.9808	0.9808	0.9808	0.9808	0.9808	0.9808	0.9808	0.9808	0.9808	0.9808	0.9808	0.9808	0.9808	0.0192	0.9808	0.9808	0.9808
ALL00957	0.1346	0.1346	0.4231	0.4231	0.25	0.25	0.4231	0.4231	0.4231	0.25	0.25	0.4231	0.4231	0.25	0.25	0.4231	0.4231	0.4231	0.1346	0.4231	0.1346	0.4231	0.4231	0.4231	0.4231	0.4231	0.4231	0.4231	0.4231	0.25	0.4231	0.1346	0.0192	0.25	0.25	0.25	0.4231	0.25	0.4231	0.25	0.25	0.1346	0.1346	0.0385	0.0385	0.0192	0.0385	0.0385	0.0192
ALL00958	0.0192	0.0769	0.2885	0.0769	0.2885	0.0769	0.1154	0.0769	0.2885	0.2885	0.2885	0.3077	0.3077	0.3077	0.3077	0.0962	0.3077	0.3077	0.2885	0.3077	0.2885	0.3077	0.0192	0.0962	0.3077	0.1154	0.3077	0.3077	0.3077	0.2885	0.2885	0.2885	0.2885	0.3077	0.1154	0.2885	0.2885	0.2885	0.2885	0.3077	0.0962	0.1154	0.0962	0.1154	0.1154	0.3077	0.0962	0.3077	0.0192
ALL00959	0.4423	0.0769	0.4423	0.0769	0.4423	0.0769	0.4423	0.0769	0.4423	0.4423	0.4423	0.0577	0.3654	0.0577	0.3654	0.3654	0.3654	0.3654	0.4423	0.3654	0.4423	0.3654	0.4423	0.3654	0.3654	0.4423	0.3654	0.3654	0.3654	0.4423	0.4423	0.4423	0.4423	0.3654	0.4423	0.3654	0.4423	0.4423	0.4423	0.0577	0.4423	0.3654	0.4423	0.4423	0.0192	0.0192	0.3654	0.4423	0.3654
ALL00960	0.2115	0.0962	0.2115	0.0962	0.2885	0.0962	0.0192	0.0962	0.2115	0.2885	0.2885	0.2885	0.2692	0.2885	0.2692	0.2885	0.2692	0.2692	0.2115	0.2692	0.2115	0.2692	0.0192	0.2885	0.2692	0.0962	0.2692	0.2692	0.2692	0.2115	0.2885	0.2115	0.2115	0.2692	0.0962	0.2885	0.2115	0.2115	0.2115	0.2885	0.2885	0.2885	0.2885	0.0962	0.0962	0.2885	0.2885	0.2692	0.0962
ALL00961	0.9615	0.9615	0.9615	0.9615	0.9615	0.9615	0.9615	0.9615	0.9615	0.9615	0.9615	0.9615	0.9615	0.9615	0.9615	0.9615	0.9615	0.9615	0.9615	0.9615	0.9615	0.9615	0.9615	0.9615	0.9615	0.9615	0.9615	0.9615	0.9615	0.9615	0.9615	0.9615	0.9615	0.9615	0.9615	0.9615	0.9615	0.9615	0.9615	0.9615	0.9615	0.0385	0.9615	0.9615	0.9615	0.9615	0.9615	0.9615	0.0385
ALL00962	0.0192	0.0769	0.1923	0.0769	0.0577	0.0769	0.0769	0.0769	0.1923	0.0577	0.0577	0.0385	0.25	0.0385	0.25	0.25	0.25	0.25	0.1923	0.25	0.1923	0.25	0.0192	0.25	0.25	0.0769	0.25	0.25	0.25	0.1923	0.0192	0.1923	0.1923	0.25	0.0769	0.0192	0.1923	0.1923	0.1923	0.0192	0.0192	0.0192	0.0192	0.0769	0.0192	0.0192	0.0192	0.0192	0.0192
ALL00963	0.2308	0.0769	0.2308	0.0769	0.2885	0.0769	0.2885	0.0769	0.2308	0.2885	0.2885	0.2885	0.2692	0.2885	0.2692	0.2885	0.2692	0.2692	0.2308	0.2692	0.2308	0.2692	0.0192	0.2885	0.2692	0.2885	0.2692	0.2692	0.2692	0.2308	0.2885	0.2308	0.2308	0.2692	0.2885	0.2308	0.2308	0.2308	0.2308	0.2885	0.2885	0.0577	0.2885	0.2885	0.0192	0.0577	0.0192	0.0577	0.0192
ALL00964	0.9808	0.9808	0.9808	0.9808	0.9808	0.9808	0.9808	0.9808	0.9808	0.9808	0.9808	0.9808	0.9808	0.9808	0.9808	0.9808	0.9808	0.9808	0.9808	0.9808	0.9808	0.9808	0.9808	0.9808	0.9808	0.9808	0.9808	0.9808	0.9808	0.9808	0.9808	0.9808	0.9808	0.9808	0.9808	0.9808	0.9808	0.9808	0.9808	0.9808	0.9808	0.9808	0.9808	0.9808	0.9808	0.9808	0.9808	0.9808	0.9808
ALL00965	0.0192	0.2115	0.7692	0.2115	0.2115	0.2115	0.7692	0.2115	0.7692	0.2115	0.2115	0.7692	0.7692	0.7692	0.7692	0.7692	0.7692	0.7692	0.7692	0.7692	0.7692	0.7692	0.7692	0.7692	0.7692	0.7692	0.7692	0.7692	0.7692	0.7692	0.7692	0.7692	0.7692	0.7692	0.7692	0.2115	0.7692	0.7692	0.7692	0.7692	0.2115	0.2115	0.2115	0.7692	0.7692	0.7692	0.7692	0.7692	0.7692
ALL00966	0.4231	0.0962	0.4231	0.0962	0.4231	0.0962	0.0577	0.0962	0.4231	0.4231	0.4231	0.4231	0.2115	0.4231	0.2115	0.4231	0.2115	0.2115	0.4231	0.2115	0.4231	0.2115	0.0192	0.4231	0.2115	0.0577	0.2115	0.2115	0.2115	0.4231	0.0192	0.4231	0.4231	0.2115	0.0577	0.0962	0.4231	0.4231	0.4231	0.4231	0.4231	0.4231	0.0192	0.0385	0.0385	0.4231	0.0192	0.0192	0.0192
ALL00967	0.9231	0.9231	0.9231	0.9231	0.9231	0.9231	0.9231	0.9231	0.9231	0.9231	0.9231	0.9231	0.9231	0.9231	0.9231	0.9231	0.9231	0.9231	0.9231	0.9231	0.9231	0.9231	0.9231	0.9231	0.9231	0.9231	0.9231	0.9231	0.9231	0.9231	0.9231	0.9231	0.9231	0.9231	0.9231	0.9231	0.9231	0.9231	0.9231	0.9231	0.9231	0.9231	0.9231	0.9231	0.9231	0.9231	0.9231	0.0192	0.9231
ALL00968	0.4615	0.5	0.4615	0.5	0.4615	0.5	0.5	0.5	0.4615	0.4615	0.4615	0.5	0.5	0.5	0.5	0.5	0.5	0.5	0.4615	0.5	0.4615	0.5	0.0192	0.5	0.5	0.4615	0.5	0.5	0.5	0.4615	0.4615	0.4615	0.4615	0.5	0.4615	0.5	0.4615	0.4615	0.4615	0.5	0.5	0.5	0.4615	0.4615	0.4615	0.5	0.4615	0.5	0.4615
ALL00969	0.6346	0.0962	0.6346	0.0962	0.6346	0.0962	0.1538	0.0962	0.6346	0.6346	0.6346	0.1538	0.6346	0.1538	0.6346	0.6346	0.6346	0.6346	0.6346	0.6346	0.6346	0.6346	0.0577	0.6346	0.6346	0.1538	0.6346	0.6346	0.6346	0.6346	0.6346	0.6346	0.6346	0.6346	0.1538	0.6346	0.6346	0.6346	0.6346	0.1538	0.0962	0.0577	0.6346	0.1538	0.1538	0.0577	0.6346	0.6346	0.6346
ALL00970	0.5577	0.5577	0.5577	0.5577	0.5577	0.5577	0.1923	0.5577	0.5577	0.5577	0.5577	0.1923	0.2115	0.1923	0.2115	0.5577	0.2115	0.2115	0.5577	0.0192	0.5577	0.2115	0.5577	0.5577	0.2115	0.1923	0.2115	0.2115	0.2115	0.5577	0.5577	0.5577	0.5577	0.2115	0.1923	0.5577	0.5577	0.5577	0.5577	0.1923	0.5577	0.1923	0.5577	0.1923	0.1923	0.1923	0.5577	0.2115	0.5577
ALL00971	0.7885	0.7885	0.7885	0.7885	0.7885	0.7885	0.7885	0.7885	0.7885	0.7885	0.7885	0.7885	0.2115	0.7885	0.2115	0.7885	0.2115	0.2115	0.7885	0.2115	0.7885	0.2115	0.7885	0.7885	0.2115	0.7885	0.2115	0.2115	0.2115	0.7885	0.7885	0.7885	0.7885	0.2115	0.7885	0.7885	0.7885	0.7885	0.7885	0.7885	0.7885	0.7885	0.7885	0.7885	0.7885	0.7885	0.7885	0.7885	0.7885
ALL00972	0.9808	0.9808	0.9808	0.9808	0.9808	0.9808	0.9808	0.9808	0.9808	0.9808	0.9808	0.9808	0.9808	0.9808	0.9808	0.9808	0.9808	0.9808	0.9808	0.9808	0.9808	0.9808	0.9808	0.9808	0.9808	0.9808	0.9808	0.9808	0.9808	0.9808	0.9808	0.9808	0.9808	0.9808	0.9808	0.9808	0.9808	0.9808	0.9808	0.9808	0.9808	0.9808	0.9808	0.9808	0.9808	0.9808	0.9808	0.9808	0.9808
ALL00973	0.75	0.2308	0.75	0.2308	0.2308	0.2308	0.75	0.2308	0.75	0.2308	0.2308	0.75	0.75	0.75	0.75	0.75	0.75	0.75	0.75	0.75	0.75	0.75	0.2308	0.75	0.75	0.75	0.75	0.75	0.75	0.75	0.75	0.75	0.75	0.75	0.75	0.2308	0.75	0.75	0.75	0.75	0.2308	0.2308	0.2308	0.75	0.75	0.75	0.75	0.75	0.75
ALL00974	0.9808	0.9808	0.9808	0.9808	0.9808	0.9808	0.9808	0.9808	0.9808	0.9808	0.9808	0.9808	0.9808	0.9808	0.9808	0.9808	0.9808	0.9808	0.9808	0.9808	0.9808	0.9808	0.9808	0.9808	0.9808	0.9808	0.9808	0.9808	0.9808	0.9808	0.9808	0.9808	0.9808	0.9808	0.9808	0.9808	0.9808	0.9808	0.9808	0.9808	0.9808	0.9808	0.9808	0.9808	0.9808	0.9808	0.9808	0.9808	0.0192
ALL00975	0.8846	0.8846	0.8846	0.8846	0.8846	0.8846	0.8846	0.8846	0.8846	0.8846	0.8846	0.8846	0.8846	0.8846	0.8846	0.8846	0.8846	0.8846	0.8846	0.8846	0.8846	0.8846	0.0769	0.8846	0.8846	0.8846	0.8846	0.8846	0.8846	0.8846	0.8846	0.8846	0.8846	0.8846	0.8846	0.8846	0.8846	0.8846	0.8846	0.8846	0.8846	0.8846	0.8846	0.8846	0.8846	0.8846	0.0769	0.0192	0.0192
ALL00976	0.5577	0.4423	0.5577	0.4423	0.4423	0.4423	0.4423	0.4423	0.5577	0.4423	0.4423	0.4423	0.5577	0.4423	0.5577	0.4423	0.5577	0.5577	0.5577	0.5577	0.5577	0.5577	0.4423	0.4423	0.5577	0.4423	0.5577	0.5577	0.5577	0.5577	0.4423	0.5577	0.5577	0.5577	0.4423	0.4423	0.5577	0.5577	0.5577	0.4423	0.4423	0.4423	0.4423	0.5577	0.5577	0.4423	0.4423	0.5577	0.5577
ALL00977	0.9808	0.9808	0.9808	0.9808	0.9808	0.9808	0.9808	0.9808	0.9808	0.9808	0.9808	0.9808	0.9808	0.9808	0.9808	0.9808	0.9808	0.9808	0.9808	0.9808	0.9808	0.9808	0.9808	0.9808	0.9808	0.9808	0.9808	0.9808	0.9808	0.9808	0.9808	0.9808	0.9808	0.9808	0.9808	0.9808	0.9808	0.9808	0.9808	0.9808	0.9808	0.9808	0.9808	0.9808	0.9808	0.9808	0.9808	0.9808	0.9808
ALL00978	0.5385	0.5385	0.5385	0.5385	0.4615	0.5385	0.4615	0.5385	0.5385	0.4615	0.4615	0.4615	0.5385	0.4615	0.5385	0.4615	0.5385	0.5385	0.5385	0.5385	0.5385	0.5385	0.4615	0.4615	0.5385	0.5385	0.5385	0.5385	0.5385	0.5385	0.5385	0.5385	0.5385	0.5385	0.4615	0.4615	0.5385	0.5385	0.5385	0.4615	0.4615	0.4615	0.4615	0.4615	0.4615	0.4615	0.4615	0.4615	0.4615
ALL00979	0.9615	0.9615	0.9615	0.9615	0.9615	0.9615	0.9615	0.9615	0.9615	0.9615	0.9615	0.9615	0.9615	0.9615	0.9615	0.9615	0.9615	0.9615	0.9615	0.9615	0.9615	0.9615	0.0385	0.9615	0.9615	0.9615	0.9615	0.9615	0.9615	0.9615	0.9615	0.9615	0.9615	0.9615	0.9615	0.9615	0.9615	0.9615	0.9615	0.9615	0.9615	0.9615	0.9615	0.9615	0.9615	0.9615	0.9615	0.9615	0.9615
ALL00980	0.9808	0.9808	0.9808	0.9808	0.9808	0.9808	0.9808	0.9808	0.9808	0.9808	0.9808	0.9808	0.9808	0.9808	0.9808	0.0192	0.9808	0.9808	0.9808	0.9808	0.9808	0.9808	0.9808	0.9808	0.9808	0.9808	0.9808	0.9808	0.9808	0.9808	0.9808	0.9808	0.9808	0.9808	0.9808	0.9808	0.9808	0.9808	0.9808	0.9808	0.9808	0.9808	0.9808	0.9808	0.9808	0.9808	0.9808	0.9808	0.9808
ALL00981	0.9038	0.9038	0.9038	0.9038	0.9038	0.9038	0.9038	0.9038	0.9038	0.9038	0.9038	0.9038	0.9038	0.9038	0.9038	0.9038	0.9038	0.9038	0.9038	0.9038	0.9038	0.9038	0.9038	0.9038	0.9038	0.9038	0.9038	0.9038	0.9038	0.9038	0.9038	0.9038	0.9038	0.9038	0.9038	0.9038	0.9038	0.9038	0.9038	0.9038	0.9038	0.9038	0.9038	0.9038	0.9038	0.9038	0.0962	0.0962	0.0962
ALL00982	0.8462	0.8462	0.8462	0.8462	0.8462	0.8462	0.8462	0.8462	0.8462	0.8462	0.8462	0.8462	0.8462	0.8462	0.8462	0.1154	0.8462	0.8462	0.8462	0.8462	0.8462	0.8462	0.0192	0.1154	0.8462	0.8462	0.8462	0.8462	0.8462	0.8462	0.8462	0.8462	0.8462	0.8462	0.0192	0.8462	0.8462	0.8462	0.8462	0.8462	0.8462	0.8462	0.1154	0.1154	0.1154	0.8462	0.8462	0.8462	0.8462
ALL00983	0.5962	0.5962	0.5962	0.3654	0.5962	0.3654	0.3654	0.3654	0.5962	0.3654	0.3654	0.5962	0.3654	0.5962	0.3654	0.5962	0.5962	0.5962	0.5962	0.3654	0.5962	0.5962	0.0192	0.5962	0.5962	0.5962	0.5962	0.5962	0.5962	0.5962	0.5962	0.5962	0.5962	0.5962	0.5962	0.3654	0.5962	0.5962	0.5962	0.5962	0.5962	0.3654	0.5962	0.3654	0.3654	0.0192	0.3654	0.3654	0.3654
ALL00984	0.8269	0.8269	0.8269	0.8269	0.8269	0.8269	0.8269	0.8269	0.8269	0.8269	0.8269	0.8269	0.8269	0.8269	0.8269	0.8269	0.8269	0.8269	0.8269	0.8269	0.8269	0.8269	0.0962	0.8269	0.8269	0.8269	0.8269	0.8269	0.8269	0.8269	0.8269	0.8269	0.8269	0.8269	0.8269	0.8269	0.8269	0.8269	0.8269	0.8269	0.8269	0.8269	0.8269	0.0962	0.0962	0.8269	0.0385	0.0385	0.0192
ALL00985	0.9231	0.9231	0.9231	0.9231	0.9231	0.9231	0.9231	0.9231	0.9231	0.9231	0.9231	0.9231	0.9231	0.9231	0.9231	0.9231	0.9231	0.9231	0.9231	0.9231	0.9231	0.9231	0.0577	0.9231	0.9231	0.9231	0.9231	0.9231	0.9231	0.9231	0.9231	0.9231	0.9231	0.9231	0.9231	0.9231	0.9231	0.9231	0.9231	0.9231	0.9231	0.9231	0.9231	0.9231	0.9231	0.9231	0.0577	0.9231	0.0577
ALL00986	0.4615	0.4615	0.5385	0.5385	0.4615	0.5385	0.5385	0.5385	0.5385	0.4615	0.4615	0.5385	0.5385	0.5385	0.5385	0.4615	0.4615	0.4615	0.5385	0.5385	0.5385	0.4615	0.4615	0.5385	0.4615	0.4615	0.4615	0.4615	0.4615	0.5385	0.4615	0.5385	0.5385	0.4615	0.4615	0.5385	0.5385	0.5385	0.5385	0.5385	0.5385	0.5385	0.4615	0.4615	0.4615	0.5385	0.4615	0.4615	0.4615
ALL00987	0.7308	0.7308	0.7308	0.1731	0.7308	0.1731	0.1731	0.1731	0.7308	0.7308	0.7308	0.7308	0.1731	0.7308	0.1731	0.7308	0.7308	0.7308	0.7308	0.1731	0.7308	0.7308	0.1731	0.7308	0.7308	0.7308	0.7308	0.7308	0.7308	0.7308	0.7308	0.7308	0.7308	0.7308	0.7308	0.1731	0.7308	0.7308	0.7308	0.7308	0.7308	0.0385	0.7308	0.7308	0.7308	0.7308	0.7308	0.0385	0.7308
ALL00988	0.4615	0.3077	0.2308	0.4615	0.3077	0.4615	0.4615	0.4615	0.2308	0.3077	0.3077	0.4615	0.4615	0.4615	0.4615	0.3077	0.3077	0.3077	0.2308	0.4615	0.4615	0.3077	0.2308	0.4615	0.3077	0.3077	0.3077	0.3077	0.3077	0.2308	0.3077	0.2308	0.2308	0.3077	0.3077	0.4615	0.4615	0.2308	0.2308	0.4615	0.4615	0.4615	0.2308	0.4615	0.4615	0.4615	0.4615	0.2308	0.4615
ALL00989	0.9231	0.9231	0.9231	0.9231	0.9231	0.9231	0.9231	0.9231	0.9231	0.9231	0.9231	0.9231	0.9231	0.9231	0.9231	0.9231	0.9231	0.9231	0.9231	0.9231	0.9231	0.9231	0.0192	0.9231	0.9231	0.9231	0.9231	0.9231	0.9231	0.9231	0.9231	0.9231	0.9231	0.9231	0.9231	0.9231	0.9231	0.9231	0.9231	0.9231	0.9231	0.9231	0.9231	0.9231	0.9231	0.9231	0.0577	0.0577	0.0577
ALL00990	0.1923	0.1923	0.2692	0.25	0.1923	0.25	0.1923	0.25	0.2692	0.1923	0.1923	0.25	0.25	0.25	0.25	0.1923	0.1731	0.1731	0.2692	0.25	0.25	0.1731	0.0192	0.25	0.1731	0.1731	0.1731	0.1731	0.1731	0.2692	0.1923	0.2692	0.2692	0.1731	0.1923	0.25	0.25	0.2692	0.2692	0.25	0.2692	0.1923	0.0192	0.2692	0.2692	0.0192	0.2692	0.2692	0.2692
ALL00991	0.9808	0.9808	0.9808	0.9808	0.9808	0.9808	0.9808	0.9808	0.9808	0.9808	0.9808	0.9808	0.9808	0.9808	0.9808	0.9808	0.9808	0.9808	0.9808	0.9808	0.9808	0.9808	0.9808	0.9808	0.9808	0.9808	0.9808	0.9808	0.9808	0.9808	0.9808	0.9808	0.9808	0.9808	0.9808	0.9808	0.9808	0.9808	0.9808	0.9808	0.9808	0.9808	0.9808	0.9808	0.9808	0.0192	0.9808	0.9808	0.9808
ALL00992	0.9231	0.9231	0.9231	0.9231	0.9231	0.9231	0.9231	0.9231	0.9231	0.9231	0.9231	0.9231	0.9231	0.9231	0.9231	0.9231	0.9231	0.9231	0.9231	0.9231	0.9231	0.9231	0.9231	0.9231	0.9231	0.9231	0.9231	0.9231	0.9231	0.9231	0.9231	0.9231	0.9231	0.9231	0.9231	0.9231	0.9231	0.9231	0.9231	0.9231	0.9231	0.9231	0.0192	0.0385	0.0385	0.9231	0.9231	0.9231	0.9231
ALL00993	0.5385	0.4231	0.5385	0.4231	0.4231	0.4231	0.5385	0.4231	0.5385	0.4231	0.4231	0.4231	0.4231	0.4231	0.4231	0.4231	0.5385	0.5385	0.5385	0.4231	0.5385	0.5385	0.4231	0.5385	0.5385	0.5385	0.5385	0.5385	0.5385	0.5385	0.4231	0.5385	0.5385	0.5385	0.4231	0.4231	0.4231	0.5385	0.5385	0.4231	0.5385	0.4231	0.4231	0.5385	0.4231	0.5385	0.5385	0.0192	0.5385
ALL00994	0.4423	0.4423	0.4423	0.4423	0.4423	0.5	0.5	0.5	0.4423	0.5	0.5	0.4423	0.5	0.4423	0.5	0.4423	0.5	0.5	0.4423	0.4423	0.5	0.5	0.4423	0.5	0.5	0.5	0.5	0.5	0.5	0.4423	0.4423	0.4423	0.4423	0.5	0.4423	0.5	0.4423	0.4423	0.4423	0.4423	0.5	0.5	0.4423	0.5	0.4423	0.5	0.5	0.5	0.5
ALL00995	0.8077	0.8077	0.8077	0.8077	0.8077	0.8077	0.1923	0.8077	0.8077	0.8077	0.8077	0.8077	0.8077	0.8077	0.8077	0.8077	0.1923	0.1923	0.8077	0.8077	0.8077	0.1923	0.8077	0.8077	0.1923	0.1923	0.1923	0.1923	0.1923	0.8077	0.8077	0.8077	0.8077	0.1923	0.8077	0.8077	0.8077	0.8077	0.8077	0.8077	0.8077	0.8077	0.8077	0.8077	0.8077	0.8077	0.8077	0.8077	0.8077
ALL00996	0.8654	0.8654	0.8654	0.8654	0.8654	0.8654	0.1346	0.8654	0.8654	0.1346	0.1346	0.8654	0.1346	0.8654	0.1346	0.8654	0.8654	0.8654	0.8654	0.8654	0.8654	0.8654	0.8654	0.8654	0.8654	0.8654	0.8654	0.8654	0.8654	0.8654	0.8654	0.8654	0.8654	0.8654	0.8654	0.1346	0.8654	0.8654	0.8654	0.8654	0.8654	0.1346	0.8654	0.8654	0.8654	0.8654	0.8654	0.8654	0.8654
ALL00997	0.9038	0.9038	0.9038	0.9038	0.9038	0.9038	0.9038	0.9038	0.9038	0.9038	0.9038	0.9038	0.9038	0.9038	0.9038	0.9038	0.9038	0.9038	0.9038	0.9038	0.9038	0.9038	0.9038	0.9038	0.9038	0.9038	0.9038	0.9038	0.9038	0.9038	0.9038	0.9038	0.9038	0.9038	0.9038	0.9038	0.9038	0.9038	0.9038	0.9038	0.9038	0.0385	0.9038	0.0385	0.9038	0.0385	0.0385	0.9038	0.9038
ALL00998	0.8846	0.8846	0.8846	0.8846	0.8846	0.8846	0.8846	0.8846	0.8846	0.8846	0.8846	0.8846	0.8846	0.8846	0.8846	0.8846	0.8846	0.8846	0.8846	0.8846	0.8846	0.8846	0.8846	0.8846	0.8846	0.8846	0.8846	0.8846	0.8846	0.8846	0.8846	0.8846	0.8846	0.8846	0.8846	0.8846	0.8846	0.8846	0.8846	0.8846	0.8846	0.8846	0.8846	0.8846	0.8846	0.8846	0.0385	0.0192	0.0385
ALL00999	0.8077	0.8077	0.8077	0.8077	0.8077	0.8077	0.8077	0.8077	0.8077	0.8077	0.8077	0.1538	0.8077	0.8077	0.8077	0.8077	0.1538	0.1538	0.8077	0.8077	0.8077	0.1538	0.8077	0.8077	0.8077	0.8077	0.1538	0.1538	0.8077	0.8077	0.8077	0.8077	0.8077	0.1538	0.8077	0.8077	0.1538	0.8077	0.8077	0.0192	0.8077	0.8077	0.8077	0.8077	0.8077	0.8077	0.8077	0.8077	0.8077
ALL01000	0.7115	0.7115	0.7115	0.7115	0.7115	0.7115	0.7115	0.7115	0.7115	0.7115	0.7115	0.7115	0.7115	0.7115	0.7115	0.7115	0.2115	0.2115	0.7115	0.7115	0.7115	0.2115	0.7115	0.7115	0.2115	0.2115	0.2115	0.2115	0.2115	0.7115	0.7115	0.7115	0.7115	0.2115	0.7115	0.7115	0.2115	0.7115	0.7115	0.2115	0.7115	0.7115	0.7115	0.7115	0.7115	0.7115	0.0192	0.0385	0.0385
ALL01001	0.8269	0.8269	0.8269	0.8269	0.8269	0.8269	0.8269	0.8269	0.8269	0.8269	0.8269	0.1538	0.8269	0.8269	0.8269	0.8269	0.1538	0.1538	0.8269	0.8269	0.8269	0.1538	0.8269	0.8269	0.8269	0.8269	0.1538	0.1538	0.8269	0.8269	0.8269	0.8269	0.8269	0.1538	0.8269	0.8269	0.1538	0.8269	0.8269	0.0192	0.8269	0.8269	0.8269	0.8269	0.8269	0.8269	0.8269	0.8269	0.8269
ALL01002	0.9808	0.9808	0.9808	0.9808	0.9808	0.9808	0.9808	0.9808	0.9808	0.9808	0.9808	0.9808	0.9808	0.9808	0.9808	0.9808	0.9808	0.9808	0.9808	0.9808	0.9808	0.9808	0.9808	0.9808	0.9808	0.9808	0.9808	0.9808	0.9808	0.9808	0.9808	0.9808	0.9808	0.9808	0.9808	0.9808	0.9808	0.9808	0.9808	0.9808	0.9808	0.9808	0.9808	0.9808	0.9808	0.9808	0.9808	0.9808	0.9808
ALL01003	0.8846	0.8846	0.8846	0.8846	0.8846	0.8846	0.8846	0.8846	0.8846	0.8846	0.8846	0.8846	0.8846	0.8846	0.8846	0.8846	0.8846	0.8846	0.8846	0.8846	0.8846	0.8846	0.8846	0.8846	0.8846	0.8846	0.8846	0.8846	0.8846	0.8846	0.8846	0.8846	0.8846	0.8846	0.8846	0.8846	0.8846	0.8846	0.8846	0.8846	0.8846	0.8846	0.8846	0.8846	0.8846	0.8846	0.0962	0.0962	0.0962
ALL01004	0.7115	0.7115	0.7115	0.7115	0.7115	0.7115	0.7115	0.7115	0.7115	0.7115	0.2692	0.2692	0.2692	0.7115	0.2692	0.7115	0.2692	0.2692	0.7115	0.2692	0.7115	0.2692	0.7115	0.7115	0.7115	0.7115	0.2692	0.2692	0.7115	0.7115	0.7115	0.7115	0.7115	0.2692	0.7115	0.2692	0.2692	0.7115	0.7115	0.2692	0.7115	0.7115	0.7115	0.7115	0.7115	0.7115	0.7115	0.0192	0.7115
ALL01005	0.8846	0.8846	0.8846	0.8846	0.8846	0.8846	0.8846	0.8846	0.8846	0.8846	0.8846	0.8846	0.8846	0.8846	0.8846	0.8846	0.8846	0.8846	0.8846	0.0192	0.8846	0.8846	0.8846	0.8846	0.8846	0.8846	0.8846	0.8846	0.8846	0.8846	0.8846	0.8846	0.8846	0.8846	0.8846	0.8846	0.8846	0.8846	0.8846	0.8846	0.8846	0.8846	0.8846	0.8846	0.8846	0.8846	0.0385	0.8846	0.0385
ALL01006	0.9615	0.9615	0.9615	0.9615	0.9615	0.9615	0.9615	0.9615	0.9615	0.9615	0.9615	0.9615	0.9615	0.9615	0.9615	0.9615	0.9615	0.9615	0.9615	0.9615	0.9615	0.9615	0.9615	0.9615	0.9615	0.9615	0.9615	0.9615	0.9615	0.9615	0.9615	0.9615	0.9615	0.9615	0.9615	0.9615	0.9615	0.9615	0.9615	0.9615	0.9615	0.9615	0.9615	0.9615	0.9615	0.9615	0.0192	0.0192	0.9615
ALL01007	0.5962	0.4038	0.4038	0.5962	0.4038	0.4038	0.5962	0.4038	0.4038	0.4038	0.5962	0.5962	0.5962	0.4038	0.5962	0.5962	0.5962	0.5962	0.4038	0.4038	0.5962	0.5962	0.5962	0.5962	0.5962	0.5962	0.5962	0.5962	0.5962	0.4038	0.5962	0.4038	0.4038	0.5962	0.5962	0.5962	0.5962	0.4038	0.4038	0.5962	0.5962	0.5962	0.4038	0.4038	0.4038	0.4038	0.5962	0.5962	0.5962
ALL01008	0.9038	0.9038	0.9038	0.9038	0.9038	0.9038	0.9038	0.9038	0.9038	0.9038	0.9038	0.9038	0.9038	0.9038	0.9038	0.9038	0.9038	0.9038	0.9038	0.9038	0.9038	0.9038	0.9038	0.9038	0.9038	0.9038	0.9038	0.9038	0.9038	0.9038	0.9038	0.9038	0.9038	0.9038	0.9038	0.9038	0.9038	0.9038	0.9038	0.9038	0.9038	0.9038	0.0577	0.0577	0.9038	0.0577	0.9038	0.0192	0.9038
ALL01009	0.3846	0.1538	0.2692	0.3846	0.1538	0.1538	0.3846	0.1538	0.2692	0.1538	0.0769	0.3846	0.0769	0.1538	0.0769	0.3846	0.3846	0.3846	0.2692	0.1538	0.0385	0.3846	0.3846	0.0385	0.3846	0.3846	0.3846	0.3846	0.3846	0.2692	0.3846	0.2692	0.2692	0.3846	0.3846	0.0769	0.3846	0.2692	0.1538	0.3846	0.3846	0.2692	0.0192	0.2692	0.2692	0.2692	0.2692	0.2692	0.2692
ALL01010	0.6154	0.6154	0.6154	0.3654	0.6154	0.6154	0.6154	0.6154	0.6154	0.6154	0.6154	0.3654	0.6154	0.6154	0.6154	0.3654	0.3654	0.3654	0.6154	0.6154	0.6154	0.3654	0.3654	0.6154	0.3654	0.3654	0.3654	0.3654	0.3654	0.6154	0.3654	0.6154	0.6154	0.3654	0.3654	0.6154	0.3654	0.6154	0.6154	0.6154	0.3654	0.6154	0.6154	0.6154	0.6154	0.6154	0.3654	0.6154	0.3654
ALL01011	0.8654	0.8654	0.8654	0.8654	0.8654	0.8654	0.8654	0.8654	0.8654	0.8654	0.8654	0.8654	0.8654	0.8654	0.8654	0.8654	0.8654	0.8654	0.8654	0.8654	0.8654	0.8654	0.8654	0.8654	0.8654	0.8654	0.8654	0.8654	0.8654	0.8654	0.8654	0.8654	0.8654	0.8654	0.8654	0.8654	0.8654	0.8654	0.8654	0.8654	0.8654	0.0769	0.8654	0.0769	0.0769	0.0769	0.0577	0.0577	0.0577
ALL01012	0.8654	0.8654	0.8654	0.8654	0.8654	0.8654	0.8654	0.8654	0.8654	0.8654	0.8654	0.8654	0.8654	0.8654	0.8654	0.8654	0.8654	0.8654	0.8654	0.8654	0.8654	0.8654	0.8654	0.8654	0.8654	0.8654	0.8654	0.8654	0.8654	0.8654	0.8654	0.8654	0.8654	0.8654	0.8654	0.8654	0.8654	0.8654	0.8654	0.8654	0.8654	0.0769	0.8654	0.0769	0.0769	0.0769	0.0192	0.0192	0.0192
ALL01013	0.9423	0.9423	0.9423	0.9423	0.9423	0.9423	0.9423	0.9423	0.9423	0.9423	0.9423	0.9423	0.9423	0.9423	0.9423	0.9423	0.9423	0.9423	0.9423	0.9423	0.0577	0.9423	0.9423	0.0577	0.9423	0.9423	0.9423	0.9423	0.9423	0.9423	0.9423	0.9423	0.9423	0.9423	0.9423	0.9423	0.9423	0.9423	0.9423	0.9423	0.9423	0.9423	0.9423	0.9423	0.9423	0.9423	0.9423	0.9423	0.9423
ALL01014	0.0192	0.5962	0.3654	0.5962	0.5962	0.5962	0.5962	0.5962	0.3654	0.3654	0.5962	0.5962	0.5962	0.5962	0.5962	0.5962	0.5962	0.5962	0.3654	0.5962	0.5962	0.5962	0.5962	0.5962	0.5962	0.5962	0.5962	0.5962	0.5962	0.3654	0.5962	0.3654	0.3654	0.5962	0.5962	0.5962	0.5962	0.3654	0.5962	0.5962	0.3654	0.3654	0.0192	0.3654	0.3654	0.3654	0.3654	0.3654	0.3654
ALL01015	0.5385	0.3462	0.3462	0.5385	0.3462	0.3462	0.5385	0.3462	0.3462	0.5385	0.5385	0.5385	0.5385	0.3462	0.5385	0.5385	0.5385	0.5385	0.3462	0.3462	0.5385	0.5385	0.5385	0.5385	0.5385	0.5385	0.5385	0.5385	0.5385	0.3462	0.5385	0.3462	0.3462	0.5385	0.5385	0.5385	0.5385	0.3462	0.3462	0.5385	0.5385	0.3462	0.3462	0.3462	0.5385	0.3462	0.0577	0.0577	0.0577
ALL01016	0.9808	0.9808	0.9808	0.9808	0.9808	0.9808	0.9808	0.9808	0.9808	0.9808	0.9808	0.9808	0.9808	0.9808	0.9808	0.9808	0.9808	0.9808	0.9808	0.9808	0.9808	0.9808	0.9808	0.9808	0.9808	0.9808	0.9808	0.9808	0.9808	0.9808	0.9808	0.9808	0.9808	0.9808	0.9808	0.9808	0.9808	0.9808	0.9808	0.9808	0.9808	0.9808	0.9808	0.9808	0.9808	0.9808	0.9808	0.9808	0.9808
ALL01017	0.6538	0.6538	0.1923	0.6538	0.6538	0.6538	0.6538	0.6538	0.1923	0.1538	0.6538	0.6538	0.6538	0.6538	0.6538	0.6538	0.6538	0.6538	0.1923	0.6538	0.6538	0.6538	0.6538	0.6538	0.6538	0.6538	0.6538	0.6538	0.6538	0.1923	0.6538	0.1923	0.1923	0.6538	0.6538	0.6538	0.6538	0.1923	0.6538	0.6538	0.1538	0.1923	0.6538	0.1538	0.6538	0.1923	0.1923	0.1538	0.1538
ALL01018	0.1154	0.4231	0.3077	0.1154	0.4231	0.4231	0.1154	0.4231	0.3077	0.3077	0.4231	0.4231	0.4231	0.3077	0.4231	0.1154	0.4231	0.4231	0.3077	0.1346	0.3077	0.4231	0.4231	0.3077	0.4231	0.4231	0.4231	0.4231	0.4231	0.3077	0.1154	0.3077	0.3077	0.4231	0.1154	0.4231	0.4231	0.3077	0.4231	0.4231	0.3077	0.0192	0.3077	0.3077	0.3077	0.1346	0.1346	0.1346	0.1346
ALL01019	0.3654	0.3654	0.3654	0.5192	0.3654	0.3654	0.5192	0.3654	0.3654	0.5192	0.5192	0.5192	0.5192	0.3654	0.5192	0.5192	0.5192	0.5192	0.3654	0.3654	0.5192	0.5192	0.5192	0.5192	0.5192	0.5192	0.5192	0.5192	0.5192	0.3654	0.5192	0.3654	0.3654	0.5192	0.5192	0.5192	0.5192	0.3654	0.3654	0.3654	0.5192	0.3654	0.3654	0.5192	0.3654	0.5192	0.0577	0.0577	0.0577
ALL01020	0.7885	0.7885	0.7885	0.0962	0.7885	0.7885	0.0962	0.7885	0.7885	0.0385	0.7885	0.7885	0.7885	0.7885	0.7885	0.0962	0.7885	0.7885	0.7885	0.7885	0.7885	0.7885	0.7885	0.7885	0.7885	0.7885	0.7885	0.7885	0.7885	0.7885	0.0962	0.7885	0.7885	0.7885	0.0962	0.7885	0.7885	0.7885	0.7885	0.7885	0.0385	0.7885	0.7885	0.0192	0.7885	0.7885	0.0385	0.0385	0.7885
ALL01021	0.9423	0.9423	0.9423	0.9423	0.9423	0.9423	0.9423	0.9423	0.9423	0.9423	0.9423	0.9423	0.9423	0.9423	0.9423	0.9423	0.9423	0.9423	0.9423	0.9423	0.9423	0.9423	0.9423	0.9423	0.9423	0.9423	0.9423	0.9423	0.9423	0.9423	0.9423	0.9423	0.9423	0.9423	0.9423	0.9423	0.9423	0.9423	0.9423	0.9423	0.9423	0.9423	0.9423	0.9423	0.9423	0.9423	0.9423	0.9423	0.9423
ALL01022	0.9231	0.9231	0.9231	0.9231	0.9231	0.9231	0.9231	0.9231	0.9231	0.9231	0.9231	0.9231	0.9231	0.9231	0.9231	0.9231	0.9231	0.9231	0.9231	0.9231	0.9231	0.9231	0.9231	0.9231	0.9231	0.9231	0.9231	0.9231	0.9231	0.9231	0.9231	0.9231	0.9231	0.9231	0.9231	0.9231	0.9231	0.9231	0.9231	0.9231	0.9231	0.9231	0.0385	0.9231	0.9231	0.0385	0.9231	0.9231	0.9231
ALL01023	0.7115	0.7115	0.7115	0.7115	0.7115	0.7115	0.7115	0.7115	0.7115	0.7115	0.7115	0.2885	0.7115	0.2885	0.7115	0.7115	0.2885	0.2885	0.7115	0.2885	0.7115	0.2885	0.2885	0.7115	0.2885	0.2885	0.2885	0.2885	0.2885	0.7115	0.7115	0.7115	0.7115	0.2885	0.7115	0.7115	0.2885	0.7115	0.7115	0.2885	0.7115	0.7115	0.7115	0.7115	0.7115	0.7115	0.7115	0.7115	0.7115
ALL01024	0.1923	0.75	0.1923	0.75	0.75	0.75	0.75	0.75	0.1923	0.75	0.75	0.75	0.75	0.75	0.75	0.75	0.75	0.75	0.1923	0.75	0.75	0.75	0.75	0.75	0.75	0.75	0.75	0.75	0.75	0.1923	0.75	0.1923	0.1923	0.75	0.75	0.75	0.75	0.1923	0.75	0.75	0.75	0.1923	0.1923	0.75	0.75	0.75	0.0577	0.0577	0.0577
ALL01025	0.8077	0.8077	0.8077	0.8077	0.8077	0.8077	0.8077	0.8077	0.8077	0.8077	0.8077	0.8077	0.8077	0.8077	0.8077	0.8077	0.8077	0.8077	0.8077	0.8077	0.8077	0.8077	0.8077	0.8077	0.8077	0.8077	0.8077	0.8077	0.8077	0.8077	0.8077	0.8077	0.8077	0.8077	0.8077	0.8077	0.8077	0.8077	0.8077	0.8077	0.8077	0.0962	0.0962	0.0962	0.0962	0.0962	0.0577	0.0577	0.0577
ALL01026	0.8269	0.8269	0.8269	0.8269	0.8269	0.8269	0.8269	0.8269	0.8269	0.0962	0.8269	0.8269	0.8269	0.8269	0.8269	0.8269	0.8269	0.8269	0.8269	0.8269	0.8269	0.8269	0.8269	0.8269	0.8269	0.8269	0.8269	0.8269	0.8269	0.8269	0.8269	0.8269	0.8269	0.8269	0.8269	0.8269	0.8269	0.8269	0.8269	0.8269	0.8269	0.8269	0.8269	0.0962	0.0962	0.8269	0.0385	0.0385	0.0192
ALL01027	0.9423	0.9423	0.9423	0.9423	0.9423	0.9423	0.9423	0.9423	0.9423	0.9423	0.9423	0.9423	0.9423	0.9423	0.9423	0.9423	0.9423	0.9423	0.9423	0.9423	0.9423	0.9423	0.9423	0.9423	0.9423	0.9423	0.9423	0.9423	0.9423	0.9423	0.9423	0.9423	0.9423	0.9423	0.9423	0.9423	0.9423	0.9423	0.9423	0.9423	0.9423	0.9423	0.9423	0.9423	0.9423	0.9423	0.9423	0.9423	0.9423
ALL01028	0.8269	0.8269	0.8269	0.8269	0.8269	0.8269	0.8269	0.8269	0.8269	0.8269	0.8269	0.8269	0.8269	0.8269	0.8269	0.8269	0.8269	0.8269	0.8269	0.8269	0.8269	0.8269	0.8269	0.8269	0.8269	0.8269	0.8269	0.8269	0.8269	0.8269	0.8269	0.8269	0.8269	0.8269	0.8269	0.8269	0.8269	0.8269	0.8269	0.8269	0.8269	0.0192	0.0385	0.8269	0.8269	0.0385	0.0385	0.0192	0.0385
ALL01029	0.8462	0.8462	0.8462	0.8462	0.8462	0.8462	0.0962	0.8462	0.8462	0.8462	0.8462	0.8462	0.8462	0.8462	0.8462	0.8462	0.8462	0.8462	0.8462	0.8462	0.8462	0.8462	0.8462	0.8462	0.8462	0.8462	0.8462	0.8462	0.8462	0.8462	0.8462	0.8462	0.8462	0.8462	0.8462	0.8462	0.8462	0.8462	0.8462	0.8462	0.8462	0.0962	0.8462	0.8462	0.8462	0.8462	0.0577	0.0577	0.0577
ALL01030	0.4808	0.4808	0.4038	0.4808	0.4808	0.4808	0.4038	0.4808	0.4038	0.4038	0.4038	0.4808	0.4038	0.4038	0.4038	0.4808	0.4808	0.4808	0.4038	0.4038	0.1154	0.4808	0.4808	0.4808	0.4808	0.4808	0.4808	0.4808	0.4808	0.4038	0.4038	0.4038	0.4038	0.4808	0.4038	0.4038	0.4808	0.4038	0.4808	0.4808	0.1154	0.4038	0.4038	0.4808	0.4808	0.4808	0.1154	0.1154	0.1154
ALL01031	0.6346	0.6346	0.2308	0.6346	0.6346	0.6346	0.6346	0.6346	0.2308	0.6346	0.6346	0.6346	0.6346	0.6346	0.6346	0.6346	0.6346	0.6346	0.2308	0.6346	0.2308	0.6346	0.6346	0.6346	0.6346	0.6346	0.6346	0.6346	0.6346	0.2308	0.6346	0.2308	0.2308	0.6346	0.6346	0.6346	0.6346	0.2308	0.1154	0.6346	0.6346	0.2308	0.2308	0.1154	0.1154	0.6346	0.1154	0.1154	0.1154
ALL01032	0.8269	0.8269	0.8269	0.8269	0.8269	0.8269	0.8269	0.8269	0.8269	0.8269	0.8269	0.8269	0.8269	0.8269	0.8269	0.8269	0.8269	0.8269	0.8269	0.8269	0.8269	0.8269	0.8269	0.8269	0.8269	0.8269	0.8269	0.8269	0.8269	0.8269	0.8269	0.8269	0.8269	0.8269	0.8269	0.8269	0.8269	0.8269	0.1154	0.8269	0.8269	0.0192	0.0192	0.1154	0.1154	0.8269	0.1154	0.1154	0.1154
ALL01033	0.4423	0.1346	0.3846	0.4423	0.1346	0.1346	0.4423	0.1346	0.3846	0.3846	0.4423	0.4423	0.4423	0.3846	0.4423	0.4423	0.4423	0.4423	0.3846	0.3846	0.3846	0.4423	0.4423	0.1346	0.4423	0.4423	0.4423	0.4423	0.4423	0.3846	0.4423	0.3846	0.3846	0.4423	0.3846	0.4423	0.4423	0.3846	0.1346	0.4423	0.4423	0.3846	0.3846	0.3846	0.3846	0.3846	0.3846	0.1346	0.3846
ALL01034	0.9231	0.9231	0.9231	0.9231	0.9231	0.9231	0.9231	0.9231	0.9231	0.9231	0.9231	0.9231	0.9231	0.9231	0.9231	0.9231	0.9231	0.9231	0.9231	0.9231	0.9231	0.9231	0.9231	0.9231	0.9231	0.9231	0.9231	0.9231	0.9231	0.9231	0.9231	0.9231	0.9231	0.9231	0.9231	0.9231	0.9231	0.9231	0.9231	0.9231	0.9231	0.9231	0.9231	0.9231	0.9231	0.9231	0.0577	0.0577	0.0577
ALL01035	0.9231	0.9231	0.9231	0.9231	0.9231	0.9231	0.9231	0.9231	0.9231	0.9231	0.9231	0.9231	0.9231	0.9231	0.9231	0.9231	0.9231	0.9231	0.9231	0.9231	0.9231	0.9231	0.9231	0.9231	0.9231	0.9231	0.9231	0.9231	0.9231	0.9231	0.9231	0.9231	0.9231	0.9231	0.9231	0.9231	0.9231	0.9231	0.0769	0.9231	0.9231	0.9231	0.9231	0.9231	0.9231	0.9231	0.9231	0.9231	0.9231
ALL01036	0.9808	0.9808	0.9808	0.9808	0.9808	0.9808	0.9808	0.9808	0.9808	0.9808	0.9808	0.9808	0.9808	0.9808	0.9808	0.9808	0.9808	0.9808	0.9808	0.9808	0.9808	0.9808	0.9808	0.9808	0.9808	0.9808	0.9808	0.9808	0.9808	0.9808	0.9808	0.9808	0.9808	0.9808	0.9808	0.9808	0.9808	0.9808	0.9808	0.9808	0.9808	0.9808	0.9808	0.9808	0.9808	0.9808	0.9808	0.9808	0.9808
ALL01037	0.9615	0.9615	0.9615	0.9615	0.9615	0.9615	0.9615	0.9615	0.9615	0.9615	0.9615	0.9615	0.9615	0.9615	0.9615	0.9615	0.9615	0.9615	0.9615	0.9615	0.0192	0.9615	0.9615	0.9615	0.9615	0.9615	0.9615	0.9615	0.9615	0.9615	0.9615	0.9615	0.9615	0.9615	0.9615	0.9615	0.9615	0.9615	0.9615	0.9615	0.9615	0.9615	0.9615	0.9615	0.9615	0.9615	0.9615	0.9615	0.9615
ALL01038	0.9808	0.9808	0.9808	0.9808	0.9808	0.9808	0.9808	0.9808	0.9808	0.9808	0.9808	0.9808	0.9808	0.9808	0.9808	0.9808	0.9808	0.9808	0.9808	0.9808	0.0192	0.9808	0.9808	0.9808	0.9808	0.9808	0.9808	0.9808	0.9808	0.9808	0.9808	0.9808	0.9808	0.9808	0.9808	0.9808	0.9808	0.9808	0.9808	0.9808	0.9808	0.9808	0.9808	0.9808	0.9808	0.9808	0.9808	0.9808	0.9808
ALL01039	0.8654	0.8654	0.8654	0.8654	0.8654	0.8654	0.8654	0.8654	0.8654	0.8654	0.8654	0.8654	0.8654	0.8654	0.8654	0.8654	0.8654	0.8654	0.8654	0.8654	0.8654	0.8654	0.8654	0.8654	0.8654	0.8654	0.8654	0.8654	0.8654	0.8654	0.8654	0.8654	0.8654	0.8654	0.8654	0.8654	0.8654	0.8654	0.8654	0.8654	0.8654	0.8654	0.8654	0.8654	0.8654	0.0577	0.0577	0.0577	0.0577
ALL01040	0.8654	0.8654	0.8654	0.8654	0.8654	0.8654	0.8654	0.8654	0.8654	0.8654	0.8654	0.8654	0.8654	0.8654	0.8654	0.8654	0.8654	0.8654	0.8654	0.8654	0.8654	0.8654	0.8654	0.8654	0.8654	0.8654	0.8654	0.8654	0.8654	0.8654	0.0192	0.8654	0.8654	0.8654	0.8654	0.8654	0.8654	0.8654	0.8654	0.8654	0.8654	0.8654	0.8654	0.8654	0.8654	0.8654	0.0962	0.0962	0.0962
ALL01041	0.75	0.75	0.75	0.75	0.75	0.75	0.75	0.75	0.75	0.1731	0.1731	0.75	0.1731	0.75	0.1731	0.75	0.75	0.75	0.75	0.75	0.75	0.75	0.75	0.75	0.75	0.75	0.75	0.75	0.75	0.75	0.0192	0.75	0.75	0.1731	0.75	0.1731	0.75	0.75	0.75	0.75	0.75	0.1731	0.75	0.75	0.75	0.75	0.75	0.1731	0.1731
ALL01042	0.9808	0.9808	0.9808	0.9808	0.9808	0.9808	0.9808	0.9808	0.9808	0.9808	0.9808	0.9808	0.9808	0.9808	0.9808	0.9808	0.9808	0.9808	0.9808	0.9808	0.9808	0.9808	0.9808	0.9808	0.9808	0.9808	0.9808	0.9808	0.9808	0.9808	0.9808	0.9808	0.9808	0.9808	0.9808	0.9808	0.9808	0.9808	0.9808	0.9808	0.9808	0.9808	0.9808	0.9808	0.9808	0.9808	0.9808	0.9808	0.9808
ALL01043	0.9808	0.9808	0.9808	0.9808	0.9808	0.9808	0.9808	0.9808	0.9808	0.9808	0.9808	0.9808	0.9808	0.9808	0.9808	0.9808	0.9808	0.9808	0.9808	0.9808	0.9808	0.9808	0.9808	0.9808	0.9808	0.9808	0.9808	0.9808	0.9808	0.9808	0.9808	0.9808	0.9808	0.9808	0.9808	0.9808	0.9808	0.9808	0.9808	0.9808	0.9808	0.9808	0.9808	0.9808	0.9808	0.9808	0.9808	0.9808	0.9808
ALL01044	0.6346	0.6346	0.6346	0.6346	0.6346	0.6346	0.6346	0.6346	0.6346	0.6346	0.6346	0.6346	0.6346	0.6346	0.6346	0.6346	0.3462	0.3462	0.6346	0.3462	0.6346	0.3462	0.3462	0.6346	0.3462	0.3462	0.3462	0.3462	0.3462	0.6346	0.6346	0.6346	0.6346	0.6346	0.3462	0.6346	0.3462	0.6346	0.6346	0.3462	0.6346	0.6346	0.6346	0.6346	0.6346	0.6346	0.0192	0.3462	0.3462
ALL01045	0.6731	0.6731	0.2692	0.6731	0.6731	0.6731	0.6731	0.6731	0.2692	0.6731	0.2692	0.2692	0.2692	0.6731	0.2692	0.6731	0.6731	0.6731	0.2692	0.6731	0.6731	0.6731	0.6731	0.6731	0.6731	0.6731	0.6731	0.6731	0.6731	0.2692	0.6731	0.2692	0.2692	0.6731	0.6731	0.6731	0.6731	0.2692	0.2692	0.6731	0.6731	0.2692	0.2692	0.6731	0.6731	0.6731	0.0577	0.0577	0.0577
ALL01046	0.9038	0.9038	0.9038	0.9038	0.9038	0.9038	0.9038	0.9038	0.9038	0.9038	0.9038	0.9038	0.9038	0.9038	0.9038	0.9038	0.9038	0.9038	0.9038	0.9038	0.9038	0.9038	0.9038	0.9038	0.9038	0.9038	0.9038	0.9038	0.9038	0.9038	0.9038	0.9038	0.9038	0.9038	0.9038	0.9038	0.9038	0.9038	0.9038	0.9038	0.9038	0.0962	0.9038	0.0962	0.0962	0.0962	0.9038	0.9038	0.9038
ALL01047	0.9808	0.9808	0.9808	0.9808	0.9808	0.9808	0.9808	0.9808	0.9808	0.9808	0.9808	0.9808	0.9808	0.9808	0.9808	0.9808	0.9808	0.9808	0.9808	0.9808	0.9808	0.9808	0.9808	0.9808	0.9808	0.9808	0.9808	0.9808	0.9808	0.9808	0.9808	0.9808	0.9808	0.9808	0.9808	0.9808	0.9808	0.9808	0.9808	0.9808	0.9808	0.9808	0.9808	0.9808	0.9808	0.9808	0.9808	0.9808	0.9808
ALL01048	0.9231	0.9231	0.9231	0.9231	0.9231	0.9231	0.9231	0.9231	0.9231	0.9231	0.9231	0.9231	0.9231	0.9231	0.9231	0.9231	0.9231	0.9231	0.9231	0.9231	0.9231	0.9231	0.9231	0.9231	0.9231	0.9231	0.9231	0.9231	0.9231	0.9231	0.9231	0.9231	0.9231	0.9231	0.9231	0.9231	0.9231	0.9231	0.0577	0.9231	0.9231	0.0577	0.9231	0.0577	0.9231	0.9231	0.9231	0.9231	0.9231
ALL01049	0.9423	0.9423	0.9423	0.9423	0.9423	0.9423	0.9423	0.9423	0.9423	0.9423	0.9423	0.9423	0.9423	0.9423	0.9423	0.9423	0.9423	0.9423	0.9423	0.9423	0.9423	0.9423	0.9423	0.9423	0.9423	0.9423	0.9423	0.9423	0.9423	0.9423	0.9423	0.9423	0.9423	0.9423	0.9423	0.9423	0.9423	0.9423	0.9423	0.9423	0.9423	0.9423	0.9423	0.9423	0.9423	0.9423	0.0385	0.9423	0.0385
ALL01050	0.8846	0.8846	0.8846	0.8846	0.8846	0.8846	0.8846	0.8846	0.8846	0.8846	0.8846	0.8846	0.8846	0.8846	0.8846	0.8846	0.8846	0.8846	0.8846	0.8846	0.8846	0.8846	0.8846	0.8846	0.8846	0.8846	0.8846	0.8846	0.8846	0.8846	0.8846	0.8846	0.8846	0.8846	0.8846	0.8846	0.8846	0.8846	0.8846	0.8846	0.8846	0.8846	0.8846	0.8846	0.8846	0.8846	0.0577	0.0577	0.0577
ALL01051	0.9423	0.9423	0.9423	0.9423	0.9423	0.9423	0.9423	0.9423	0.9423	0.9423	0.9423	0.9423	0.9423	0.9423	0.9423	0.9423	0.9423	0.9423	0.9423	0.9423	0.9423	0.9423	0.9423	0.9423	0.9423	0.9423	0.9423	0.9423	0.9423	0.9423	0.9423	0.9423	0.9423	0.9423	0.9423	0.9423	0.9423	0.9423	0.9423	0.9423	0.9423	0.9423	0.9423	0.9423	0.9423	0.9423	0.0577	0.0577	0.0577
ALL01052	0.6154	0.6154	0.25	0.6154	0.6154	0.6154	0.6154	0.6154	0.25	0.6154	0.6154	0.6154	0.6154	0.6154	0.6154	0.6154	0.6154	0.6154	0.25	0.6154	0.25	0.6154	0.6154	0.6154	0.6154	0.6154	0.0192	0.6154	0.6154	0.25	0.6154	0.6154	0.25	0.6154	0.6154	0.6154	0.6154	0.25	0.25	0.6154	0.6154	0.25	0.25	0.25	0.25	0.25	0.0962	0.0962	0.0962
ALL01053	0.4615	0.4615	0.4615	0.4615	0.4615	0.4615	0.5192	0.4615	0.4615	0.5192	0.5192	0.5192	0.5192	0.5192	0.5192	0.4615	0.5192	0.5192	0.4615	0.5192	0.4615	0.5192	0.5192	0.4615	0.5192	0.5192	0.5192	0.5192	0.5192	0.4615	0.5192	0.5192	0.4615	0.5192	0.5192	0.5192	0.5192	0.4615	0.4615	0.5192	0.5192	0.4615	0.4615	0.4615	0.4615	0.4615	0.4615	0.0192	0.5192
ALL01054	0.4038	0.4038	0.4038	0.4038	0.4038	0.4038	0.5385	0.4038	0.4038	0.5385	0.5385	0.5385	0.5385	0.5385	0.5385	0.4038	0.5385	0.5385	0.4038	0.5385	0.4038	0.5385	0.5385	0.4038	0.5385	0.5385	0.5385	0.5385	0.5385	0.4038	0.5385	0.5385	0.4038	0.5385	0.5385	0.5385	0.5385	0.4038	0.4038	0.5385	0.4038	0.4038	0.4038	0.4038	0.4038	0.5385	0.0385	0.5385	0.0385
ALL01055	0.9808	0.9808	0.9808	0.9808	0.9808	0.9808	0.9808	0.9808	0.9808	0.9808	0.9808	0.9808	0.9808	0.9808	0.9808	0.9808	0.9808	0.9808	0.9808	0.9808	0.9808	0.9808	0.9808	0.9808	0.9808	0.9808	0.9808	0.9808	0.9808	0.9808	0.9808	0.9808	0.9808	0.9808	0.9808	0.9808	0.9808	0.9808	0.9808	0.9808	0.9808	0.9808	0.9808	0.9808	0.9808	0.9808	0.9808	0.9808	0.9808
ALL01056	0.8654	0.8654	0.8654	0.8654	0.8654	0.8654	0.8654	0.8654	0.8654	0.1154	0.8654	0.1154	0.8654	0.1154	0.8654	0.8654	0.8654	0.8654	0.8654	0.8654	0.8654	0.8654	0.8654	0.8654	0.8654	0.8654	0.8654	0.8654	0.8654	0.8654	0.1154	0.1154	0.8654	0.8654	0.8654	0.8654	0.8654	0.8654	0.8654	0.8654	0.8654	0.8654	0.8654	0.8654	0.8654	0.8654	0.8654	0.0192	0.8654
ALL01057	0.7692	0.7692	0.2115	0.7692	0.7692	0.7692	0.7692	0.7692	0.2115	0.7692	0.7692	0.7692	0.7692	0.7692	0.7692	0.7692	0.7692	0.7692	0.2115	0.7692	0.7692	0.7692	0.7692	0.7692	0.7692	0.7692	0.7692	0.7692	0.7692	0.2115	0.7692	0.7692	0.2115	0.7692	0.7692	0.7692	0.7692	0.2115	0.7692	0.7692	0.7692	0.2115	0.2115	0.2115	0.2115	0.2115	0.7692	0.7692	0.7692
ALL01058	0.6923	0.6923	0.6923	0.6923	0.6923	0.6923	0.6923	0.6923	0.6923	0.2885	0.6923	0.2885	0.6923	0.2885	0.2885	0.6923	0.2885	0.2885	0.6923	0.2885	0.6923	0.2885	0.2885	0.6923	0.6923	0.6923	0.2885	0.2885	0.6923	0.6923	0.2885	0.2885	0.6923	0.6923	0.6923	0.6923	0.2885	0.6923	0.6923	0.2885	0.6923	0.6923	0.6923	0.6923	0.6923	0.6923	0.6923	0.6923	0.6923
ALL01059	0.6923	0.6923	0.6923	0.6923	0.6923	0.6923	0.6923	0.6923	0.6923	0.2692	0.6923	0.2692	0.6923	0.2692	0.2692	0.6923	0.2692	0.2692	0.6923	0.2692	0.6923	0.2692	0.2692	0.6923	0.6923	0.6923	0.2692	0.2692	0.6923	0.6923	0.0192	0.2692	0.6923	0.6923	0.6923	0.6923	0.2692	0.6923	0.6923	0.2692	0.6923	0.6923	0.6923	0.6923	0.6923	0.6923	0.6923	0.6923	0.6923
ALL01060	0.8846	0.8846	0.8846	0.8846	0.8846	0.8846	0.8846	0.8846	0.8846	0.8846	0.8846	0.8846	0.8846	0.8846	0.8846	0.8846	0.8846	0.8846	0.8846	0.8846	0.8846	0.8846	0.8846	0.8846	0.8846	0.8846	0.8846	0.8846	0.8846	0.8846	0.8846	0.8846	0.8846	0.8846	0.8846	0.8846	0.8846	0.8846	0.8846	0.8846	0.8846	0.8846	0.8846	0.8846	0.8846	0.8846	0.0769	0.0769	0.0769
ALL01061	0.6538	0.6538	0.6538	0.6538	0.6538	0.6538	0.6538	0.6538	0.6538	0.2692	0.6538	0.2692	0.6538	0.2692	0.2692	0.6538	0.2692	0.2692	0.6538	0.2692	0.6538	0.2692	0.2692	0.6538	0.6538	0.6538	0.2692	0.2692	0.6538	0.6538	0.0192	0.2692	0.6538	0.6538	0.6538	0.6538	0.2692	0.6538	0.6538	0.2692	0.6538	0.6538	0.6538	0.6538	0.6538	0.6538	0.6538	0.6538	0.6538
ALL01062	0.6923	0.6923	0.6923	0.6923	0.6923	0.6923	0.6923	0.6923	0.6923	0.0769	0.6923	0.2115	0.6923	0.0769	0.2115	0.6923	0.2115	0.2115	0.6923	0.2115	0.6923	0.2115	0.2115	0.6923	0.6923	0.6923	0.2115	0.2115	0.6923	0.6923	0.2115	0.0769	0.6923	0.6923	0.6923	0.6923	0.2115	0.6923	0.6923	0.0769	0.6923	0.6923	0.6923	0.6923	0.6923	0.6923	0.6923	0.6923	0.6923
ALL01063	0.7115	0.7115	0.7115	0.7115	0.7115	0.7115	0.7115	0.7115	0.7115	0.2885	0.7115	0.2885	0.7115	0.2885	0.2885	0.7115	0.2885	0.2885	0.7115	0.2885	0.7115	0.2885	0.2885	0.7115	0.7115	0.7115	0.2885	0.2885	0.7115	0.7115	0.2885	0.2885	0.7115	0.7115	0.7115	0.7115	0.2885	0.7115	0.7115	0.2885	0.7115	0.7115	0.7115	0.7115	0.7115	0.7115	0.7115	0.7115	0.7115
ALL01064	0.9423	0.9423	0.9423	0.9423	0.9423	0.9423	0.9423	0.9423	0.9423	0.9423	0.9423	0.9423	0.9423	0.9423	0.9423	0.9423	0.9423	0.9423	0.9423	0.9423	0.9423	0.9423	0.9423	0.9423	0.9423	0.9423	0.9423	0.9423	0.9423	0.9423	0.9423	0.9423	0.9423	0.9423	0.9423	0.9423	0.9423	0.9423	0.9423	0.9423	0.9423	0.9423	0.9423	0.9423	0.9423	0.9423	0.0577	0.0577	0.0577
ALL01065	0.7308	0.7308	0.7308	0.7308	0.7308	0.7308	0.7308	0.7308	0.7308	0.7308	0.7308	0.7308	0.7308	0.7308	0.2692	0.7308	0.2692	0.2692	0.7308	0.2692	0.2692	0.2692	0.2692	0.7308	0.7308	0.7308	0.2692	0.2692	0.7308	0.7308	0.7308	0.7308	0.7308	0.7308	0.7308	0.7308	0.2692	0.7308	0.2692	0.7308	0.7308	0.7308	0.7308	0.7308	0.7308	0.7308	0.2692	0.2692	0.2692
ALL01066	0.6731	0.6731	0.3269	0.6731	0.6731	0.6731	0.6731	0.6731	0.3269	0.6731	0.6731	0.6731	0.6731	0.6731	0.6731	0.6731	0.6731	0.6731	0.3269	0.6731	0.6731	0.6731	0.6731	0.6731	0.6731	0.6731	0.6731	0.6731	0.6731	0.3269	0.6731	0.6731	0.3269	0.6731	0.6731	0.6731	0.6731	0.3269	0.6731	0.6731	0.6731	0.3269	0.3269	0.3269	0.3269	0.3269	0.3269	0.3269	0.3269
ALL01067	0.9808	0.9808	0.9808	0.9808	0.9808	0.9808	0.9808	0.9808	0.9808	0.9808	0.9808	0.9808	0.9808	0.9808	0.9808	0.9808	0.9808	0.9808	0.9808	0.9808	0.9808	0.9808	0.9808	0.9808	0.9808	0.9808	0.9808	0.9808	0.9808	0.9808	0.9808	0.9808	0.9808	0.9808	0.9808	0.9808	0.9808	0.9808	0.9808	0.9808	0.9808	0.9808	0.9808	0.9808	0.9808	0.9808	0.9808	0.9808	0.9808
ALL01068	0.8654	0.8654	0.8654	0.8654	0.8654	0.8654	0.1346	0.8654	0.8654	0.1346	0.1346	0.8654	0.1346	0.8654	0.8654	0.8654	0.8654	0.8654	0.8654	0.8654	0.8654	0.8654	0.8654	0.8654	0.8654	0.8654	0.8654	0.8654	0.8654	0.8654	0.8654	0.1346	0.8654	0.1346	0.8654	0.1346	0.8654	0.8654	0.8654	0.8654	0.8654	0.8654	0.8654	0.8654	0.8654	0.8654	0.8654	0.8654	0.8654
ALL01069	0.9038	0.9038	0.9038	0.9038	0.9038	0.9038	0.9038	0.9038	0.9038	0.9038	0.0385	0.9038	0.9038	0.9038	0.9038	0.9038	0.9038	0.9038	0.9038	0.9038	0.9038	0.9038	0.9038	0.9038	0.9038	0.9038	0.9038	0.9038	0.9038	0.9038	0.9038	0.9038	0.9038	0.9038	0.9038	0.9038	0.9038	0.9038	0.9038	0.9038	0.9038	0.9038	0.9038	0.9038	0.9038	0.9038	0.9038	0.0385	0.9038
ALL01070	0.6538	0.6538	0.1923	0.6538	0.6538	0.6538	0.6538	0.6538	0.1923	0.6538	0.0192	0.6538	0.6538	0.6538	0.6538	0.6538	0.6538	0.6538	0.1923	0.6538	0.6538	0.6538	0.6538	0.6538	0.6538	0.6538	0.6538	0.6538	0.6538	0.6538	0.6538	0.6538	0.1923	0.6538	0.6538	0.6538	0.6538	0.1923	0.6538	0.6538	0.0192	0.1923	0.1923	0.1923	0.1923	0.1923	0.1154	0.1154	0.1154
ALL01071	0.8846	0.8846	0.8846	0.8846	0.8846	0.8846	0.8846	0.8846	0.8846	0.8846	0.8846	0.8846	0.8846	0.8846	0.8846	0.8846	0.8846	0.8846	0.8846	0.8846	0.8846	0.8846	0.8846	0.8846	0.8846	0.8846	0.8846	0.8846	0.8846	0.8846	0.8846	0.8846	0.8846	0.8846	0.8846	0.8846	0.8846	0.8846	0.8846	0.8846	0.8846	0.8846	0.8846	0.8846	0.8846	0.8846	0.0769	0.0769	0.0769
ALL01072	0.7308	0.7308	0.1154	0.7308	0.7308	0.7308	0.7308	0.7308	0.1154	0.7308	0.0192	0.7308	0.7308	0.7308	0.7308	0.7308	0.7308	0.7308	0.1154	0.7308	0.7308	0.7308	0.7308	0.7308	0.7308	0.7308	0.7308	0.7308	0.7308	0.7308	0.7308	0.7308	0.1154	0.7308	0.7308	0.7308	0.7308	0.1154	0.7308	0.7308	0.0192	0.7308	0.7308	0.7308	0.7308	0.1154	0.0577	0.0577	0.0577
ALL01073	0.8462	0.8462	0.8462	0.8462	0.8462	0.8462	0.8462	0.8462	0.8462	0.8462	0.8462	0.8462	0.8462	0.8462	0.8462	0.8462	0.8462	0.8462	0.8462	0.8462	0.8462	0.8462	0.8462	0.8462	0.8462	0.8462	0.8462	0.8462	0.8462	0.8462	0.8462	0.8462	0.8462	0.8462	0.8462	0.8462	0.8462	0.8462	0.8462	0.8462	0.8462	0.0192	0.0769	0.0769	0.0769	0.0769	0.8462	0.8462	0.8462
ALL01074	0.8846	0.8846	0.8846	0.8846	0.8846	0.8846	0.8846	0.8846	0.8846	0.8846	0.8846	0.8846	0.8846	0.8846	0.8846	0.8846	0.8846	0.8846	0.8846	0.8846	0.8846	0.8846	0.8846	0.8846	0.8846	0.8846	0.8846	0.8846	0.8846	0.8846	0.8846	0.8846	0.8846	0.8846	0.8846	0.8846	0.8846	0.8846	0.8846	0.8846	0.8846	0.8846	0.8846	0.8846	0.8846	0.8846	0.0385	0.0192	0.0385
ALL01075	0.9231	0.9231	0.9231	0.9231	0.9231	0.9231	0.9231	0.9231	0.9231	0.9231	0.9231	0.9231	0.9231	0.9231	0.9231	0.9231	0.9231	0.9231	0.9231	0.9231	0.9231	0.9231	0.9231	0.9231	0.9231	0.9231	0.9231	0.9231	0.9231	0.9231	0.9231	0.9231	0.9231	0.9231	0.9231	0.9231	0.9231	0.9231	0.9231	0.9231	0.9231	0.9231	0.9231	0.9231	0.9231	0.9231	0.9231	0.0385	0.9231
ALL01076	0.7115	0.7115	0.2115	0.7115	0.7115	0.7115	0.7115	0.7115	0.2115	0.7115	0.7115	0.7115	0.7115	0.7115	0.7115	0.7115	0.7115	0.7115	0.2115	0.7115	0.7115	0.7115	0.7115	0.7115	0.7115	0.7115	0.7115	0.7115	0.7115	0.7115	0.7115	0.7115	0.2115	0.7115	0.7115	0.7115	0.7115	0.2115	0.7115	0.7115	0.2115	0.2115	0.2115	0.2115	0.2115	0.2115	0.7115	0.0192	0.7115
ALL01077	0.7885	0.7885	0.2115	0.7885	0.7885	0.7885	0.7885	0.7885	0.2115	0.7885	0.2115	0.7885	0.7885	0.7885	0.7885	0.7885	0.7885	0.7885	0.2115	0.7885	0.7885	0.7885	0.7885	0.7885	0.7885	0.7885	0.7885	0.7885	0.7885	0.7885	0.7885	0.7885	0.2115	0.7885	0.7885	0.7885	0.7885	0.2115	0.7885	0.7885	0.2115	0.7885	0.2115	0.2115	0.2115	0.2115	0.7885	0.7885	0.7885
ALL01078	0.6731	0.6731	0.2692	0.6731	0.6731	0.6731	0.6731	0.6731	0.2692	0.6731	0.2692	0.6731	0.6731	0.6731	0.6731	0.6731	0.6731	0.6731	0.2692	0.6731	0.6731	0.6731	0.6731	0.6731	0.6731	0.6731	0.6731	0.6731	0.6731	0.6731	0.6731	0.6731	0.2692	0.6731	0.6731	0.6731	0.6731	0.2692	0.6731	0.6731	0.6731	0.2692	0.2692	0.2692	0.2692	0.2692	0.2692	0.2692	0.2692
ALL01079	0.8269	0.8269	0.8269	0.8269	0.8269	0.8269	0.8269	0.8269	0.8269	0.1731	0.8269	0.1731	0.1731	0.1731	0.8269	0.8269	0.8269	0.8269	0.8269	0.8269	0.8269	0.8269	0.8269	0.8269	0.8269	0.8269	0.8269	0.8269	0.8269	0.8269	0.8269	0.1731	0.8269	0.8269	0.1731	0.1731	0.8269	0.8269	0.8269	0.1731	0.8269	0.8269	0.8269	0.8269	0.8269	0.8269	0.8269	0.8269	0.8269
ALL01080	0.9808	0.9808	0.9808	0.9808	0.9808	0.9808	0.9808	0.9808	0.9808	0.9808	0.9808	0.9808	0.9808	0.9808	0.9808	0.9808	0.9808	0.9808	0.9808	0.9808	0.9808	0.9808	0.9808	0.9808	0.9808	0.9808	0.9808	0.9808	0.9808	0.9808	0.9808	0.9808	0.9808	0.9808	0.9808	0.9808	0.9808	0.9808	0.9808	0.9808	0.9808	0.0192	0.9808	0.9808	0.9808	0.9808	0.9808	0.9808	0.9808
ALL01081	0.5385	0.5385	0.5385	0.5385	0.5385	0.5385	0.4615	0.5385	0.5385	0.4615	0.5385	0.4615	0.4615	0.4615	0.4615	0.5385	0.4615	0.4615	0.5385	0.4615	0.4615	0.4615	0.4615	0.4615	0.5385	0.4615	0.4615	0.4615	0.4615	0.5385	0.5385	0.4615	0.5385	0.4615	0.4615	0.4615	0.4615	0.5385	0.4615	0.4615	0.5385	0.5385	0.5385	0.5385	0.5385	0.5385	0.5385	0.5385	0.5385
ALL01082	0.8846	0.8846	0.8846	0.8846	0.8846	0.8846	0.8846	0.8846	0.8846	0.8846	0.8846	0.8846	0.8846	0.8846	0.8846	0.8846	0.8846	0.8846	0.8846	0.8846	0.8846	0.8846	0.8846	0.8846	0.8846	0.8846	0.8846	0.8846	0.8846	0.8846	0.8846	0.8846	0.8846	0.8846	0.8846	0.8846	0.8846	0.8846	0.8846	0.8846	0.8846	0.8846	0.8846	0.8846	0.8846	0.8846	0.0577	0.0577	0.0577
ALL01083	0.4231	0.4231	0.4231	0.4231	0.4231	0.4231	0.4231	0.4231	0.4231	0.4615	0.4231	0.4615	0.4615	0.4615	0.4615	0.4231	0.4615	0.4615	0.4231	0.4615	0.4615	0.4615	0.4615	0.4615	0.4231	0.4615	0.4615	0.4615	0.4615	0.4231	0.4231	0.4615	0.4231	0.4615	0.4615	0.4615	0.4615	0.4231	0.4615	0.4615	0.4231	0.4231	0.4231	0.4231	0.4231	0.4615	0.0962	0.0962	0.0962
ALL01084	0.8077	0.8077	0.8077	0.8077	0.8077	0.8077	0.8077	0.8077	0.8077	0.8077	0.0192	0.8077	0.8077	0.8077	0.1731	0.8077	0.8077	0.8077	0.8077	0.8077	0.8077	0.8077	0.8077	0.8077	0.8077	0.8077	0.8077	0.8077	0.8077	0.8077	0.8077	0.8077	0.8077	0.1731	0.8077	0.8077	0.8077	0.8077	0.8077	0.8077	0.1731	0.8077	0.8077	0.8077	0.8077	0.8077	0.1731	0.1731	0.1731
ALL01085	0.5962	0.5962	0.5962	0.5962	0.5962	0.5962	0.5962	0.5962	0.5962	0.5962	0.2885	0.5962	0.5962	0.5962	0.2885	0.5962	0.2885	0.2885	0.5962	0.2885	0.2885	0.2885	0.2885	0.2885	0.5962	0.5962	0.2885	0.2885	0.5962	0.5962	0.5962	0.5962	0.5962	0.2885	0.5962	0.5962	0.2885	0.5962	0.2885	0.5962	0.2885	0.5962	0.5962	0.5962	0.5962	0.5962	0.0577	0.0577	0.0577
ALL01086	0.5	0.5	0.4808	0.5	0.5	0.5	0.5	0.5	0.4808	0.5	0.4808	0.5	0.5	0.5	0.4808	0.5	0.4808	0.4808	0.4808	0.4808	0.4808	0.4808	0.4808	0.4808	0.5	0.5	0.4808	0.4808	0.5	0.5	0.5	0.5	0.4808	0.4808	0.5	0.5	0.4808	0.4808	0.4808	0.5	0.4808	0.4808	0.4808	0.4808	0.4808	0.4808	0.5	0.5	0.5
ALL01087	0.9231	0.9231	0.9231	0.9231	0.9231	0.9231	0.9231	0.9231	0.9231	0.9231	0.9231	0.9231	0.9231	0.9231	0.9231	0.9231	0.9231	0.9231	0.9231	0.9231	0.9231	0.9231	0.9231	0.9231	0.9231	0.9231	0.9231	0.9231	0.9231	0.9231	0.9231	0.9231	0.9231	0.9231	0.9231	0.9231	0.9231	0.9231	0.9231	0.9231	0.9231	0.9231	0.9231	0.9231	0.9231	0.9231	0.0577	0.0577	0.0577
ALL01088	0.9038	0.9038	0.9038	0.9038	0.9038	0.9038	0.9038	0.9038	0.9038	0.9038	0.9038	0.9038	0.9038	0.9038	0.9038	0.9038	0.9038	0.9038	0.9038	0.9038	0.9038	0.9038	0.9038	0.9038	0.9038	0.9038	0.9038	0.9038	0.9038	0.9038	0.9038	0.9038	0.9038	0.9038	0.9038	0.9038	0.9038	0.9038	0.9038	0.9038	0.9038	0.9038	0.9038	0.9038	0.9038	0.9038	0.0192	0.0385	0.0385
ALL01089	0.8462	0.8462	0.8462	0.8462	0.8462	0.8462	0.8462	0.8462	0.8462	0.8462	0.8462	0.8462	0.8462	0.8462	0.8462	0.8462	0.8462	0.8462	0.8462	0.8462	0.8462	0.8462	0.8462	0.8462	0.8462	0.8462	0.8462	0.8462	0.8462	0.8462	0.8462	0.8462	0.8462	0.8462	0.8462	0.8462	0.8462	0.8462	0.8462	0.8462	0.8462	0.0385	0.8462	0.8462	0.8462	0.0385	0.0577	0.0577	0.0577
ALL01090	0.8269	0.8269	0.8269	0.8269	0.8269	0.8269	0.8269	0.8269	0.8269	0.8269	0.8269	0.8269	0.8269	0.8269	0.8269	0.8269	0.8269	0.8269	0.8269	0.8269	0.8269	0.8269	0.8269	0.8269	0.8269	0.8269	0.8269	0.8269	0.8269	0.8269	0.8269	0.8269	0.8269	0.8269	0.8269	0.8269	0.8269	0.8269	0.8269	0.8269	0.8269	0.8269	0.8269	0.0962	0.0962	0.0962	0.0962	0.0192	0.0962
ALL01091	0.5385	0.5385	0.5385	0.5385	0.5385	0.5385	0.5385	0.5385	0.5385	0.5385	0.5385	0.3462	0.5385	0.5385	0.3462	0.5385	0.5385	0.5385	0.3462	0.3462	0.5385	0.3462	0.3462	0.5385	0.5385	0.5385	0.3462	0.3462	0.5385	0.5385	0.5385	0.5385	0.5385	0.3462	0.3462	0.3462	0.3462	0.3462	0.5385	0.5385	0.5385	0.3462	0.3462	0.3462	0.3462	0.3462	0.1154	0.1154	0.1154
ALL01092	0.9808	0.9808	0.9808	0.9808	0.9808	0.9808	0.9808	0.9808	0.9808	0.9808	0.9808	0.9808	0.9808	0.9808	0.9808	0.9808	0.9808	0.9808	0.9808	0.9808	0.9808	0.9808	0.9808	0.9808	0.9808	0.9808	0.9808	0.9808	0.9808	0.9808	0.9808	0.9808	0.9808	0.9808	0.9808	0.9808	0.9808	0.9808	0.9808	0.9808	0.9808	0.9808	0.9808	0.9808	0.9808	0.9808	0.9808	0.9808	0.9808
ALL01093	0.8846	0.8846	0.8846	0.8846	0.8846	0.8846	0.8846	0.8846	0.8846	0.8846	0.8846	0.8846	0.8846	0.8846	0.8846	0.8846	0.8846	0.8846	0.8846	0.8846	0.8846	0.8846	0.8846	0.8846	0.8846	0.8846	0.8846	0.8846	0.8846	0.8846	0.8846	0.8846	0.8846	0.8846	0.8846	0.8846	0.8846	0.8846	0.8846	0.8846	0.8846	0.8846	0.8846	0.8846	0.8846	0.8846	0.0962	0.0962	0.0962
ALL01094	0.9231	0.9231	0.9231	0.9231	0.9231	0.9231	0.9231	0.9231	0.9231	0.9231	0.9231	0.9231	0.9231	0.9231	0.9231	0.9231	0.9231	0.9231	0.9231	0.9231	0.9231	0.9231	0.9231	0.9231	0.9231	0.9231	0.9231	0.9231	0.9231	0.9231	0.9231	0.9231	0.9231	0.9231	0.9231	0.9231	0.9231	0.9231	0.9231	0.9231	0.9231	0.9231	0.9231	0.9231	0.9231	0.9231	0.0577	0.0577	0.0192
ALL01095	0.8654	0.8654	0.8654	0.8654	0.8654	0.8654	0.8654	0.8654	0.8654	0.8654	0.8654	0.8654	0.8654	0.8654	0.8654	0.8654	0.8654	0.8654	0.8654	0.8654	0.8654	0.8654	0.8654	0.8654	0.8654	0.8654	0.8654	0.8654	0.8654	0.8654	0.8654	0.8654	0.8654	0.8654	0.8654	0.8654	0.8654	0.8654	0.8654	0.8654	0.8654	0.8654	0.8654	0.8654	0.1346	0.8654	0.1346	0.1346	0.1346
ALL01096	0.9423	0.9423	0.9423	0.9423	0.9423	0.9423	0.9423	0.9423	0.9423	0.9423	0.9423	0.9423	0.9423	0.9423	0.9423	0.9423	0.9423	0.9423	0.9423	0.9423	0.9423	0.9423	0.9423	0.9423	0.9423	0.9423	0.9423	0.9423	0.9423	0.9423	0.9423	0.9423	0.9423	0.9423	0.9423	0.9423	0.9423	0.9423	0.9423	0.0192	0.9423	0.9423	0.9423	0.9423	0.9423	0.9423	0.0192	0.0192	0.9423
ALL01097	0.9808	0.9808	0.9808	0.9808	0.9808	0.9808	0.9808	0.9808	0.9808	0.9808	0.9808	0.9808	0.9808	0.9808	0.9808	0.9808	0.9808	0.9808	0.9808	0.9808	0.9808	0.9808	0.9808	0.9808	0.9808	0.9808	0.9808	0.9808	0.9808	0.9808	0.9808	0.9808	0.9808	0.9808	0.9808	0.9808	0.9808	0.9808	0.9808	0.9808	0.9808	0.9808	0.9808	0.9808	0.9808	0.9808	0.9808	0.9808	0.9808
ALL01098	0.4423	0.4423	0.4423	0.4423	0.5577	0.4423	0.4423	0.4423	0.4423	0.5577	0.5577	0.5577	0.5577	0.5577	0.5577	0.5577	0.4423	0.4423	0.5577	0.5577	0.4423	0.5577	0.5577	0.4423	0.4423	0.5577	0.5577	0.5577	0.5577	0.4423	0.5577	0.5577	0.4423	0.4423	0.4423	0.4423	0.5577	0.5577	0.4423	0.5577	0.5577	0.4423	0.5577	0.4423	0.4423	0.4423	0.5577	0.5577	0.5577
ALL01099	0.5192	0.5192	0.5192	0.5192	0.5192	0.5192	0.5192	0.5192	0.5192	0.4615	0.4615	0.5192	0.4615	0.5192	0.4615	0.5192	0.4615	0.5192	0.4615	0.4615	0.5192	0.5192	0.5192	0.5192	0.5192	0.5192	0.5192	0.5192	0.5192	0.5192	0.4615	0.4615	0.5192	0.5192	0.4615	0.4615	0.4615	0.4615	0.5192	0.4615	0.5192	0.4615	0.4615	0.4615	0.4615	0.4615	0.4615	0.4615	0.4615
ALL01100	0.6731	0.6731	0.6731	0.6731	0.6731	0.6731	0.6731	0.6731	0.6731	0.2308	0.2308	0.6731	0.6731	0.6731	0.6731	0.6731	0.2308	0.6731	0.2308	0.2308	0.6731	0.6731	0.6731	0.6731	0.6731	0.6731	0.6731	0.6731	0.6731	0.6731	0.2308	0.2308	0.6731	0.6731	0.2308	0.2308	0.2308	0.2308	0.6731	0.2308	0.6731	0.6731	0.6731	0.6731	0.6731	0.6731	0.6731	0.0385	0.0385
ALL01101	0.8846	0.8846	0.8846	0.8846	0.8846	0.8846	0.8846	0.8846	0.8846	0.8846	0.8846	0.8846	0.8846	0.8846	0.8846	0.8846	0.8846	0.8846	0.8846	0.8846	0.8846	0.8846	0.8846	0.8846	0.8846	0.8846	0.8846	0.8846	0.8846	0.8846	0.8846	0.8846	0.8846	0.8846	0.8846	0.8846	0.8846	0.8846	0.8846	0.8846	0.8846	0.8846	0.8846	0.8846	0.8846	0.8846	0.1154	0.1154	0.1154
ALL01102	0.8846	0.8846	0.8846	0.8846	0.8846	0.8846	0.8846	0.8846	0.8846	0.8846	0.8846	0.8846	0.8846	0.8846	0.8846	0.8846	0.8846	0.8846	0.8846	0.8846	0.8846	0.8846	0.8846	0.8846	0.8846	0.8846	0.8846	0.8846	0.8846	0.8846	0.8846	0.8846	0.8846	0.8846	0.8846	0.8846	0.8846	0.8846	0.8846	0.8846	0.8846	0.1154	0.8846	0.1154	0.8846	0.1154	0.8846	0.1154	0.1154
ALL01103	0.8846	0.8846	0.8846	0.8846	0.8846	0.8846	0.8846	0.8846	0.8846	0.8846	0.8846	0.8846	0.8846	0.8846	0.8846	0.8846	0.8846	0.8846	0.8846	0.8846	0.8846	0.8846	0.8846	0.8846	0.8846	0.8846	0.8846	0.8846	0.8846	0.8846	0.8846	0.8846	0.8846	0.8846	0.8846	0.8846	0.8846	0.8846	0.8846	0.8846	0.8846	0.8846	0.8846	0.8846	0.8846	0.8846	0.0962	0.0962	0.0962
ALL01104	0.4423	0.4423	0.5385	0.4423	0.4423	0.5385	0.5385	0.4423	0.5385	0.4423	0.4423	0.5385	0.4423	0.5385	0.4423	0.4423	0.5385	0.5385	0.4423	0.4423	0.5385	0.5385	0.5385	0.5385	0.5385	0.4423	0.5385	0.5385	0.4423	0.5385	0.4423	0.4423	0.5385	0.4423	0.5385	0.5385	0.4423	0.4423	0.5385	0.5385	0.4423	0.4423	0.5385	0.4423	0.5385	0.4423	0.5385	0.5385	0.5385
ALL01105	0.8654	0.8654	0.8654	0.8654	0.8654	0.8654	0.8654	0.8654	0.8654	0.8654	0.8654	0.8654	0.8654	0.0577	0.8654	0.8654	0.8654	0.8654	0.8654	0.8654	0.8654	0.8654	0.8654	0.8654	0.8654	0.8654	0.8654	0.8654	0.8654	0.8654	0.8654	0.8654	0.8654	0.8654	0.0577	0.0577	0.8654	0.8654	0.8654	0.8654	0.8654	0.0577	0.8654	0.0577	0.8654	0.0577	0.8654	0.8654	0.8654
ALL01106	0.8654	0.8654	0.8654	0.8654	0.8654	0.8654	0.8654	0.8654	0.8654	0.8654	0.8654	0.8654	0.8654	0.8654	0.8654	0.8654	0.8654	0.8654	0.8654	0.8654	0.8654	0.8654	0.8654	0.8654	0.8654	0.8654	0.8654	0.8654	0.8654	0.8654	0.8654	0.8654	0.8654	0.8654	0.8654	0.8654	0.8654	0.8654	0.8654	0.1346	0.8654	0.8654	0.8654	0.8654	0.8654	0.8654	0.1346	0.1346	0.1346
ALL01107	0.2308	0.7115	0.7115	0.2308	0.7115	0.2308	0.7115	0.7115	0.7115	0.7115	0.7115	0.2308	0.7115	0.2308	0.7115	0.7115	0.7115	0.2308	0.7115	0.7115	0.7115	0.2308	0.7115	0.7115	0.7115	0.7115	0.2308	0.2308	0.7115	0.2308	0.7115	0.7115	0.7115	0.7115	0.7115	0.7115	0.7115	0.7115	0.7115	0.7115	0.7115	0.2308	0.7115	0.7115	0.2308	0.7115	0.0577	0.0577	0.0577
ALL01108	0.4423	0.1731	0.4423	0.1731	0.4423	0.4423	0.4423	0.1731	0.4423	0.3077	0.3077	0.4423	0.3077	0.4423	0.3077	0.4423	0.1731	0.4423	0.3077	0.3077	0.4423	0.4423	0.4423	0.4423	0.4423	0.3077	0.4423	0.4423	0.3077	0.4423	0.3077	0.3077	0.4423	0.3077	0.3077	0.4423	0.3077	0.3077	0.4423	0.1731	0.4423	0.0385	0.4423	0.3077	0.0385	0.3077	0.1731	0.1731	0.1731
ALL01109	0.8269	0.8269	0.8269	0.8269	0.1731	0.8269	0.8269	0.8269	0.8269	0.8269	0.8269	0.8269	0.8269	0.8269	0.8269	0.1731	0.8269	0.8269	0.8269	0.8269	0.8269	0.8269	0.8269	0.8269	0.8269	0.1731	0.8269	0.8269	0.1731	0.8269	0.8269	0.8269	0.8269	0.8269	0.1731	0.8269	0.8269	0.8269	0.8269	0.8269	0.8269	0.8269	0.8269	0.8269	0.8269	0.8269	0.1731	0.1731	0.8269
ALL01110	0.6346	0.6346	0.6346	0.6346	0.6346	0.6346	0.6346	0.6346	0.6346	0.2308	0.2308	0.6346	0.2308	0.6346	0.2308	0.6346	0.6346	0.6346	0.2308	0.2308	0.6346	0.6346	0.6346	0.6346	0.6346	0.6346	0.6346	0.6346	0.6346	0.6346	0.2308	0.2308	0.6346	0.2308	0.6346	0.6346	0.2308	0.2308	0.6346	0.6346	0.6346	0.1346	0.1346	0.2308	0.1346	0.1346	0.1346	0.1346	0.1346
ALL01111	0.4808	0.4615	0.4808	0.4615	0.4808	0.4808	0.4808	0.4615	0.4808	0.4615	0.4615	0.4808	0.4615	0.4808	0.4615	0.4808	0.4615	0.4808	0.4615	0.4615	0.4808	0.4808	0.4808	0.4808	0.4808	0.4808	0.4808	0.4808	0.4808	0.4808	0.4615	0.4615	0.4808	0.4615	0.4808	0.4808	0.4615	0.4615	0.4808	0.4615	0.4808	0.4615	0.4615	0.4615	0.4615	0.4615	0.0192	0.0385	0.0385
ALL01112	0.7308	0.0962	0.7308	0.0962	0.7308	0.7308	0.7308	0.0962	0.7308	0.7308	0.7308	0.7308	0.7308	0.7308	0.7308	0.7308	0.1538	0.7308	0.7308	0.7308	0.7308	0.7308	0.7308	0.7308	0.7308	0.7308	0.7308	0.7308	0.7308	0.7308	0.7308	0.7308	0.7308	0.7308	0.7308	0.7308	0.7308	0.7308	0.7308	0.0962	0.7308	0.1538	0.0962	0.7308	0.1538	0.7308	0.1538	0.0192	0.1538
ALL01113	0.9038	0.9038	0.9038	0.9038	0.9038	0.9038	0.9038	0.9038	0.9038	0.9038	0.9038	0.9038	0.9038	0.9038	0.9038	0.9038	0.9038	0.9038	0.9038	0.9038	0.9038	0.9038	0.9038	0.9038	0.9038	0.9038	0.9038	0.9038	0.9038	0.9038	0.9038	0.9038	0.9038	0.9038	0.9038	0.9038	0.9038	0.9038	0.9038	0.9038	0.9038	0.9038	0.9038	0.9038	0.9038	0.9038	0.0577	0.0577	0.0577
ALL01114	0.9808	0.9808	0.9808	0.9808	0.9808	0.9808	0.9808	0.9808	0.9808	0.9808	0.9808	0.9808	0.9808	0.9808	0.9808	0.9808	0.9808	0.9808	0.9808	0.9808	0.9808	0.9808	0.9808	0.9808	0.9808	0.9808	0.9808	0.9808	0.9808	0.9808	0.9808	0.9808	0.9808	0.9808	0.9808	0.9808	0.9808	0.9808	0.9808	0.9808	0.9808	0.9808	0.9808	0.9808	0.9808	0.9808	0.9808	0.9808	0.9808
ALL01115	0.8654	0.8654	0.8654	0.8654	0.8654	0.8654	0.8654	0.8654	0.8654	0.8654	0.8654	0.8654	0.8654	0.8654	0.8654	0.8654	0.8654	0.8654	0.8654	0.8654	0.8654	0.8654	0.8654	0.8654	0.8654	0.0577	0.8654	0.8654	0.0577	0.8654	0.8654	0.8654	0.8654	0.8654	0.0577	0.8654	0.8654	0.8654	0.8654	0.8654	0.8654	0.8654	0.8654	0.8654	0.8654	0.8654	0.0769	0.8654	0.0769
ALL01116	0.4231	0.5577	0.4231	0.5577	0.4231	0.4231	0.4231	0.5577	0.4231	0.5577	0.5577	0.4231	0.5577	0.5577	0.5577	0.4231	0.5577	0.4231	0.5577	0.5577	0.4231	0.4231	0.4231	0.4231	0.4231	0.5577	0.4231	0.4231	0.5577	0.4231	0.5577	0.5577	0.4231	0.5577	0.5577	0.4231	0.5577	0.5577	0.4231	0.5577	0.4231	0.5577	0.5577	0.5577	0.5577	0.5577	0.0192	0.5577	0.4231
ALL01117	0.6731	0.3077	0.6731	0.3077	0.6731	0.6731	0.6731	0.3077	0.6731	0.6731	0.6731	0.6731	0.6731	0.6731	0.6731	0.6731	0.3077	0.6731	0.6731	0.6731	0.6731	0.6731	0.6731	0.6731	0.6731	0.3077	0.6731	0.6731	0.3077	0.6731	0.6731	0.6731	0.6731	0.6731	0.3077	0.6731	0.6731	0.6731	0.6731	0.3077	0.6731	0.3077	0.3077	0.6731	0.3077	0.6731	0.3077	0.3077	0.3077
ALL01118	0.9808	0.9808	0.9808	0.9808	0.9808	0.9808	0.9808	0.9808	0.9808	0.9808	0.9808	0.9808	0.9808	0.9808	0.9808	0.9808	0.9808	0.9808	0.9808	0.9808	0.9808	0.9808	0.9808	0.9808	0.9808	0.9808	0.9808	0.9808	0.9808	0.9808	0.9808	0.9808	0.9808	0.9808	0.9808	0.9808	0.9808	0.9808	0.9808	0.9808	0.9808	0.9808	0.9808	0.9808	0.9808	0.9808	0.9808	0.9808	0.9808
ALL01119	0.9423	0.9423	0.9423	0.9423	0.9423	0.9423	0.9423	0.9423	0.9423	0.9423	0.9423	0.9423	0.9423	0.9423	0.9423	0.9423	0.9423	0.9423	0.9423	0.9423	0.9423	0.9423	0.9423	0.9423	0.9423	0.9423	0.9423	0.9423	0.9423	0.9423	0.9423	0.9423	0.9423	0.9423	0.9423	0.9423	0.9423	0.9423	0.9423	0.9423	0.9423	0.9423	0.9423	0.9423	0.9423	0.9423	0.9423	0.9423	0.9423
ALL01120	0.9038	0.9038	0.9038	0.9038	0.9038	0.9038	0.9038	0.9038	0.9038	0.9038	0.9038	0.9038	0.9038	0.9038	0.9038	0.9038	0.9038	0.9038	0.9038	0.9038	0.9038	0.9038	0.9038	0.9038	0.9038	0.9038	0.9038	0.9038	0.9038	0.9038	0.9038	0.9038	0.9038	0.9038	0.9038	0.9038	0.9038	0.9038	0.9038	0.9038	0.9038	0.9038	0.9038	0.9038	0.9038	0.9038	0.0577	0.0577	0.0577
ALL01121	0.9038	0.9038	0.9038	0.9038	0.9038	0.9038	0.9038	0.9038	0.9038	0.9038	0.9038	0.9038	0.9038	0.9038	0.9038	0.9038	0.9038	0.9038	0.9038	0.9038	0.9038	0.9038	0.9038	0.9038	0.9038	0.9038	0.9038	0.9038	0.9038	0.9038	0.9038	0.9038	0.9038	0.9038	0.9038	0.9038	0.9038	0.9038	0.9038	0.9038	0.9038	0.9038	0.9038	0.9038	0.9038	0.9038	0.0577	0.0577	0.0577
ALL01122	0.9231	0.9231	0.9231	0.9231	0.9231	0.9231	0.9231	0.9231	0.9231	0.9231	0.9231	0.9231	0.9231	0.9231	0.9231	0.9231	0.9231	0.9231	0.9231	0.9231	0.9231	0.9231	0.9231	0.9231	0.9231	0.9231	0.9231	0.9231	0.9231	0.9231	0.9231	0.9231	0.9231	0.9231	0.9231	0.9231	0.9231	0.9231	0.9231	0.9231	0.9231	0.9231	0.9231	0.9231	0.9231	0.9231	0.0577	0.0577	0.0577
ALL01123	0.7692	0.7692	0.7692	0.7692	0.7692	0.7692	0.7692	0.7692	0.7692	0.7692	0.7692	0.7692	0.7692	0.7692	0.7692	0.7692	0.7692	0.7692	0.7692	0.7692	0.7692	0.7692	0.7692	0.7692	0.7692	0.7692	0.7692	0.7692	0.7692	0.7692	0.7692	0.7692	0.0962	0.7692	0.7692	0.7692	0.7692	0.7692	0.7692	0.7692	0.7692	0.0962	0.0192	0.0962	0.0962	0.0962	0.1154	0.1154	0.1154
ALL01124	0.9231	0.9231	0.9231	0.9231	0.9231	0.9231	0.9231	0.9231	0.9231	0.9231	0.9231	0.9231	0.9231	0.9231	0.9231	0.9231	0.9231	0.9231	0.9231	0.9231	0.9231	0.9231	0.9231	0.9231	0.9231	0.9231	0.9231	0.9231	0.9231	0.9231	0.9231	0.9231	0.9231	0.9231	0.9231	0.9231	0.9231	0.9231	0.9231	0.9231	0.9231	0.9231	0.9231	0.9231	0.9231	0.9231	0.0577	0.9231	0.9231
ALL01125	0.4423	0.1154	0.4423	0.1154	0.4423	0.4423	0.4423	0.1154	0.4423	0.3269	0.3269	0.4423	0.3269	0.3269	0.3269	0.4423	0.0192	0.4423	0.3269	0.3269	0.4423	0.4423	0.4423	0.4423	0.4423	0.0962	0.4423	0.4423	0.0962	0.4423	0.3269	0.3269	0.4423	0.3269	0.4423	0.4423	0.3269	0.3269	0.4423	0.1154	0.4423	0.3269	0.4423	0.3269	0.3269	0.3269	0.1154	0.3269	0.1154
ALL01126	0.8846	0.8846	0.8846	0.8846	0.8846	0.8846	0.8846	0.8846	0.8846	0.8846	0.8846	0.8846	0.8846	0.8846	0.8846	0.8846	0.8846	0.8846	0.8846	0.8846	0.8846	0.8846	0.8846	0.8846	0.8846	0.8846	0.8846	0.8846	0.8846	0.8846	0.8846	0.8846	0.8846	0.8846	0.8846	0.8846	0.8846	0.8846	0.8846	0.8846	0.8846	0.8846	0.8846	0.8846	0.8846	0.8846	0.0962	0.0962	0.0962
ALL01127	0.8654	0.8654	0.8654	0.8654	0.8654	0.8654	0.8654	0.8654	0.8654	0.8654	0.8654	0.8654	0.8654	0.8654	0.8654	0.8654	0.8654	0.8654	0.8654	0.8654	0.8654	0.8654	0.8654	0.8654	0.8654	0.8654	0.8654	0.8654	0.8654	0.8654	0.8654	0.8654	0.8654	0.8654	0.8654	0.8654	0.8654	0.8654	0.8654	0.8654	0.8654	0.0192	0.8654	0.8654	0.8654	0.8654	0.1154	0.1154	0.1154
ALL01128	0.3462	0.4231	0.4231	0.3462	0.3462	0.4231	0.4231	0.3462	0.4231	0.4231	0.3462	0.3462	0.4231	0.3462	0.4231	0.4231	0.4231	0.3462	0.4231	0.3462	0.4231	0.4231	0.4231	0.4231	0.3462	0.3462	0.4231	0.4231	0.3462	0.4231	0.4231	0.4231	0.3462	0.3462	0.4231	0.3462	0.3462	0.3462	0.3462	0.2115	0.4231	0.2115	0.2115	0.2115	0.2115	0.2115	0.2115	0.2115	0.2115
ALL01129	0.7885	0.7885	0.7885	0.7885	0.7885	0.7885	0.7885	0.7885	0.7885	0.7885	0.7885	0.7885	0.7885	0.7885	0.7885	0.7885	0.7885	0.7885	0.7885	0.7885	0.7885	0.7885	0.7885	0.7885	0.7885	0.7885	0.7885	0.7885	0.7885	0.7885	0.7885	0.7885	0.7885	0.7885	0.7885	0.7885	0.7885	0.7885	0.7885	0.7885	0.7885	0.1923	0.1923	0.1923	0.1923	0.1923	0.1923	0.1923	0.1923
ALL01130	0.9808	0.9808	0.9808	0.9808	0.9808	0.9808	0.9808	0.9808	0.9808	0.9808	0.9808	0.9808	0.9808	0.9808	0.9808	0.9808	0.9808	0.9808	0.9808	0.9808	0.9808	0.9808	0.9808	0.9808	0.9808	0.9808	0.9808	0.9808	0.9808	0.9808	0.9808	0.9808	0.9808	0.9808	0.9808	0.9808	0.9808	0.9808	0.9808	0.9808	0.9808	0.9808	0.9808	0.9808	0.9808	0.9808	0.9808	0.9808	0.9808
ALL01131	0.9808	0.9808	0.9808	0.9808	0.9808	0.9808	0.9808	0.9808	0.9808	0.9808	0.9808	0.9808	0.9808	0.9808	0.9808	0.9808	0.9808	0.9808	0.9808	0.9808	0.9808	0.9808	0.9808	0.9808	0.9808	0.9808	0.9808	0.9808	0.9808	0.9808	0.9808	0.9808	0.9808	0.9808	0.9808	0.9808	0.9808	0.9808	0.9808	0.9808	0.9808	0.9808	0.9808	0.9808	0.9808	0.9808	0.9808	0.9808	0.9808
ALL01132	0.9808	0.9808	0.9808	0.9808	0.9808	0.9808	0.9808	0.9808	0.9808	0.9808	0.9808	0.9808	0.9808	0.9808	0.9808	0.9808	0.9808	0.9808	0.9808	0.9808	0.9808	0.9808	0.9808	0.9808	0.9808	0.9808	0.9808	0.9808	0.9808	0.9808	0.9808	0.9808	0.9808	0.9808	0.9808	0.9808	0.9808	0.9808	0.9808	0.9808	0.9808	0.9808	0.9808	0.9808	0.9808	0.9808	0.9808	0.9808	0.9808
ALL01133	0.4038	0.5769	0.5769	0.5769	0.5769	0.5769	0.5769	0.5769	0.5769	0.4038	0.4038	0.4038	0.4038	0.4038	0.4038	0.5769	0.5769	0.4038	0.4038	0.4038	0.5769	0.5769	0.5769	0.5769	0.5769	0.4038	0.5769	0.5769	0.4038	0.5769	0.4038	0.4038	0.5769	0.4038	0.4038	0.5769	0.4038	0.4038	0.5769	0.5769	0.4038	0.5769	0.5769	0.5769	0.5769	0.5769	0.5769	0.5769	0.5769
ALL01134	0.9808	0.9808	0.9808	0.9808	0.9808	0.9808	0.9808	0.9808	0.9808	0.9808	0.9808	0.9808	0.9808	0.9808	0.9808	0.9808	0.9808	0.9808	0.9808	0.9808	0.9808	0.9808	0.9808	0.9808	0.9808	0.9808	0.9808	0.9808	0.9808	0.9808	0.9808	0.9808	0.9808	0.9808	0.9808	0.9808	0.9808	0.9808	0.9808	0.9808	0.9808	0.9808	0.9808	0.9808	0.9808	0.9808	0.9808	0.9808	0.9808
ALL01135	0.6346	0.6346	0.6346	0.6346	0.6346	0.25	0.6346	0.6346	0.25	0.6346	0.6346	0.0385	0.6346	0.6346	0.6346	0.6346	0.6346	0.6346	0.6346	0.6346	0.25	0.25	0.25	0.25	0.25	0.6346	0.25	0.25	0.6346	0.6346	0.6346	0.6346	0.25	0.6346	0.6346	0.25	0.6346	0.6346	0.25	0.6346	0.6346	0.6346	0.25	0.6346	0.6346	0.0385	0.0192	0.6346	0.6346
ALL01136	0.6538	0.6538	0.6538	0.6538	0.6538	0.25	0.6538	0.6538	0.25	0.6538	0.6538	0.6538	0.6538	0.6538	0.6538	0.6538	0.6538	0.6538	0.6538	0.6538	0.25	0.25	0.25	0.25	0.25	0.6538	0.25	0.25	0.6538	0.6538	0.6538	0.6538	0.25	0.6538	0.6538	0.25	0.6538	0.6538	0.25	0.6538	0.6538	0.6538	0.25	0.6538	0.0192	0.6538	0.0577	0.0577	0.0577
ALL01137	0.7308	0.7308	0.7308	0.7308	0.7308	0.2692	0.7308	0.7308	0.2692	0.7308	0.7308	0.7308	0.7308	0.7308	0.7308	0.7308	0.7308	0.7308	0.7308	0.7308	0.2692	0.2692	0.2692	0.2692	0.2692	0.7308	0.2692	0.2692	0.7308	0.7308	0.7308	0.7308	0.2692	0.7308	0.7308	0.2692	0.7308	0.7308	0.2692	0.7308	0.2692	0.7308	0.2692	0.7308	0.7308	0.7308	0.7308	0.7308	0.7308
[truncated: 7,244 more rows]
[truncated: 3 more columns]
