# Supplementary material for: Development and application of a 6.5 million feature Affymetrix Genechip® for massively parallel discovery of single position polymorphisms in lettuce (Lactuca spp.)
Source: BMC Genomics. 2012 May 14;13:185. doi: 10.1186/1471-2164-13-185 (PMC3490809; doi:10.1186/1471-2164-13-185)
Supplement: Additional file 11 — Table S4. A table of haplotype frequencies used for the principle component analysis of L. sativa. [file 1471-2164-13-185-S11.xlsx]

## Sheet: Sheet1
	BSP001	BSP002	BSP003	BSP004	BSP005	DIANA	OLOF	UCD05	UCD07	BSP006	BSP007	BSP008	BSP009	BSP010	UCD02	BSP011	BSP012	BSP013	BSP014	BSP015	BSP016	BSP017	BSP018	BSP019	BSP020	GREENLAKE	SAL	UCD04	UCD06	BSP021	BSP022	BSP023	BSP024	BSP025	UCD03	BSP026	BSP027	BSP028	BSP029	BSP030	UCD14
S00001	0.9268	0.0732	0.9268	0.9268	0.9268	0.9268	0.9268	0.9268	0.9268	0.9268	0.9268	0.9268	0.9268	0.9268	0.9268	0.9268	0.9268	0.9268	0.9268	0.9268	0.9268	0.9268	0.9268	0.9268	0.9268	0.9268	0.9268	0.9268	0.9268	0.0732	0.9268	0.0732	0.9268	0.9268	0.9268	0.9268	0.9268	0.9268	0.9268	0.9268	0.9268
S00002	0.8537	0.8537	0.8537	0.8537	0.8537	0.8537	0.8537	0.1463	0.8537	0.8537	0.8537	0.8537	0.8537	0.1463	0.8537	0.8537	0.8537	0.1463	0.8537	0.8537	0.8537	0.8537	0.8537	0.8537	0.8537	0.8537	0.8537	0.8537	0.8537	0.1463	0.8537	0.1463	0.8537	0.8537	0.8537	0.8537	0.8537	0.8537	0.1463	0.8537	0.8537
S00003	0.2927	0.7073	0.7073	0.7073	0.7073	0.2927	0.2927	0.7073	0.2927	0.2927	0.2927	0.7073	0.7073	0.2927	0.7073	0.7073	0.7073	0.7073	0.7073	0.7073	0.7073	0.7073	0.7073	0.7073	0.7073	0.7073	0.7073	0.7073	0.7073	0.2927	0.7073	0.2927	0.7073	0.7073	0.2927	0.7073	0.7073	0.7073	0.2927	0.7073	0.2927
S00004	0.9756	0.9756	0.9756	0.9756	0.9756	0.9756	0.9756	0.9756	0.9756	0.9756	0.9756	0.9756	0.9756	0.9756	0.9756	0.9756	0.9756	0.9756	0.9756	0.9756	0.9756	0.9756	0.9756	0.9756	0.9756	0.9756	0.9756	0.0244	0.9756	0.9756	0.9756	0.9756	0.9756	0.9756	0.9756	0.9756	0.9756	0.9756	0.9756	0.9756	0.9756
S00005	0.3171	0.6829	0.6829	0.6829	0.6829	0.3171	0.3171	0.6829	0.3171	0.3171	0.3171	0.6829	0.3171	0.3171	0.3171	0.6829	0.6829	0.6829	0.6829	0.6829	0.6829	0.6829	0.6829	0.6829	0.6829	0.6829	0.6829	0.6829	0.6829	0.3171	0.6829	0.3171	0.6829	0.6829	0.6829	0.6829	0.6829	0.6829	0.3171	0.6829	0.3171
S00006	0.2683	0.7317	0.7317	0.2683	0.2683	0.2683	0.2683	0.7317	0.2683	0.7317	0.7317	0.7317	0.2683	0.7317	0.7317	0.2683	0.7317	0.7317	0.7317	0.7317	0.7317	0.7317	0.7317	0.7317	0.7317	0.7317	0.7317	0.7317	0.7317	0.2683	0.7317	0.7317	0.7317	0.7317	0.7317	0.7317	0.7317	0.7317	0.2683	0.7317	0.2683
S00007	0.9024	0.9024	0.9024	0.9024	0.0976	0.9024	0.9024	0.9024	0.9024	0.9024	0.9024	0.9024	0.9024	0.9024	0.9024	0.9024	0.9024	0.9024	0.9024	0.9024	0.9024	0.9024	0.9024	0.9024	0.9024	0.9024	0.9024	0.9024	0.9024	0.0976	0.9024	0.0976	0.9024	0.9024	0.9024	0.9024	0.9024	0.9024	0.9024	0.9024	0.0976
S00008	0.1951	0.1951	0.7561	0.1951	0.7561	0.1951	0.1951	0.7561	0.0488	0.7561	0.7561	0.7561	0.7561	0.1951	0.0488	0.7561	0.7561	0.7561	0.7561	0.7561	0.7561	0.7561	0.7561	0.7561	0.7561	0.7561	0.7561	0.7561	0.7561	0.1951	0.7561	0.7561	0.7561	0.7561	0.7561	0.7561	0.7561	0.7561	0.1951	0.7561	0.7561
S00009	0.9756	0.9756	0.9756	0.9756	0.9756	0.9756	0.9756	0.9756	0.9756	0.9756	0.9756	0.9756	0.9756	0.9756	0.9756	0.9756	0.9756	0.9756	0.9756	0.9756	0.9756	0.9756	0.9756	0.9756	0.9756	0.9756	0.9756	0.9756	0.9756	0.0244	0.9756	0.9756	0.9756	0.9756	0.9756	0.9756	0.9756	0.9756	0.9756	0.9756	0.9756
S00010	0.8049	0.8049	0.8049	0.1951	0.1951	0.8049	0.8049	0.8049	0.1951	0.8049	0.8049	0.8049	0.8049	0.8049	0.1951	0.8049	0.8049	0.8049	0.8049	0.8049	0.8049	0.8049	0.8049	0.8049	0.8049	0.8049	0.8049	0.8049	0.8049	0.1951	0.8049	0.1951	0.8049	0.8049	0.1951	0.8049	0.8049	0.8049	0.8049	0.8049	0.1951
S00011	0.4878	0.4878	0.5122	0.4878	0.4878	0.4878	0.4878	0.4878	0.4878	0.4878	0.4878	0.5122	0.4878	0.4878	0.4878	0.4878	0.5122	0.4878	0.5122	0.5122	0.5122	0.5122	0.5122	0.5122	0.5122	0.5122	0.5122	0.5122	0.5122	0.4878	0.5122	0.4878	0.5122	0.5122	0.4878	0.5122	0.5122	0.5122	0.4878	0.5122	0.4878
S00012	0.8537	0.8537	0.8537	0.1463	0.1463	0.8537	0.8537	0.8537	0.8537	0.8537	0.8537	0.8537	0.8537	0.1463	0.8537	0.1463	0.8537	0.1463	0.8537	0.8537	0.8537	0.8537	0.8537	0.8537	0.8537	0.8537	0.8537	0.8537	0.8537	0.8537	0.8537	0.8537	0.8537	0.8537	0.8537	0.8537	0.8537	0.8537	0.8537	0.8537	0.1463
S00013	0.4878	0.4878	0.5122	0.4878	0.4878	0.4878	0.4878	0.4878	0.4878	0.4878	0.4878	0.5122	0.4878	0.4878	0.4878	0.4878	0.5122	0.4878	0.5122	0.5122	0.5122	0.5122	0.5122	0.5122	0.5122	0.5122	0.5122	0.5122	0.5122	0.4878	0.5122	0.4878	0.5122	0.5122	0.4878	0.5122	0.5122	0.5122	0.4878	0.5122	0.4878
S00014	0.4878	0.4878	0.5122	0.4878	0.4878	0.4878	0.4878	0.4878	0.4878	0.4878	0.4878	0.5122	0.4878	0.4878	0.4878	0.4878	0.5122	0.4878	0.5122	0.5122	0.5122	0.5122	0.5122	0.5122	0.5122	0.5122	0.5122	0.5122	0.5122	0.4878	0.5122	0.4878	0.5122	0.5122	0.4878	0.5122	0.5122	0.5122	0.4878	0.5122	0.4878
S00015	0.4878	0.4878	0.5122	0.4878	0.4878	0.4878	0.4878	0.4878	0.4878	0.4878	0.4878	0.5122	0.4878	0.4878	0.4878	0.4878	0.5122	0.4878	0.5122	0.5122	0.5122	0.5122	0.5122	0.5122	0.5122	0.5122	0.5122	0.5122	0.5122	0.4878	0.5122	0.4878	0.5122	0.5122	0.4878	0.5122	0.5122	0.5122	0.4878	0.5122	0.4878
S00016	0.9512	0.9512	0.9512	0.9512	0.0488	0.9512	0.9512	0.9512	0.9512	0.9512	0.9512	0.9512	0.9512	0.9512	0.9512	0.9512	0.9512	0.9512	0.9512	0.9512	0.9512	0.9512	0.9512	0.9512	0.9512	0.9512	0.9512	0.9512	0.9512	0.0488	0.9512	0.9512	0.9512	0.9512	0.9512	0.9512	0.9512	0.9512	0.9512	0.9512	0.9512
S00017	0.1951	0.1951	0.5122	0.1951	0.2927	0.1951	0.1951	0.2927	0.2927	0.2927	0.2927	0.5122	0.2927	0.1951	0.2927	0.2927	0.5122	0.2927	0.5122	0.5122	0.5122	0.5122	0.5122	0.5122	0.5122	0.5122	0.5122	0.5122	0.5122	0.1951	0.5122	0.2927	0.5122	0.5122	0.2927	0.5122	0.5122	0.5122	0.1951	0.5122	0.2927
S00018	0.4878	0.4878	0.5122	0.4878	0.4878	0.4878	0.4878	0.4878	0.4878	0.4878	0.4878	0.5122	0.4878	0.4878	0.4878	0.4878	0.5122	0.4878	0.5122	0.5122	0.5122	0.5122	0.5122	0.5122	0.5122	0.5122	0.5122	0.5122	0.5122	0.4878	0.5122	0.4878	0.5122	0.5122	0.4878	0.5122	0.5122	0.5122	0.4878	0.5122	0.4878
S00019	0.6585	0.2927	0.6585	0.6585	0.0488	0.6585	0.6585	0.6585	0.2927	0.2927	0.2927	0.6585	0.6585	0.2927	0.2927	0.2927	0.6585	0.2927	0.6585	0.6585	0.6585	0.6585	0.6585	0.6585	0.6585	0.6585	0.6585	0.2927	0.6585	0.0488	0.6585	0.2927	0.6585	0.6585	0.2927	0.6585	0.6585	0.6585	0.6585	0.6585	0.2927
S00020	0.2927	0.7073	0.7073	0.7073	0.2927	0.2927	0.2927	0.7073	0.7073	0.7073	0.7073	0.7073	0.2927	0.2927	0.7073	0.2927	0.7073	0.2927	0.7073	0.7073	0.7073	0.7073	0.7073	0.7073	0.7073	0.7073	0.7073	0.7073	0.7073	0.2927	0.7073	0.7073	0.7073	0.7073	0.2927	0.7073	0.7073	0.7073	0.2927	0.7073	0.2927
S00021	0.2195	0.2195	0.7317	0.7317	0.0244	0.2195	0.2195	0.7317	0.2195	0.7317	0.7317	0.7317	0.2195	0.7317	0.7317	0.2195	0.7317	0.7317	0.7317	0.7317	0.7317	0.7317	0.7317	0.7317	0.7317	0.7317	0.7317	0.0244	0.7317	0.2195	0.7317	0.7317	0.7317	0.7317	0.7317	0.7317	0.7317	0.7317	0.2195	0.7317	0.7317
S00022	0.4146	0.4146	0.5854	0.5854	0.4146	0.4146	0.4146	0.4146	0.4146	0.4146	0.4146	0.5854	0.4146	0.5854	0.4146	0.4146	0.5854	0.4146	0.5854	0.5854	0.5854	0.5854	0.5854	0.5854	0.5854	0.5854	0.5854	0.4146	0.5854	0.4146	0.5854	0.4146	0.5854	0.5854	0.5854	0.5854	0.5854	0.5854	0.4146	0.5854	0.5854
S00023	0.9756	0.9756	0.9756	0.9756	0.9756	0.9756	0.9756	0.9756	0.9756	0.9756	0.9756	0.9756	0.9756	0.9756	0.9756	0.9756	0.9756	0.9756	0.9756	0.9756	0.9756	0.9756	0.9756	0.9756	0.9756	0.9756	0.9756	0.0244	0.9756	0.9756	0.9756	0.9756	0.9756	0.9756	0.9756	0.9756	0.9756	0.9756	0.9756	0.9756	0.9756
S00024	0.9756	0.9756	0.9756	0.9756	0.9756	0.9756	0.9756	0.9756	0.9756	0.9756	0.9756	0.9756	0.9756	0.9756	0.9756	0.9756	0.9756	0.9756	0.9756	0.9756	0.9756	0.9756	0.9756	0.9756	0.9756	0.9756	0.9756	0.9756	0.9756	0.9756	0.9756	0.9756	0.9756	0.9756	0.9756	0.9756	0.9756	0.9756	0.9756	0.9756	0.0244
S00025	0.9756	0.9756	0.9756	0.9756	0.9756	0.9756	0.9756	0.9756	0.9756	0.9756	0.9756	0.9756	0.9756	0.9756	0.9756	0.9756	0.9756	0.9756	0.9756	0.9756	0.9756	0.9756	0.9756	0.9756	0.9756	0.9756	0.9756	0.9756	0.9756	0.9756	0.9756	0.9756	0.9756	0.9756	0.0244	0.9756	0.9756	0.9756	0.9756	0.9756	0.9756
S00026	0.9756	0.9756	0.9756	0.9756	0.9756	0.9756	0.9756	0.9756	0.9756	0.9756	0.9756	0.9756	0.9756	0.9756	0.9756	0.9756	0.9756	0.9756	0.9756	0.9756	0.9756	0.9756	0.9756	0.9756	0.9756	0.9756	0.9756	0.9756	0.9756	0.9756	0.9756	0.9756	0.9756	0.9756	0.0244	0.9756	0.9756	0.9756	0.9756	0.9756	0.9756
S00027	0.9756	0.9756	0.9756	0.9756	0.9756	0.9756	0.9756	0.9756	0.9756	0.9756	0.9756	0.9756	0.9756	0.9756	0.9756	0.9756	0.9756	0.9756	0.9756	0.9756	0.9756	0.9756	0.9756	0.9756	0.9756	0.9756	0.9756	0.9756	0.9756	0.9756	0.9756	0.9756	0.9756	0.9756	0.0244	0.9756	0.9756	0.9756	0.9756	0.9756	0.9756
S00028	0.9512	0.9512	0.9512	0.9512	0.9512	0.9512	0.9512	0.0488	0.9512	0.9512	0.9512	0.9512	0.9512	0.9512	0.9512	0.9512	0.9512	0.9512	0.9512	0.9512	0.9512	0.9512	0.9512	0.9512	0.9512	0.9512	0.9512	0.9512	0.9512	0.9512	0.9512	0.9512	0.9512	0.9512	0.0488	0.9512	0.9512	0.9512	0.9512	0.9512	0.9512
S00029	0.9756	0.9756	0.9756	0.9756	0.9756	0.9756	0.9756	0.9756	0.9756	0.9756	0.9756	0.9756	0.9756	0.9756	0.9756	0.9756	0.9756	0.9756	0.9756	0.9756	0.9756	0.9756	0.9756	0.9756	0.9756	0.9756	0.9756	0.9756	0.9756	0.9756	0.9756	0.9756	0.9756	0.9756	0.0244	0.9756	0.9756	0.9756	0.9756	0.9756	0.9756
S00030	0.9756	0.9756	0.9756	0.9756	0.9756	0.9756	0.9756	0.9756	0.9756	0.9756	0.9756	0.9756	0.9756	0.9756	0.9756	0.9756	0.9756	0.9756	0.9756	0.9756	0.9756	0.9756	0.9756	0.9756	0.9756	0.9756	0.9756	0.9756	0.9756	0.9756	0.9756	0.9756	0.9756	0.9756	0.0244	0.9756	0.9756	0.9756	0.9756	0.9756	0.9756
S00031	0.9268	0.9268	0.9268	0.9268	0.9268	0.9268	0.9268	0.0732	0.9268	0.9268	0.9268	0.9268	0.9268	0.9268	0.9268	0.9268	0.9268	0.9268	0.9268	0.9268	0.9268	0.9268	0.9268	0.9268	0.9268	0.9268	0.9268	0.9268	0.9268	0.0732	0.9268	0.9268	0.9268	0.9268	0.0732	0.9268	0.9268	0.9268	0.9268	0.9268	0.9268
S00032	0.9268	0.9268	0.9268	0.9268	0.9268	0.9268	0.9268	0.9268	0.9268	0.9268	0.9268	0.9268	0.9268	0.9268	0.9268	0.9268	0.9268	0.9268	0.9268	0.9268	0.9268	0.9268	0.9268	0.9268	0.9268	0.9268	0.9268	0.9268	0.9268	0.0488	0.9268	0.9268	0.9268	0.9268	0.0244	0.9268	0.9268	0.0488	0.9268	0.9268	0.9268
S00033	0.9512	0.9512	0.9512	0.9512	0.9512	0.9512	0.9512	0.9512	0.9512	0.9512	0.9512	0.9512	0.9512	0.9512	0.9512	0.9512	0.9512	0.9512	0.9512	0.9512	0.9512	0.9512	0.9512	0.9512	0.9512	0.9512	0.9512	0.9512	0.9512	0.0244	0.9512	0.9512	0.9512	0.9512	0.0244	0.9512	0.9512	0.9512	0.9512	0.9512	0.9512
S00034	0.9756	0.9756	0.9756	0.9756	0.9756	0.9756	0.9756	0.9756	0.9756	0.9756	0.9756	0.9756	0.9756	0.9756	0.9756	0.9756	0.9756	0.9756	0.9756	0.9756	0.9756	0.9756	0.9756	0.9756	0.9756	0.9756	0.9756	0.9756	0.9756	0.9756	0.9756	0.9756	0.9756	0.9756	0.0244	0.9756	0.9756	0.9756	0.9756	0.9756	0.9756
S00035	0.439	0.561	0.439	0.561	0.561	0.439	0.439	0.561	0.439	0.439	0.561	0.439	0.439	0.561	0.439	0.561	0.561	0.561	0.561	0.561	0.561	0.561	0.439	0.561	0.439	0.561	0.561	0.561	0.439	0.439	0.561	0.439	0.561	0.561	0.439	0.439	0.561	0.439	0.561	0.561	0.439
S00036	0.439	0.561	0.439	0.561	0.561	0.439	0.439	0.561	0.439	0.439	0.561	0.439	0.439	0.561	0.439	0.561	0.561	0.561	0.561	0.561	0.561	0.561	0.439	0.561	0.439	0.561	0.561	0.561	0.439	0.439	0.561	0.439	0.561	0.561	0.439	0.439	0.561	0.439	0.561	0.561	0.439
S00037	0.9756	0.9756	0.9756	0.9756	0.9756	0.9756	0.9756	0.9756	0.9756	0.9756	0.9756	0.0244	0.9756	0.9756	0.9756	0.9756	0.9756	0.9756	0.9756	0.9756	0.9756	0.9756	0.9756	0.9756	0.9756	0.9756	0.9756	0.9756	0.9756	0.9756	0.9756	0.9756	0.9756	0.9756	0.9756	0.9756	0.9756	0.9756	0.9756	0.9756	0.9756
S00038	0.8537	0.8537	0.8537	0.8537	0.1463	0.8537	0.8537	0.1463	0.8537	0.8537	0.8537	0.8537	0.8537	0.1463	0.8537	0.1463	0.8537	0.1463	0.8537	0.8537	0.8537	0.8537	0.8537	0.8537	0.8537	0.8537	0.8537	0.8537	0.8537	0.8537	0.8537	0.8537	0.1463	0.8537	0.8537	0.8537	0.8537	0.8537	0.8537	0.8537	0.8537
S00039	0.8537	0.8537	0.8537	0.8537	0.1463	0.8537	0.8537	0.1463	0.8537	0.8537	0.8537	0.8537	0.8537	0.1463	0.8537	0.1463	0.8537	0.1463	0.8537	0.8537	0.8537	0.8537	0.8537	0.8537	0.8537	0.8537	0.8537	0.8537	0.8537	0.8537	0.8537	0.8537	0.1463	0.8537	0.8537	0.8537	0.8537	0.8537	0.8537	0.8537	0.8537
S00040	0.6829	0.6829	0.6829	0.6829	0.6829	0.6829	0.6829	0.6829	0.6829	0.3171	0.3171	0.3171	0.6829	0.3171	0.3171	0.6829	0.6829	0.6829	0.6829	0.6829	0.6829	0.6829	0.3171	0.6829	0.3171	0.6829	0.6829	0.6829	0.3171	0.6829	0.6829	0.3171	0.6829	0.6829	0.3171	0.3171	0.6829	0.3171	0.3171	0.6829	0.6829
S00041	0.6829	0.6829	0.6829	0.6829	0.6829	0.6829	0.6829	0.6829	0.6829	0.3171	0.3171	0.3171	0.6829	0.3171	0.3171	0.6829	0.6829	0.6829	0.6829	0.6829	0.6829	0.6829	0.3171	0.6829	0.3171	0.6829	0.6829	0.6829	0.3171	0.6829	0.6829	0.3171	0.6829	0.6829	0.3171	0.3171	0.6829	0.3171	0.3171	0.6829	0.6829
S00042	0.9756	0.9756	0.9756	0.9756	0.9756	0.9756	0.9756	0.9756	0.9756	0.9756	0.9756	0.9756	0.9756	0.0244	0.9756	0.9756	0.9756	0.9756	0.9756	0.9756	0.9756	0.9756	0.9756	0.9756	0.9756	0.9756	0.9756	0.9756	0.9756	0.9756	0.9756	0.9756	0.9756	0.9756	0.9756	0.9756	0.9756	0.9756	0.9756	0.9756	0.9756
S00043	0.7317	0.7317	0.7317	0.7317	0.7317	0.7317	0.7317	0.7317	0.7317	0.2683	0.2683	0.2683	0.7317	0.7317	0.2683	0.7317	0.7317	0.7317	0.7317	0.7317	0.7317	0.7317	0.2683	0.7317	0.2683	0.7317	0.7317	0.7317	0.2683	0.7317	0.7317	0.2683	0.7317	0.7317	0.2683	0.7317	0.7317	0.2683	0.2683	0.7317	0.7317
S00044	0.7073	0.7073	0.7073	0.7073	0.7073	0.7073	0.7073	0.7073	0.7073	0.2927	0.2927	0.2927	0.7073	0.2927	0.2927	0.7073	0.7073	0.7073	0.7073	0.7073	0.7073	0.7073	0.2927	0.7073	0.2927	0.7073	0.7073	0.7073	0.2927	0.7073	0.7073	0.2927	0.7073	0.7073	0.2927	0.7073	0.7073	0.2927	0.2927	0.7073	0.7073
S00045	0.878	0.878	0.878	0.878	0.878	0.878	0.878	0.878	0.878	0.122	0.122	0.878	0.878	0.878	0.122	0.878	0.878	0.878	0.878	0.878	0.878	0.878	0.878	0.878	0.878	0.878	0.878	0.878	0.878	0.878	0.878	0.122	0.878	0.878	0.878	0.878	0.878	0.122	0.878	0.878	0.878
S00046	0.8293	0.8293	0.8293	0.8293	0.8293	0.8293	0.8293	0.8293	0.8293	0.8293	0.8293	0.8293	0.8293	0.8293	0.8293	0.8293	0.122	0.8293	0.8293	0.8293	0.8293	0.122	0.8293	0.122	0.8293	0.8293	0.122	0.122	0.8293	0.8293	0.8293	0.8293	0.8293	0.8293	0.0488	0.8293	0.8293	0.8293	0.0488	0.8293	0.8293
S00047	0.8293	0.8293	0.8293	0.8293	0.8293	0.8293	0.8293	0.8293	0.8293	0.8293	0.8293	0.8293	0.8293	0.8293	0.8293	0.8293	0.122	0.8293	0.8293	0.8293	0.8293	0.122	0.8293	0.122	0.8293	0.8293	0.122	0.122	0.8293	0.8293	0.8293	0.8293	0.8293	0.8293	0.0488	0.8293	0.8293	0.8293	0.0488	0.8293	0.8293
S00048	0.9512	0.9512	0.9512	0.9512	0.9512	0.9512	0.9512	0.9512	0.9512	0.9512	0.9512	0.9512	0.9512	0.9512	0.9512	0.9512	0.9512	0.9512	0.9512	0.9512	0.9512	0.9512	0.9512	0.9512	0.9512	0.9512	0.9512	0.9512	0.9512	0.9512	0.9512	0.9512	0.9512	0.9512	0.0488	0.9512	0.9512	0.9512	0.0488	0.9512	0.9512
S00049	0.8293	0.8293	0.8293	0.8293	0.8293	0.8293	0.8293	0.8293	0.8293	0.8293	0.8293	0.8293	0.8293	0.1707	0.8293	0.8293	0.1707	0.8293	0.8293	0.8293	0.8293	0.1707	0.8293	0.1707	0.8293	0.8293	0.1707	0.1707	0.8293	0.8293	0.8293	0.8293	0.8293	0.8293	0.8293	0.1707	0.8293	0.8293	0.8293	0.8293	0.8293
S00050	0.878	0.878	0.878	0.878	0.878	0.878	0.878	0.878	0.878	0.878	0.878	0.878	0.878	0.878	0.878	0.878	0.122	0.878	0.878	0.878	0.878	0.122	0.878	0.122	0.878	0.878	0.122	0.122	0.878	0.878	0.878	0.878	0.878	0.878	0.878	0.878	0.878	0.878	0.878	0.878	0.878
S00051	0.9512	0.9512	0.9512	0.9512	0.9512	0.9512	0.9512	0.9512	0.9512	0.9512	0.9512	0.9512	0.9512	0.0488	0.9512	0.9512	0.9512	0.9512	0.9512	0.9512	0.9512	0.9512	0.9512	0.9512	0.9512	0.9512	0.9512	0.9512	0.9512	0.9512	0.9512	0.9512	0.9512	0.9512	0.9512	0.0488	0.9512	0.9512	0.9512	0.9512	0.9512
S00052	0.8293	0.8293	0.8293	0.8293	0.8293	0.8293	0.8293	0.8293	0.8293	0.8293	0.8293	0.8293	0.8293	0.8293	0.8293	0.8293	0.122	0.8293	0.8293	0.8293	0.8293	0.122	0.8293	0.122	0.8293	0.8293	0.122	0.122	0.8293	0.8293	0.8293	0.8293	0.8293	0.8293	0.0488	0.8293	0.8293	0.8293	0.0488	0.8293	0.8293
S00053	0.9512	0.9512	0.9512	0.9512	0.9512	0.9512	0.9512	0.9512	0.9512	0.9512	0.9512	0.9512	0.9512	0.9512	0.9512	0.9512	0.9512	0.9512	0.9512	0.9512	0.9512	0.9512	0.9512	0.9512	0.9512	0.9512	0.9512	0.9512	0.9512	0.9512	0.9512	0.9512	0.9512	0.9512	0.0488	0.9512	0.9512	0.9512	0.0488	0.9512	0.9512
S00054	0.7805	0.7805	0.7805	0.7805	0.7805	0.7805	0.7805	0.7805	0.7805	0.2195	0.2195	0.7805	0.7805	0.2195	0.2195	0.7805	0.7805	0.7805	0.7805	0.7805	0.7805	0.7805	0.7805	0.7805	0.7805	0.7805	0.7805	0.7805	0.7805	0.7805	0.7805	0.2195	0.7805	0.7805	0.2195	0.2195	0.7805	0.2195	0.2195	0.7805	0.7805
S00055	0.7805	0.7805	0.7805	0.7805	0.7805	0.7805	0.7805	0.7805	0.7805	0.7805	0.7805	0.7805	0.7805	0.0976	0.7805	0.7805	0.122	0.7805	0.7805	0.7805	0.7805	0.122	0.7805	0.122	0.7805	0.7805	0.122	0.122	0.7805	0.7805	0.7805	0.7805	0.7805	0.7805	0.0976	0.0976	0.7805	0.7805	0.0976	0.7805	0.7805
S00056	0.878	0.878	0.878	0.878	0.878	0.878	0.878	0.878	0.878	0.878	0.878	0.878	0.878	0.878	0.878	0.878	0.122	0.878	0.878	0.878	0.878	0.122	0.878	0.122	0.878	0.878	0.122	0.122	0.878	0.878	0.878	0.878	0.878	0.878	0.878	0.878	0.878	0.878	0.878	0.878	0.878
S00057	0.7073	0.2927	0.7073	0.2927	0.7073	0.2927	0.7073	0.7073	0.7073	0.7073	0.7073	0.7073	0.7073	0.7073	0.7073	0.7073	0.7073	0.7073	0.2927	0.2927	0.2927	0.7073	0.7073	0.7073	0.7073	0.2927	0.7073	0.7073	0.7073	0.7073	0.7073	0.7073	0.7073	0.2927	0.2927	0.7073	0.2927	0.7073	0.2927	0.2927	0.7073
S00058	0.6098	0.6098	0.6098	0.6098	0.6098	0.6098	0.6098	0.6098	0.6098	0.3902	0.3902	0.6098	0.6098	0.3902	0.3902	0.6098	0.3902	0.6098	0.6098	0.6098	0.6098	0.3902	0.3902	0.3902	0.3902	0.6098	0.3902	0.3902	0.3902	0.6098	0.3902	0.3902	0.6098	0.6098	0.6098	0.3902	0.6098	0.3902	0.6098	0.6098	0.6098
S00059	0.6098	0.6098	0.6098	0.6098	0.6098	0.6098	0.6098	0.6098	0.6098	0.3415	0.3415	0.6098	0.6098	0.0488	0.3415	0.6098	0.3415	0.6098	0.6098	0.6098	0.6098	0.3415	0.3415	0.3415	0.3415	0.6098	0.3415	0.3415	0.3415	0.6098	0.3415	0.3415	0.6098	0.6098	0.6098	0.0488	0.6098	0.3415	0.6098	0.6098	0.6098
S00060	0.7073	0.2927	0.7073	0.7073	0.7073	0.2927	0.7073	0.7073	0.7073	0.7073	0.2927	0.7073	0.7073	0.7073	0.7073	0.7073	0.7073	0.7073	0.2927	0.2927	0.2927	0.7073	0.7073	0.7073	0.7073	0.2927	0.7073	0.7073	0.7073	0.7073	0.7073	0.7073	0.7073	0.2927	0.2927	0.7073	0.2927	0.7073	0.2927	0.2927	0.7073
S00061	0.8537	0.8537	0.8537	0.8537	0.8537	0.8537	0.8537	0.8537	0.8537	0.8537	0.8537	0.8537	0.8537	0.8537	0.8537	0.8537	0.122	0.8537	0.8537	0.8537	0.8537	0.122	0.8537	0.122	0.8537	0.8537	0.122	0.122	0.8537	0.8537	0.8537	0.8537	0.8537	0.8537	0.8537	0.8537	0.8537	0.8537	0.8537	0.8537	0.0244
S00062	0.6829	0.6829	0.6829	0.6829	0.6829	0.6829	0.6829	0.6829	0.6829	0.3171	0.6829	0.6829	0.6829	0.6829	0.3171	0.6829	0.3171	0.6829	0.6829	0.6829	0.6829	0.3171	0.3171	0.3171	0.3171	0.6829	0.3171	0.3171	0.3171	0.6829	0.3171	0.3171	0.6829	0.6829	0.6829	0.6829	0.6829	0.6829	0.6829	0.6829	0.3171
S00063	0.9024	0.9024	0.9024	0.9024	0.9024	0.9024	0.9024	0.9024	0.9024	0.9024	0.9024	0.9024	0.9024	0.9024	0.9024	0.9024	0.9024	0.9024	0.9024	0.9024	0.9024	0.9024	0.9024	0.9024	0.9024	0.9024	0.9024	0.9024	0.9024	0.9024	0.0976	0.9024	0.9024	0.9024	0.0976	0.0976	0.9024	0.9024	0.0976	0.9024	0.9024
S00064	0.878	0.878	0.878	0.878	0.878	0.878	0.878	0.878	0.878	0.878	0.878	0.878	0.878	0.878	0.878	0.878	0.122	0.878	0.878	0.878	0.878	0.122	0.878	0.122	0.878	0.878	0.122	0.122	0.878	0.878	0.878	0.878	0.878	0.878	0.878	0.878	0.878	0.878	0.878	0.878	0.878
S00065	0.9268	0.9268	0.9268	0.9268	0.9268	0.9268	0.9268	0.9268	0.9268	0.9268	0.9268	0.9268	0.9268	0.9268	0.9268	0.9268	0.9268	0.9268	0.9268	0.9268	0.9268	0.9268	0.0732	0.9268	0.0732	0.9268	0.9268	0.9268	0.0732	0.9268	0.9268	0.9268	0.9268	0.9268	0.9268	0.9268	0.9268	0.9268	0.9268	0.9268	0.9268
S00066	0.6585	0.6585	0.6585	0.6585	0.6585	0.6585	0.3415	0.6585	0.3415	0.6585	0.6585	0.6585	0.3415	0.3415	0.6585	0.6585	0.6585	0.6585	0.6585	0.6585	0.6585	0.3415	0.3415	0.3415	0.3415	0.6585	0.3415	0.3415	0.3415	0.6585	0.6585	0.6585	0.6585	0.6585	0.3415	0.3415	0.6585	0.6585	0.3415	0.6585	0.6585
S00067	0.878	0.878	0.878	0.878	0.878	0.878	0.878	0.878	0.878	0.878	0.878	0.878	0.878	0.878	0.878	0.878	0.878	0.878	0.878	0.878	0.878	0.0976	0.878	0.0976	0.878	0.878	0.0976	0.0976	0.878	0.878	0.878	0.878	0.878	0.878	0.878	0.878	0.878	0.878	0.878	0.878	0.0244
S00068	0.9756	0.9756	0.9756	0.9756	0.9756	0.9756	0.9756	0.9756	0.9756	0.9756	0.9756	0.9756	0.9756	0.9756	0.9756	0.9756	0.9756	0.9756	0.9756	0.9756	0.9756	0.9756	0.9756	0.9756	0.9756	0.9756	0.9756	0.9756	0.9756	0.9756	0.9756	0.9756	0.9756	0.9756	0.9756	0.9756	0.9756	0.9756	0.9756	0.9756	0.0244
S00069	0.4146	0.1951	0.4146	0.4146	0.4146	0.1951	0.1951	0.4146	0.1951	0.4146	0.3902	0.3902	0.3902	0.3902	0.4146	0.4146	0.1951	0.4146	0.1951	0.3902	0.1951	0.1951	0.4146	0.3902	0.4146	0.3902	0.3902	0.3902	0.4146	0.3902	0.3902	0.4146	0.4146	0.3902	0.4146	0.4146	0.3902	0.3902	0.4146	0.3902	0.3902
S00070	0.5366	0.5366	0.5366	0.5366	0.5366	0.5366	0.4634	0.5366	0.4634	0.5366	0.5366	0.4634	0.4634	0.4634	0.5366	0.5366	0.5366	0.5366	0.4634	0.5366	0.5366	0.4634	0.4634	0.4634	0.4634	0.5366	0.4634	0.4634	0.4634	0.5366	0.4634	0.5366	0.5366	0.5366	0.4634	0.4634	0.4634	0.5366	0.4634	0.4634	0.5366
S00071	0.439	0.561	0.561	0.561	0.561	0.561	0.439	0.561	0.439	0.561	0.561	0.439	0.439	0.439	0.561	0.561	0.561	0.439	0.439	0.561	0.561	0.561	0.439	0.561	0.439	0.561	0.561	0.561	0.439	0.439	0.439	0.561	0.561	0.561	0.439	0.439	0.439	0.561	0.439	0.439	0.561
S00072	0.2927	0.2927	0.7073	0.7073	0.7073	0.2927	0.7073	0.7073	0.7073	0.7073	0.2927	0.7073	0.7073	0.7073	0.7073	0.7073	0.2927	0.2927	0.7073	0.2927	0.2927	0.7073	0.7073	0.7073	0.7073	0.2927	0.7073	0.7073	0.7073	0.2927	0.7073	0.7073	0.7073	0.2927	0.7073	0.7073	0.7073	0.2927	0.7073	0.7073	0.7073
S00073	0.0732	0.4878	0.439	0.4878	0.439	0.4878	0.439	0.439	0.439	0.4878	0.4878	0.4878	0.439	0.4878	0.4878	0.439	0.4878	0.0732	0.439	0.4878	0.4878	0.439	0.4878	0.439	0.4878	0.4878	0.439	0.439	0.4878	0.0732	0.439	0.439	0.439	0.4878	0.4878	0.4878	0.439	0.4878	0.439	0.439	0.4878
S00074	0.0732	0.9268	0.9268	0.9268	0.9268	0.9268	0.9268	0.9268	0.9268	0.9268	0.9268	0.9268	0.9268	0.9268	0.9268	0.9268	0.9268	0.0732	0.9268	0.9268	0.9268	0.9268	0.9268	0.9268	0.9268	0.9268	0.9268	0.9268	0.9268	0.0732	0.9268	0.9268	0.9268	0.9268	0.9268	0.9268	0.9268	0.9268	0.9268	0.9268	0.9268
S00075	0.3902	0.3902	0.6098	0.6098	0.6098	0.3902	0.6098	0.6098	0.6098	0.6098	0.3902	0.6098	0.6098	0.6098	0.6098	0.6098	0.3902	0.3902	0.3902	0.3902	0.3902	0.6098	0.6098	0.6098	0.6098	0.3902	0.6098	0.6098	0.6098	0.3902	0.3902	0.6098	0.6098	0.3902	0.6098	0.6098	0.3902	0.3902	0.6098	0.3902	0.6098
S00076	0.1951	0.5854	0.2195	0.5854	0.2195	0.5854	0.2195	0.2195	0.2195	0.5854	0.5854	0.5854	0.2195	0.1951	0.5854	0.2195	0.5854	0.1951	0.5854	0.5854	0.5854	0.1951	0.5854	0.5854	0.5854	0.5854	0.1951	0.1951	0.5854	0.1951	0.5854	0.2195	0.5854	0.5854	0.5854	0.5854	0.5854	0.5854	0.2195	0.5854	0.1951
S00077	0.0488	0.6829	0.2195	0.6829	0.2195	0.6829	0.2195	0.2195	0.2195	0.6829	0.6829	0.6829	0.2195	0.6829	0.6829	0.0244	0.6829	0.0488	0.6829	0.6829	0.6829	0.6829	0.6829	0.6829	0.6829	0.6829	0.6829	0.6829	0.6829	0.0244	0.6829	0.6829	0.6829	0.6829	0.2195	0.2195	0.6829	0.6829	0.2195	0.6829	0.6829
S00078	0.0732	0.9268	0.9268	0.9268	0.9268	0.9268	0.9268	0.9268	0.9268	0.9268	0.9268	0.9268	0.9268	0.9268	0.9268	0.9268	0.9268	0.0732	0.9268	0.9268	0.9268	0.9268	0.9268	0.9268	0.9268	0.9268	0.9268	0.9268	0.9268	0.0732	0.9268	0.9268	0.9268	0.9268	0.9268	0.9268	0.9268	0.9268	0.9268	0.9268	0.9268
S00079	0.5854	0.4146	0.4146	0.5854	0.4146	0.4146	0.4146	0.4146	0.4146	0.5854	0.5854	0.5854	0.4146	0.5854	0.5854	0.4146	0.5854	0.5854	0.5854	0.5854	0.5854	0.5854	0.5854	0.5854	0.5854	0.5854	0.5854	0.5854	0.5854	0.4146	0.5854	0.4146	0.5854	0.5854	0.4146	0.4146	0.4146	0.4146	0.4146	0.4146	0.5854
S00080	0.0732	0.8049	0.8049	0.8049	0.8049	0.8049	0.8049	0.8049	0.8049	0.8049	0.8049	0.8049	0.8049	0.122	0.8049	0.8049	0.8049	0.0732	0.8049	0.8049	0.8049	0.122	0.8049	0.8049	0.8049	0.8049	0.122	0.122	0.8049	0.0732	0.8049	0.8049	0.8049	0.8049	0.8049	0.8049	0.8049	0.8049	0.8049	0.8049	0.122
S00081	0.0732	0.9268	0.9268	0.9268	0.9268	0.9268	0.9268	0.9268	0.9268	0.9268	0.9268	0.9268	0.9268	0.9268	0.9268	0.9268	0.9268	0.0732	0.9268	0.9268	0.9268	0.9268	0.9268	0.9268	0.9268	0.9268	0.9268	0.9268	0.9268	0.0732	0.9268	0.9268	0.9268	0.9268	0.9268	0.9268	0.9268	0.9268	0.9268	0.9268	0.9268
S00082	0.1707	0.5854	0.2195	0.5854	0.2195	0.5854	0.2195	0.2195	0.2195	0.5854	0.5854	0.5854	0.2195	0.5854	0.5854	0.1707	0.5854	0.1707	0.5854	0.5854	0.5854	0.1707	0.5854	0.5854	0.5854	0.5854	0.1707	0.1707	0.5854	0.1707	0.5854	0.5854	0.5854	0.5854	0.2195	0.2195	0.5854	0.5854	0.2195	0.0244	0.5854
S00083	0.7317	0.7317	0.7317	0.2683	0.7317	0.2683	0.7317	0.7317	0.7317	0.2683	0.2683	0.7317	0.7317	0.7317	0.2683	0.7317	0.7317	0.7317	0.2683	0.7317	0.7317	0.2683	0.7317	0.7317	0.7317	0.7317	0.2683	0.2683	0.7317	0.7317	0.2683	0.7317	0.7317	0.7317	0.7317	0.7317	0.2683	0.7317	0.7317	0.7317	0.7317
S00084	0.2195	0.2439	0.1463	0.2195	0.1707	0.1707	0.1463	0.1463	0.1463	0.2195	0.2195	0.2195	0.1463	0.0488	0.2195	0.2195	0.2439	0.2195	0.1707	0.2439	0.2439	0.1707	0.1707	0.2439	0.1707	0.1707	0.1707	0.1707	0.1707	0.1707	0.2439	0.0488	0.2439	0.2439	0.1707	0.2195	0.1707	0.2439	0.1463	0.1707	0.2439
S00085	0.5122	0.3902	0.5122	0.0976	0.5122	0.5122	0.5122	0.5122	0.5122	0.0976	0.0976	0.5122	0.5122	0.3902	0.0976	0.5122	0.3902	0.5122	0.5122	0.3902	0.3902	0.5122	0.3902	0.3902	0.3902	0.3902	0.5122	0.5122	0.3902	0.5122	0.3902	0.3902	0.3902	0.3902	0.5122	0.5122	0.5122	0.3902	0.5122	0.5122	0.3902
S00086	0.0732	0.9268	0.9268	0.9268	0.9268	0.9268	0.9268	0.9268	0.9268	0.9268	0.9268	0.9268	0.9268	0.9268	0.9268	0.9268	0.9268	0.0732	0.9268	0.9268	0.9268	0.9268	0.9268	0.9268	0.9268	0.9268	0.9268	0.9268	0.9268	0.0732	0.9268	0.9268	0.9268	0.9268	0.9268	0.9268	0.9268	0.9268	0.9268	0.9268	0.9268
S00087	0.3659	0.6341	0.6341	0.3659	0.6341	0.3659	0.6341	0.3659	0.6341	0.3659	0.3659	0.3659	0.6341	0.6341	0.3659	0.6341	0.6341	0.3659	0.6341	0.6341	0.6341	0.3659	0.6341	0.6341	0.6341	0.6341	0.3659	0.3659	0.6341	0.3659	0.6341	0.6341	0.6341	0.6341	0.6341	0.6341	0.3659	0.6341	0.6341	0.3659	0.6341
S00088	0.0488	0.9512	0.9512	0.9512	0.9512	0.9512	0.9512	0.9512	0.9512	0.9512	0.9512	0.9512	0.9512	0.9512	0.9512	0.9512	0.9512	0.0488	0.9512	0.9512	0.9512	0.9512	0.9512	0.9512	0.9512	0.9512	0.9512	0.9512	0.9512	0.9512	0.9512	0.9512	0.9512	0.9512	0.9512	0.9512	0.9512	0.9512	0.9512	0.9512	0.9512
S00089	0.9024	0.9024	0.9024	0.9024	0.9024	0.0976	0.9024	0.9024	0.9024	0.9024	0.9024	0.9024	0.9024	0.9024	0.9024	0.9024	0.9024	0.9024	0.9024	0.9024	0.9024	0.0976	0.9024	0.9024	0.9024	0.9024	0.0976	0.0976	0.9024	0.9024	0.9024	0.9024	0.9024	0.9024	0.9024	0.9024	0.9024	0.9024	0.9024	0.9024	0.9024
S00090	0.1707	0.8293	0.8293	0.8293	0.8293	0.1707	0.8293	0.8293	0.8293	0.8293	0.8293	0.8293	0.8293	0.8293	0.8293	0.8293	0.8293	0.1707	0.8293	0.8293	0.8293	0.1707	0.8293	0.8293	0.8293	0.8293	0.1707	0.1707	0.8293	0.1707	0.8293	0.8293	0.8293	0.8293	0.8293	0.8293	0.8293	0.8293	0.8293	0.8293	0.8293
S00091	0.6585	0.6585	0.6585	0.3415	0.6585	0.3415	0.6585	0.6585	0.6585	0.3415	0.3415	0.3415	0.6585	0.3415	0.3415	0.6585	0.6585	0.6585	0.3415	0.6585	0.6585	0.3415	0.6585	0.6585	0.6585	0.6585	0.3415	0.3415	0.6585	0.3415	0.3415	0.3415	0.6585	0.6585	0.6585	0.6585	0.6585	0.6585	0.6585	0.6585	0.6585
S00092	0.1707	0.8293	0.8293	0.8293	0.8293	0.1707	0.8293	0.8293	0.8293	0.8293	0.8293	0.8293	0.8293	0.8293	0.8293	0.8293	0.8293	0.1707	0.8293	0.8293	0.8293	0.1707	0.8293	0.8293	0.8293	0.8293	0.1707	0.1707	0.8293	0.1707	0.8293	0.8293	0.8293	0.8293	0.8293	0.8293	0.8293	0.8293	0.8293	0.8293	0.8293
S00093	0.9024	0.9024	0.9024	0.9024	0.9024	0.0976	0.9024	0.9024	0.9024	0.9024	0.9024	0.9024	0.9024	0.9024	0.9024	0.9024	0.9024	0.9024	0.9024	0.9024	0.9024	0.0976	0.9024	0.9024	0.9024	0.9024	0.0976	0.0976	0.9024	0.9024	0.9024	0.9024	0.9024	0.9024	0.9024	0.9024	0.9024	0.9024	0.9024	0.9024	0.9024
S00094	0.0732	0.7317	0.7317	0.7317	0.7317	0.1951	0.7317	0.7317	0.7317	0.1951	0.7317	0.7317	0.7317	0.1951	0.7317	0.7317	0.7317	0.0732	0.1951	0.7317	0.7317	0.1951	0.7317	0.7317	0.7317	0.7317	0.1951	0.1951	0.7317	0.0732	0.7317	0.1951	0.7317	0.7317	0.7317	0.7317	0.7317	0.7317	0.7317	0.7317	0.7317
S00095	0.3171	0.6829	0.6829	0.6829	0.6829	0.3171	0.6829	0.6829	0.6829	0.3171	0.6829	0.3171	0.6829	0.3171	0.3171	0.6829	0.6829	0.3171	0.3171	0.6829	0.6829	0.3171	0.6829	0.6829	0.6829	0.6829	0.3171	0.3171	0.6829	0.3171	0.6829	0.3171	0.6829	0.6829	0.6829	0.6829	0.6829	0.6829	0.6829	0.6829	0.6829
S00096	0.3902	0.6098	0.6098	0.3902	0.6098	0.3902	0.6098	0.6098	0.6098	0.3902	0.3902	0.3902	0.6098	0.3902	0.3902	0.6098	0.6098	0.3902	0.3902	0.6098	0.6098	0.3902	0.6098	0.6098	0.6098	0.6098	0.3902	0.3902	0.6098	0.3902	0.3902	0.3902	0.6098	0.6098	0.6098	0.6098	0.6098	0.6098	0.6098	0.6098	0.6098
S00097	0.7561	0.7561	0.7561	0.2439	0.7561	0.2439	0.7561	0.7561	0.7561	0.7561	0.2439	0.7561	0.7561	0.7561	0.2439	0.7561	0.7561	0.7561	0.7561	0.7561	0.7561	0.2439	0.7561	0.7561	0.7561	0.7561	0.2439	0.2439	0.7561	0.7561	0.2439	0.7561	0.7561	0.7561	0.7561	0.7561	0.2439	0.7561	0.7561	0.2439	0.7561
S00098	0.9756	0.9756	0.9756	0.9756	0.9756	0.9756	0.9756	0.9756	0.9756	0.9756	0.0244	0.9756	0.9756	0.9756	0.9756	0.9756	0.9756	0.9756	0.9756	0.9756	0.9756	0.9756	0.9756	0.9756	0.9756	0.9756	0.9756	0.9756	0.9756	0.9756	0.9756	0.9756	0.9756	0.9756	0.9756	0.9756	0.9756	0.9756	0.9756	0.9756	0.9756
S00099	0.7561	0.7561	0.7561	0.7561	0.7561	0.2439	0.7561	0.7561	0.7561	0.2439	0.7561	0.7561	0.7561	0.2439	0.7561	0.7561	0.7561	0.7561	0.2439	0.7561	0.7561	0.2439	0.7561	0.7561	0.7561	0.7561	0.2439	0.2439	0.7561	0.7561	0.7561	0.2439	0.7561	0.7561	0.7561	0.7561	0.2439	0.7561	0.7561	0.2439	0.7561
S00100	0.8537	0.8537	0.8537	0.8537	0.8537	0.0976	0.8537	0.8537	0.8537	0.8537	0.8537	0.8537	0.8537	0.8537	0.8537	0.8537	0.8537	0.8537	0.8537	0.8537	0.8537	0.0976	0.8537	0.8537	0.8537	0.8537	0.0976	0.0976	0.8537	0.8537	0.8537	0.8537	0.8537	0.8537	0.8537	0.8537	0.0488	0.8537	0.8537	0.0488	0.8537
S00101	0.1951	0.7805	0.7805	0.1951	0.7805	0.7805	0.7805	0.7805	0.7805	0.7805	0.1951	0.0244	0.7805	0.7805	0.7805	0.7805	0.7805	0.1951	0.7805	0.7805	0.7805	0.7805	0.7805	0.7805	0.7805	0.7805	0.7805	0.7805	0.7805	0.1951	0.1951	0.7805	0.7805	0.7805	0.7805	0.7805	0.1951	0.7805	0.7805	0.1951	0.7805
S00102	0.0732	0.9268	0.9268	0.9268	0.9268	0.9268	0.9268	0.9268	0.9268	0.9268	0.9268	0.9268	0.9268	0.9268	0.9268	0.9268	0.9268	0.0732	0.9268	0.9268	0.9268	0.9268	0.9268	0.9268	0.9268	0.9268	0.9268	0.9268	0.9268	0.0732	0.9268	0.9268	0.9268	0.9268	0.9268	0.9268	0.9268	0.9268	0.9268	0.9268	0.9268
S00103	0.878	0.878	0.878	0.878	0.878	0.878	0.878	0.878	0.878	0.878	0.878	0.878	0.878	0.122	0.878	0.878	0.878	0.878	0.122	0.878	0.878	0.878	0.878	0.878	0.878	0.878	0.878	0.878	0.878	0.878	0.122	0.878	0.878	0.878	0.878	0.878	0.122	0.878	0.878	0.122	0.878
S00104	0.0732	0.8537	0.8537	0.8537	0.8537	0.8537	0.8537	0.8537	0.8537	0.0732	0.8537	0.8537	0.8537	0.8537	0.0732	0.8537	0.8537	0.0732	0.8537	0.8537	0.8537	0.8537	0.8537	0.8537	0.8537	0.8537	0.8537	0.8537	0.8537	0.0732	0.8537	0.0732	0.8537	0.8537	0.8537	0.8537	0.8537	0.8537	0.8537	0.8537	0.8537
S00105	0.1463	0.3171	0.3171	0.3171	0.3171	0.5366	0.3171	0.3171	0.3171	0.1463	0.3171	0.5366	0.3171	0.5366	0.1463	0.3171	0.5366	0.1463	0.5366	0.5366	0.5366	0.5366	0.5366	0.5366	0.5366	0.5366	0.5366	0.5366	0.5366	0.1463	0.5366	0.1463	0.5366	0.5366	0.3171	0.3171	0.5366	0.5366	0.3171	0.5366	0.5366
S00106	0.0732	0.9268	0.9268	0.9268	0.9268	0.9268	0.9268	0.9268	0.9268	0.9268	0.9268	0.9268	0.9268	0.9268	0.9268	0.9268	0.9268	0.0732	0.9268	0.9268	0.9268	0.9268	0.9268	0.9268	0.9268	0.9268	0.9268	0.9268	0.9268	0.0732	0.9268	0.9268	0.9268	0.9268	0.9268	0.9268	0.9268	0.9268	0.9268	0.9268	0.9268
S00107	0.9756	0.9756	0.9756	0.9756	0.9756	0.9756	0.9756	0.9756	0.9756	0.9756	0.9756	0.9756	0.9756	0.9756	0.9756	0.9756	0.9756	0.9756	0.9756	0.9756	0.9756	0.9756	0.9756	0.9756	0.9756	0.9756	0.9756	0.9756	0.9756	0.0244	0.9756	0.9756	0.9756	0.9756	0.9756	0.9756	0.9756	0.9756	0.9756	0.9756	0.9756
S00108	0.0976	0.7805	0.7805	0.122	0.7805	0.7805	0.7805	0.7805	0.7805	0.7805	0.7805	0.7805	0.7805	0.0976	0.7805	0.7805	0.7805	0.0976	0.7805	0.7805	0.7805	0.7805	0.7805	0.7805	0.7805	0.7805	0.7805	0.7805	0.7805	0.0976	0.122	0.7805	0.7805	0.7805	0.7805	0.7805	0.122	0.122	0.7805	0.122	0.7805
S00109	0.1707	0.2683	0.2683	0.561	0.2683	0.561	0.2683	0.2683	0.2683	0.561	0.2683	0.561	0.2683	0.561	0.561	0.2683	0.561	0.1707	0.561	0.561	0.561	0.561	0.561	0.561	0.561	0.561	0.561	0.561	0.561	0.1707	0.1707	0.561	0.561	0.561	0.2683	0.561	0.1707	0.561	0.2683	0.1707	0.1707
S00110	0.0732	0.9268	0.9268	0.9268	0.9268	0.9268	0.9268	0.9268	0.9268	0.9268	0.9268	0.9268	0.9268	0.9268	0.9268	0.9268	0.9268	0.0732	0.9268	0.9268	0.9268	0.9268	0.9268	0.9268	0.9268	0.9268	0.9268	0.9268	0.9268	0.0732	0.9268	0.9268	0.9268	0.9268	0.9268	0.9268	0.9268	0.9268	0.9268	0.9268	0.9268
S00111	0.0732	0.9268	0.9268	0.9268	0.9268	0.9268	0.9268	0.9268	0.9268	0.9268	0.9268	0.9268	0.9268	0.9268	0.9268	0.9268	0.9268	0.0732	0.9268	0.9268	0.9268	0.9268	0.9268	0.9268	0.9268	0.9268	0.9268	0.9268	0.9268	0.0732	0.9268	0.9268	0.9268	0.9268	0.9268	0.9268	0.9268	0.9268	0.9268	0.9268	0.9268
S00112	0.3415	0.3415	0.3415	0.3415	0.3415	0.6341	0.3415	0.3415	0.3415	0.6341	0.3415	0.6341	0.3415	0.6341	0.6341	0.3415	0.6341	0.3415	0.6341	0.6341	0.6341	0.6341	0.6341	0.6341	0.6341	0.6341	0.6341	0.6341	0.6341	0.0244	0.6341	0.6341	0.6341	0.6341	0.3415	0.6341	0.6341	0.6341	0.3415	0.6341	0.6341
S00113	0.5366	0.5366	0.5366	0.5366	0.5366	0.439	0.5366	0.5366	0.5366	0.5366	0.5366	0.439	0.5366	0.5366	0.5366	0.0244	0.439	0.5366	0.5366	0.439	0.439	0.439	0.439	0.439	0.439	0.439	0.439	0.439	0.439	0.5366	0.5366	0.439	0.439	0.439	0.5366	0.439	0.5366	0.5366	0.5366	0.5366	0.439
S00114	0.5122	0.5122	0.5122	0.5122	0.5122	0.3902	0.5122	0.5122	0.5122	0.5122	0.0976	0.0976	0.5122	0.5122	0.5122	0.3902	0.3902	0.5122	0.5122	0.3902	0.3902	0.3902	0.3902	0.3902	0.3902	0.3902	0.3902	0.3902	0.3902	0.5122	0.5122	0.0976	0.3902	0.3902	0.5122	0.3902	0.5122	0.5122	0.5122	0.5122	0.0976
S00115	0.5366	0.5366	0.5366	0.5366	0.5366	0.439	0.5366	0.5366	0.5366	0.5366	0.5366	0.439	0.5366	0.5366	0.5366	0.0244	0.439	0.5366	0.5366	0.439	0.439	0.439	0.439	0.439	0.439	0.439	0.439	0.439	0.439	0.5366	0.5366	0.439	0.439	0.439	0.5366	0.439	0.5366	0.5366	0.5366	0.5366	0.439
S00116	0.5854	0.5854	0.5854	0.5854	0.5854	0.3902	0.5854	0.5854	0.5854	0.5854	0.5854	0.5854	0.5854	0.5854	0.5854	0.3902	0.3902	0.5854	0.5854	0.3902	0.3902	0.3902	0.3902	0.3902	0.3902	0.3902	0.3902	0.3902	0.3902	0.5854	0.5854	0.5854	0.3902	0.3902	0.5854	0.3902	0.5854	0.5854	0.5854	0.5854	0.0244
S00117	0.439	0.439	0.439	0.0976	0.439	0.439	0.439	0.439	0.439	0.439	0.439	0.0976	0.439	0.439	0.439	0.439	0.439	0.439	0.0244	0.439	0.439	0.439	0.439	0.439	0.439	0.439	0.439	0.439	0.439	0.439	0.439	0.0976	0.439	0.439	0.439	0.439	0.439	0.439	0.439	0.439	0.0976
S00118	0.6098	0.6098	0.6098	0.6098	0.6098	0.3902	0.6098	0.6098	0.6098	0.6098	0.6098	0.6098	0.6098	0.6098	0.6098	0.3902	0.3902	0.6098	0.6098	0.3902	0.3902	0.3902	0.3902	0.3902	0.3902	0.3902	0.3902	0.3902	0.3902	0.6098	0.6098	0.6098	0.3902	0.3902	0.6098	0.3902	0.6098	0.6098	0.6098	0.6098	0.6098
S00119	0.9024	0.9024	0.9024	0.9024	0.9024	0.9024	0.9024	0.9024	0.9024	0.9024	0.9024	0.0976	0.9024	0.9024	0.9024	0.9024	0.9024	0.9024	0.9024	0.9024	0.9024	0.9024	0.9024	0.9024	0.9024	0.9024	0.9024	0.9024	0.9024	0.0976	0.9024	0.0976	0.9024	0.9024	0.9024	0.9024	0.9024	0.9024	0.9024	0.9024	0.0976
S00120	0.0732	0.2195	0.3415	0.2195	0.3415	0.3659	0.3415	0.3415	0.3415	0.2195	0.2195	0.3415	0.2195	0.2195	0.2195	0.3415	0.3659	0.0732	0.2195	0.3659	0.3659	0.3659	0.3659	0.3659	0.3659	0.3659	0.3659	0.3659	0.3659	0.0732	0.3415	0.3415	0.3659	0.3659	0.3415	0.3659	0.3415	0.2195	0.3415	0.3415	0.3415
S00121	0.8049	0.1951	0.8049	0.8049	0.8049	0.8049	0.8049	0.8049	0.8049	0.1951	0.1951	0.8049	0.1951	0.1951	0.1951	0.8049	0.8049	0.8049	0.1951	0.8049	0.8049	0.8049	0.8049	0.8049	0.8049	0.8049	0.8049	0.8049	0.8049	0.8049	0.8049	0.8049	0.8049	0.8049	0.8049	0.8049	0.8049	0.1951	0.8049	0.8049	0.8049
S00122	0.6829	0.6829	0.3171	0.6829	0.3171	0.6829	0.3171	0.3171	0.3171	0.6829	0.6829	0.3171	0.6829	0.6829	0.6829	0.6829	0.6829	0.6829	0.6829	0.6829	0.6829	0.6829	0.6829	0.6829	0.6829	0.6829	0.6829	0.6829	0.6829	0.6829	0.3171	0.3171	0.6829	0.6829	0.3171	0.6829	0.3171	0.6829	0.3171	0.3171	0.3171
S00123	0.0976	0.5122	0.5122	0.5122	0.5122	0.3902	0.5122	0.3902	0.5122	0.5122	0.5122	0.5122	0.5122	0.5122	0.5122	0.0976	0.3902	0.0976	0.5122	0.3902	0.3902	0.3902	0.3902	0.3902	0.3902	0.3902	0.3902	0.3902	0.3902	0.0976	0.5122	0.5122	0.3902	0.3902	0.5122	0.3902	0.5122	0.5122	0.5122	0.5122	0.5122
S00124	0.0976	0.9024	0.9024	0.9024	0.9024	0.9024	0.9024	0.9024	0.9024	0.9024	0.9024	0.9024	0.9024	0.9024	0.9024	0.0976	0.9024	0.0976	0.9024	0.9024	0.9024	0.9024	0.9024	0.9024	0.9024	0.9024	0.9024	0.9024	0.9024	0.0976	0.9024	0.9024	0.9024	0.9024	0.9024	0.9024	0.9024	0.9024	0.9024	0.9024	0.9024
S00125	0.8537	0.1463	0.8537	0.8537	0.8537	0.8537	0.8537	0.8537	0.8537	0.1463	0.8537	0.8537	0.1463	0.1463	0.1463	0.8537	0.8537	0.8537	0.1463	0.8537	0.8537	0.8537	0.8537	0.8537	0.8537	0.8537	0.8537	0.8537	0.8537	0.8537	0.8537	0.8537	0.8537	0.8537	0.8537	0.8537	0.8537	0.8537	0.8537	0.8537	0.8537
S00126	0.0976	0.1463	0.7317	0.7317	0.7317	0.7317	0.7317	0.7317	0.7317	0.1463	0.0244	0.7317	0.1463	0.1463	0.1463	0.0976	0.7317	0.0976	0.1463	0.7317	0.7317	0.7317	0.7317	0.7317	0.7317	0.7317	0.7317	0.7317	0.7317	0.0976	0.7317	0.7317	0.7317	0.7317	0.7317	0.7317	0.7317	0.7317	0.7317	0.7317	0.7317
S00127	0.0976	0.9024	0.9024	0.9024	0.9024	0.9024	0.9024	0.9024	0.9024	0.9024	0.9024	0.9024	0.9024	0.9024	0.9024	0.0976	0.9024	0.0976	0.9024	0.9024	0.9024	0.9024	0.9024	0.9024	0.9024	0.9024	0.9024	0.9024	0.9024	0.0976	0.9024	0.9024	0.9024	0.9024	0.9024	0.9024	0.9024	0.9024	0.9024	0.9024	0.9024
S00128	0.439	0.439	0.439	0.561	0.561	0.561	0.439	0.439	0.439	0.439	0.439	0.561	0.439	0.439	0.439	0.439	0.561	0.439	0.439	0.561	0.561	0.561	0.561	0.561	0.561	0.561	0.561	0.561	0.561	0.439	0.561	0.561	0.561	0.561	0.561	0.561	0.439	0.439	0.561	0.439	0.561
S00129	0.4878	0.5122	0.5122	0.5122	0.5122	0.4878	0.5122	0.4878	0.5122	0.5122	0.5122	0.5122	0.5122	0.5122	0.5122	0.4878	0.4878	0.4878	0.5122	0.4878	0.4878	0.4878	0.4878	0.4878	0.4878	0.4878	0.4878	0.4878	0.4878	0.4878	0.5122	0.5122	0.4878	0.4878	0.5122	0.4878	0.5122	0.5122	0.5122	0.5122	0.5122
S00130	0.4878	0.1463	0.3659	0.3659	0.3659	0.4878	0.3659	0.4878	0.3659	0.1463	0.3659	0.3659	0.1463	0.1463	0.1463	0.4878	0.4878	0.4878	0.1463	0.4878	0.4878	0.4878	0.4878	0.4878	0.4878	0.4878	0.4878	0.4878	0.4878	0.4878	0.3659	0.3659	0.4878	0.4878	0.3659	0.4878	0.3659	0.3659	0.3659	0.3659	0.3659
S00131	0.4878	0.1463	0.3659	0.3659	0.3659	0.4878	0.3659	0.4878	0.3659	0.1463	0.3659	0.3659	0.1463	0.1463	0.1463	0.4878	0.4878	0.4878	0.1463	0.4878	0.4878	0.4878	0.4878	0.4878	0.4878	0.4878	0.4878	0.4878	0.4878	0.4878	0.3659	0.3659	0.4878	0.4878	0.3659	0.4878	0.3659	0.3659	0.3659	0.3659	0.3659
S00132	0.8537	0.1463	0.8537	0.8537	0.8537	0.8537	0.8537	0.8537	0.8537	0.1463	0.8537	0.8537	0.1463	0.1463	0.1463	0.8537	0.8537	0.8537	0.1463	0.8537	0.8537	0.8537	0.8537	0.8537	0.8537	0.8537	0.8537	0.8537	0.8537	0.8537	0.8537	0.8537	0.8537	0.8537	0.8537	0.8537	0.8537	0.8537	0.8537	0.8537	0.8537
S00133	0.0976	0.5122	0.5122	0.5122	0.5122	0.3902	0.5122	0.3902	0.5122	0.5122	0.5122	0.5122	0.5122	0.5122	0.5122	0.0976	0.3902	0.0976	0.5122	0.3902	0.3902	0.3902	0.3902	0.3902	0.3902	0.3902	0.3902	0.3902	0.3902	0.0976	0.5122	0.5122	0.3902	0.3902	0.5122	0.3902	0.5122	0.5122	0.5122	0.5122	0.5122
S00134	0.6341	0.6341	0.6341	0.6341	0.6341	0.3659	0.6341	0.6341	0.6341	0.6341	0.6341	0.6341	0.6341	0.6341	0.6341	0.6341	0.3659	0.6341	0.6341	0.3659	0.3659	0.3659	0.3659	0.3659	0.3659	0.3659	0.3659	0.3659	0.3659	0.6341	0.6341	0.6341	0.3659	0.3659	0.6341	0.3659	0.6341	0.6341	0.6341	0.6341	0.6341
S00135	0.8049	0.122	0.8049	0.8049	0.8049	0.8049	0.8049	0.8049	0.8049	0.122	0.0732	0.0732	0.122	0.122	0.122	0.8049	0.8049	0.8049	0.8049	0.8049	0.8049	0.8049	0.8049	0.8049	0.8049	0.8049	0.8049	0.8049	0.8049	0.8049	0.8049	0.0732	0.8049	0.8049	0.8049	0.8049	0.8049	0.8049	0.8049	0.8049	0.8049
S00136	0.122	0.878	0.878	0.878	0.878	0.878	0.878	0.878	0.878	0.878	0.878	0.878	0.878	0.878	0.878	0.122	0.878	0.122	0.878	0.878	0.878	0.878	0.878	0.878	0.878	0.878	0.878	0.878	0.878	0.122	0.878	0.878	0.878	0.878	0.878	0.878	0.878	0.878	0.878	0.878	0.122
S00137	0.7073	0.2683	0.2683	0.7073	0.2683	0.7073	0.2683	0.2683	0.2683	0.2683	0.7073	0.7073	0.2683	0.2683	0.2683	0.7073	0.7073	0.7073	0.7073	0.7073	0.7073	0.7073	0.7073	0.7073	0.7073	0.7073	0.7073	0.7073	0.7073	0.7073	0.2683	0.7073	0.7073	0.7073	0.7073	0.7073	0.7073	0.7073	0.7073	0.7073	0.0244
S00138	0.0976	0.0488	0.1463	0.2439	0.2439	0.4634	0.1463	0.2439	0.2439	0.0488	0.4634	0.4634	0.1463	0.1463	0.1463	0.0976	0.4634	0.0976	0.2439	0.4634	0.4634	0.4634	0.4634	0.4634	0.4634	0.4634	0.4634	0.4634	0.4634	0.0976	0.1463	0.4634	0.4634	0.4634	0.2439	0.4634	0.2439	0.2439	0.4634	0.2439	0.2439
S00139	0.2439	0.2439	0.1463	0.1463	0.2439	0.4634	0.1463	0.2439	0.2439	0.2439	0.4634	0.4634	0.1463	0.1463	0.1463	0.2439	0.4634	0.2439	0.1463	0.4634	0.4634	0.4634	0.4634	0.4634	0.4634	0.4634	0.4634	0.4634	0.4634	0.2439	0.1463	0.4634	0.4634	0.4634	0.1463	0.4634	0.1463	0.1463	0.4634	0.1463	0.2439
S00140	0.3415	0.6585	0.3415	0.6585	0.3415	0.6585	0.3415	0.3415	0.6585	0.6585	0.6585	0.3415	0.3415	0.3415	0.3415	0.3415	0.6585	0.3415	0.6585	0.6585	0.6585	0.6585	0.6585	0.6585	0.6585	0.6585	0.6585	0.6585	0.6585	0.3415	0.3415	0.6585	0.6585	0.6585	0.6585	0.6585	0.6585	0.6585	0.6585	0.6585	0.3415
S00141	0.0976	0.4634	0.439	0.439	0.439	0.4634	0.439	0.439	0.439	0.4634	0.439	0.439	0.439	0.4634	0.439	0.0976	0.4634	0.0976	0.439	0.4634	0.4634	0.4634	0.4634	0.4634	0.4634	0.4634	0.4634	0.4634	0.4634	0.0976	0.439	0.439	0.4634	0.4634	0.439	0.4634	0.439	0.439	0.4634	0.439	0.439
S00142	0.0488	0.1951	0.7561	0.7561	0.1951	0.7561	0.7561	0.1951	0.1951	0.1951	0.7561	0.1951	0.7561	0.7561	0.7561	0.1951	0.7561	0.0488	0.7561	0.7561	0.7561	0.7561	0.7561	0.7561	0.7561	0.7561	0.7561	0.7561	0.7561	0.1951	0.7561	0.7561	0.7561	0.7561	0.7561	0.7561	0.7561	0.7561	0.7561	0.7561	0.7561
S00143	0.0976	0.6585	0.2439	0.6585	0.6585	0.6585	0.2439	0.6585	0.6585	0.6585	0.2439	0.6585	0.2439	0.6585	0.2439	0.0976	0.6585	0.0976	0.2439	0.6585	0.6585	0.6585	0.6585	0.6585	0.6585	0.6585	0.6585	0.6585	0.6585	0.0976	0.6585	0.2439	0.6585	0.6585	0.6585	0.6585	0.2439	0.2439	0.6585	0.2439	0.6585
S00144	0.0976	0.9024	0.9024	0.9024	0.9024	0.9024	0.9024	0.9024	0.9024	0.9024	0.9024	0.9024	0.9024	0.9024	0.9024	0.0976	0.9024	0.0976	0.9024	0.9024	0.9024	0.9024	0.9024	0.9024	0.9024	0.9024	0.9024	0.9024	0.9024	0.0976	0.9024	0.9024	0.9024	0.9024	0.9024	0.9024	0.9024	0.9024	0.9024	0.9024	0.9024
S00145	0.0976	0.3902	0.3902	0.3902	0.3902	0.4634	0.3902	0.3902	0.0488	0.3902	0.4634	0.4634	0.3902	0.3902	0.3902	0.0976	0.4634	0.0976	0.3902	0.4634	0.4634	0.4634	0.4634	0.4634	0.4634	0.4634	0.4634	0.4634	0.4634	0.0976	0.3902	0.4634	0.4634	0.4634	0.3902	0.4634	0.3902	0.3902	0.4634	0.3902	0.0488
S00146	0.8293	0.8293	0.1463	0.8293	0.8293	0.8293	0.1463	0.8293	0.0244	0.8293	0.8293	0.8293	0.1463	0.8293	0.1463	0.8293	0.8293	0.8293	0.8293	0.8293	0.8293	0.8293	0.8293	0.8293	0.8293	0.8293	0.8293	0.8293	0.8293	0.8293	0.1463	0.8293	0.8293	0.8293	0.8293	0.8293	0.8293	0.8293	0.8293	0.8293	0.1463
S00147	0.0976	0.9024	0.9024	0.9024	0.9024	0.9024	0.9024	0.9024	0.9024	0.9024	0.9024	0.9024	0.9024	0.9024	0.9024	0.0976	0.9024	0.0976	0.9024	0.9024	0.9024	0.9024	0.9024	0.9024	0.9024	0.9024	0.9024	0.9024	0.9024	0.0976	0.9024	0.9024	0.9024	0.9024	0.9024	0.9024	0.9024	0.9024	0.9024	0.9024	0.9024
S00148	0.2683	0.6829	0.2683	0.6829	0.2683	0.6829	0.2683	0.2683	0.0488	0.6829	0.6829	0.6829	0.2683	0.6829	0.2683	0.2683	0.6829	0.2683	0.6829	0.6829	0.6829	0.6829	0.6829	0.6829	0.6829	0.6829	0.6829	0.6829	0.6829	0.2683	0.2683	0.6829	0.6829	0.6829	0.6829	0.6829	0.6829	0.6829	0.6829	0.6829	0.0488
S00149	0.3902	0.3902	0.3902	0.5366	0.3902	0.5366	0.3902	0.3902	0.3902	0.3902	0.0732	0.0732	0.3902	0.3902	0.3902	0.3902	0.5366	0.3902	0.5366	0.5366	0.5366	0.5366	0.5366	0.5366	0.5366	0.5366	0.5366	0.5366	0.5366	0.3902	0.3902	0.0732	0.5366	0.5366	0.5366	0.5366	0.5366	0.5366	0.5366	0.5366	0.3902
S00150	0.0976	0.5122	0.5122	0.5122	0.5122	0.3902	0.5122	0.5122	0.5122	0.5122	0.5122	0.5122	0.5122	0.5122	0.5122	0.0976	0.3902	0.0976	0.5122	0.3902	0.3902	0.3902	0.3902	0.3902	0.3902	0.3902	0.3902	0.3902	0.3902	0.0976	0.5122	0.5122	0.3902	0.3902	0.5122	0.3902	0.5122	0.5122	0.5122	0.5122	0.3902
S00151	0.5366	0.5366	0.5366	0.5366	0.5366	0.4634	0.5366	0.5366	0.4634	0.5366	0.4634	0.5366	0.5366	0.5366	0.5366	0.5366	0.4634	0.5366	0.5366	0.4634	0.4634	0.4634	0.4634	0.4634	0.4634	0.4634	0.4634	0.4634	0.4634	0.5366	0.5366	0.4634	0.4634	0.4634	0.5366	0.4634	0.5366	0.5366	0.5366	0.5366	0.4634
S00152	0.561	0.561	0.561	0.561	0.0488	0.3902	0.561	0.0488	0.561	0.561	0.561	0.561	0.561	0.561	0.561	0.561	0.3902	0.561	0.561	0.3902	0.3902	0.3902	0.3902	0.3902	0.3902	0.3902	0.3902	0.3902	0.3902	0.561	0.561	0.561	0.3902	0.3902	0.561	0.3902	0.561	0.561	0.561	0.561	0.3902
S00153	0.122	0.878	0.878	0.878	0.878	0.878	0.878	0.878	0.122	0.878	0.878	0.878	0.878	0.878	0.878	0.122	0.878	0.122	0.878	0.878	0.878	0.878	0.878	0.878	0.878	0.878	0.878	0.878	0.878	0.122	0.878	0.878	0.878	0.878	0.878	0.878	0.878	0.878	0.878	0.878	0.878
S00154	0.0976	0.9024	0.9024	0.9024	0.9024	0.9024	0.9024	0.9024	0.9024	0.9024	0.9024	0.9024	0.9024	0.9024	0.9024	0.0976	0.9024	0.0976	0.9024	0.9024	0.9024	0.9024	0.9024	0.9024	0.9024	0.9024	0.9024	0.9024	0.9024	0.0976	0.9024	0.9024	0.9024	0.9024	0.9024	0.9024	0.9024	0.9024	0.9024	0.9024	0.9024
S00155	0.1463	0.8293	0.8293	0.8293	0.8293	0.8293	0.8293	0.8293	0.0244	0.8293	0.1463	0.8293	0.8293	0.8293	0.8293	0.1463	0.8293	0.1463	0.8293	0.8293	0.8293	0.8293	0.8293	0.8293	0.8293	0.8293	0.8293	0.8293	0.8293	0.1463	0.8293	0.1463	0.8293	0.8293	0.8293	0.8293	0.8293	0.8293	0.8293	0.8293	0.8293
S00156	0.2195	0.7805	0.7805	0.7805	0.7805	0.7805	0.7805	0.7805	0.2195	0.7805	0.2195	0.2195	0.7805	0.7805	0.7805	0.2195	0.7805	0.2195	0.7805	0.7805	0.7805	0.7805	0.7805	0.7805	0.7805	0.7805	0.7805	0.7805	0.7805	0.2195	0.2195	0.2195	0.7805	0.7805	0.7805	0.7805	0.7805	0.7805	0.7805	0.7805	0.7805
S00157	0.1951	0.7561	0.7561	0.7561	0.7561	0.7561	0.7561	0.7561	0.0488	0.7561	0.1951	0.0488	0.7561	0.7561	0.7561	0.1951	0.7561	0.1951	0.7561	0.7561	0.7561	0.7561	0.7561	0.7561	0.7561	0.7561	0.7561	0.7561	0.7561	0.1951	0.1951	0.1951	0.7561	0.7561	0.7561	0.7561	0.7561	0.7561	0.7561	0.7561	0.1951
S00158	0.2195	0.561	0.561	0.2195	0.561	0.561	0.561	0.561	0.2195	0.561	0.2195	0.2195	0.2195	0.561	0.2195	0.2195	0.561	0.2195	0.2195	0.561	0.561	0.561	0.561	0.561	0.561	0.561	0.561	0.561	0.561	0.2195	0.2195	0.2195	0.561	0.561	0.2195	0.561	0.2195	0.2195	0.561	0.2195	0.2195
S00159	0.9756	0.9756	0.9756	0.9756	0.9756	0.9756	0.9756	0.9756	0.9756	0.9756	0.9756	0.9756	0.9756	0.9756	0.9756	0.9756	0.9756	0.9756	0.9756	0.9756	0.9756	0.9756	0.9756	0.9756	0.9756	0.9756	0.9756	0.9756	0.9756	0.9756	0.9756	0.9756	0.9756	0.9756	0.0244	0.9756	0.9756	0.9756	0.9756	0.9756	0.9756
S00160	0.1951	0.8049	0.8049	0.8049	0.8049	0.8049	0.8049	0.8049	0.1951	0.8049	0.1951	0.8049	0.8049	0.8049	0.8049	0.1951	0.8049	0.1951	0.8049	0.8049	0.8049	0.8049	0.8049	0.8049	0.8049	0.8049	0.8049	0.8049	0.8049	0.1951	0.1951	0.1951	0.8049	0.8049	0.8049	0.8049	0.8049	0.8049	0.8049	0.8049	0.8049
S00161	0.0976	0.9024	0.9024	0.9024	0.9024	0.9024	0.9024	0.9024	0.9024	0.9024	0.9024	0.9024	0.9024	0.9024	0.9024	0.0976	0.9024	0.0976	0.9024	0.9024	0.9024	0.9024	0.9024	0.9024	0.9024	0.9024	0.9024	0.9024	0.9024	0.0976	0.9024	0.9024	0.9024	0.9024	0.9024	0.9024	0.9024	0.9024	0.9024	0.9024	0.9024
S00162	0.0488	0.9024	0.9024	0.9024	0.9024	0.9024	0.9024	0.9024	0.9024	0.9024	0.9024	0.9024	0.9024	0.9024	0.9024	0.9024	0.9024	0.0488	0.9024	0.9024	0.9024	0.9024	0.9024	0.9024	0.9024	0.9024	0.9024	0.9024	0.9024	0.9024	0.9024	0.9024	0.9024	0.9024	0.9024	0.9024	0.0488	0.9024	0.9024	0.0488	0.9024
S00163	0.0976	0.7805	0.122	0.7805	0.122	0.7805	0.7805	0.122	0.7805	0.7805	0.7805	0.7805	0.122	0.7805	0.7805	0.0976	0.7805	0.0976	0.7805	0.7805	0.7805	0.7805	0.7805	0.7805	0.7805	0.7805	0.7805	0.7805	0.7805	0.0976	0.7805	0.7805	0.7805	0.7805	0.7805	0.7805	0.7805	0.7805	0.7805	0.7805	0.122
S00164	0.1951	0.7805	0.1951	0.7805	0.1951	0.7805	0.7805	0.1951	0.0244	0.7805	0.7805	0.7805	0.1951	0.7805	0.7805	0.1951	0.7805	0.1951	0.7805	0.7805	0.7805	0.7805	0.7805	0.7805	0.7805	0.7805	0.7805	0.7805	0.7805	0.1951	0.7805	0.7805	0.7805	0.7805	0.7805	0.7805	0.7805	0.7805	0.7805	0.7805	0.7805
S00165	0.0976	0.2927	0.2927	0.2927	0.2927	0.6098	0.2927	0.2927	0.2927	0.2927	0.6098	0.2927	0.2927	0.6098	0.6098	0.0976	0.6098	0.0976	0.6098	0.6098	0.6098	0.6098	0.6098	0.6098	0.6098	0.6098	0.6098	0.6098	0.6098	0.0976	0.6098	0.6098	0.6098	0.6098	0.2927	0.6098	0.6098	0.6098	0.6098	0.6098	0.2927
S00166	0.0732	0.1951	0.7317	0.1951	0.7317	0.7317	0.1951	0.7317	0.1951	0.1951	0.7317	0.1951	0.7317	0.7317	0.7317	0.0732	0.7317	0.1951	0.7317	0.7317	0.7317	0.7317	0.7317	0.7317	0.7317	0.7317	0.7317	0.7317	0.7317	0.0732	0.7317	0.7317	0.7317	0.7317	0.1951	0.7317	0.7317	0.7317	0.7317	0.7317	0.7317
S00167	0.122	0.878	0.878	0.878	0.878	0.878	0.878	0.878	0.122	0.878	0.878	0.878	0.878	0.878	0.878	0.122	0.878	0.878	0.878	0.878	0.878	0.878	0.878	0.878	0.878	0.878	0.878	0.878	0.878	0.122	0.878	0.878	0.878	0.878	0.122	0.878	0.878	0.878	0.878	0.878	0.878
S00168	0.0244	0.9512	0.9512	0.9512	0.9512	0.9512	0.9512	0.9512	0.9512	0.9512	0.9512	0.9512	0.9512	0.9512	0.9512	0.0244	0.9512	0.9512	0.9512	0.9512	0.9512	0.9512	0.9512	0.9512	0.9512	0.9512	0.9512	0.9512	0.9512	0.9512	0.9512	0.9512	0.9512	0.9512	0.9512	0.9512	0.9512	0.9512	0.9512	0.9512	0.9512
S00169	0.6098	0.6098	0.6098	0.6098	0.6098	0.3902	0.6098	0.6098	0.6098	0.6098	0.6098	0.6098	0.6098	0.3902	0.6098	0.6098	0.6098	0.6098	0.6098	0.3902	0.3902	0.3902	0.3902	0.3902	0.3902	0.3902	0.3902	0.3902	0.3902	0.6098	0.6098	0.6098	0.3902	0.3902	0.6098	0.3902	0.6098	0.6098	0.3902	0.6098	0.6098
S00170	0.439	0.561	0.439	0.561	0.439	0.561	0.561	0.439	0.439	0.561	0.439	0.561	0.439	0.561	0.439	0.439	0.561	0.561	0.439	0.561	0.561	0.561	0.561	0.561	0.561	0.561	0.561	0.561	0.561	0.439	0.439	0.439	0.561	0.561	0.439	0.561	0.439	0.439	0.561	0.439	0.439
S00171	0.0976	0.9024	0.9024	0.9024	0.9024	0.9024	0.9024	0.9024	0.9024	0.9024	0.9024	0.9024	0.9024	0.9024	0.9024	0.0976	0.9024	0.9024	0.9024	0.9024	0.9024	0.9024	0.9024	0.9024	0.9024	0.9024	0.9024	0.9024	0.9024	0.0976	0.9024	0.9024	0.9024	0.9024	0.0976	0.9024	0.9024	0.9024	0.9024	0.9024	0.9024
S00172	0.4146	0.1707	0.4146	0.1707	0.4146	0.4146	0.1707	0.4146	0.4146	0.1707	0.4146	0.1707	0.4146	0.4146	0.4146	0.4146	0.4146	0.1707	0.4146	0.4146	0.4146	0.4146	0.4146	0.4146	0.4146	0.4146	0.4146	0.4146	0.4146	0.4146	0.4146	0.4146	0.4146	0.4146	0.1707	0.4146	0.4146	0.4146	0.4146	0.4146	0.4146
S00173	0.9268	0.9268	0.9268	0.9268	0.9268	0.9268	0.9268	0.9268	0.0488	0.9268	0.9268	0.9268	0.9268	0.9268	0.9268	0.9268	0.0488	0.9268	0.9268	0.9268	0.9268	0.9268	0.9268	0.9268	0.9268	0.9268	0.9268	0.9268	0.9268	0.9268	0.9268	0.9268	0.0244	0.9268	0.9268	0.9268	0.9268	0.9268	0.9268	0.9268	0.9268
S00174	0.9512	0.9512	0.9512	0.9512	0.9512	0.9512	0.9512	0.9512	0.0488	0.9512	0.9512	0.9512	0.9512	0.9512	0.9512	0.9512	0.9512	0.9512	0.9512	0.9512	0.9512	0.9512	0.9512	0.9512	0.9512	0.9512	0.9512	0.9512	0.9512	0.9512	0.9512	0.9512	0.9512	0.9512	0.0488	0.9512	0.9512	0.9512	0.9512	0.9512	0.9512
S00175	0.9512	0.9512	0.9512	0.9512	0.9512	0.9512	0.9512	0.9512	0.0488	0.9512	0.9512	0.9512	0.9512	0.9512	0.9512	0.9512	0.9512	0.9512	0.9512	0.9512	0.9512	0.9512	0.9512	0.9512	0.9512	0.9512	0.9512	0.9512	0.9512	0.9512	0.9512	0.9512	0.9512	0.9512	0.0488	0.9512	0.9512	0.9512	0.9512	0.9512	0.9512
S00176	0.5122	0.5122	0.5122	0.5122	0.5122	0.3902	0.5122	0.5122	0.0976	0.5122	0.5122	0.5122	0.5122	0.3902	0.5122	0.5122	0.0976	0.5122	0.5122	0.3902	0.3902	0.3902	0.3902	0.3902	0.3902	0.3902	0.3902	0.3902	0.3902	0.5122	0.0976	0.5122	0.3902	0.3902	0.0976	0.3902	0.5122	0.5122	0.3902	0.5122	0.5122
S00177	0.878	0.878	0.878	0.878	0.878	0.878	0.878	0.878	0.122	0.878	0.878	0.878	0.878	0.878	0.878	0.122	0.878	0.878	0.878	0.878	0.878	0.878	0.878	0.878	0.878	0.878	0.878	0.878	0.878	0.122	0.122	0.878	0.878	0.878	0.122	0.878	0.878	0.878	0.878	0.878	0.878
S00178	0.878	0.878	0.878	0.878	0.878	0.878	0.878	0.878	0.122	0.878	0.878	0.878	0.878	0.878	0.878	0.122	0.878	0.878	0.878	0.878	0.878	0.878	0.878	0.878	0.878	0.878	0.878	0.878	0.878	0.122	0.122	0.878	0.878	0.878	0.122	0.878	0.878	0.878	0.878	0.878	0.878
S00179	0.9512	0.9512	0.9512	0.9512	0.9512	0.9512	0.9512	0.9512	0.9512	0.9512	0.9512	0.9512	0.9512	0.9512	0.9512	0.0488	0.9512	0.9512	0.9512	0.9512	0.9512	0.9512	0.9512	0.9512	0.9512	0.9512	0.9512	0.9512	0.9512	0.0488	0.9512	0.9512	0.9512	0.9512	0.9512	0.9512	0.9512	0.9512	0.9512	0.9512	0.9512
S00180	0.9512	0.9512	0.9512	0.9512	0.9512	0.9512	0.9512	0.9512	0.9512	0.9512	0.9512	0.9512	0.9512	0.9512	0.9512	0.0488	0.9512	0.9512	0.9512	0.9512	0.9512	0.9512	0.9512	0.9512	0.9512	0.9512	0.9512	0.9512	0.9512	0.0488	0.9512	0.9512	0.9512	0.9512	0.9512	0.9512	0.9512	0.9512	0.9512	0.9512	0.9512
S00181	0.9512	0.9512	0.9512	0.9512	0.9512	0.9512	0.9512	0.9512	0.9512	0.9512	0.9512	0.9512	0.9512	0.9512	0.9512	0.0488	0.9512	0.9512	0.9512	0.9512	0.9512	0.9512	0.9512	0.9512	0.9512	0.9512	0.9512	0.9512	0.9512	0.0488	0.9512	0.9512	0.9512	0.9512	0.9512	0.9512	0.9512	0.9512	0.9512	0.9512	0.9512
S00182	0.9512	0.9512	0.9512	0.9512	0.9512	0.9512	0.9512	0.9512	0.9512	0.9512	0.9512	0.9512	0.9512	0.9512	0.9512	0.0488	0.9512	0.9512	0.9512	0.9512	0.9512	0.9512	0.9512	0.9512	0.9512	0.9512	0.9512	0.9512	0.9512	0.0488	0.9512	0.9512	0.9512	0.9512	0.9512	0.9512	0.9512	0.9512	0.9512	0.9512	0.9512
S00183	0.9512	0.9512	0.9512	0.9512	0.9512	0.9512	0.9512	0.9512	0.9512	0.9512	0.9512	0.9512	0.9512	0.9512	0.9512	0.0488	0.9512	0.9512	0.9512	0.9512	0.9512	0.9512	0.9512	0.9512	0.9512	0.9512	0.9512	0.9512	0.9512	0.0488	0.9512	0.9512	0.9512	0.9512	0.9512	0.9512	0.9512	0.9512	0.9512	0.9512	0.9512
S00184	0.9756	0.9756	0.9756	0.9756	0.9756	0.9756	0.9756	0.9756	0.0244	0.9756	0.9756	0.9756	0.9756	0.9756	0.9756	0.9756	0.9756	0.9756	0.9756	0.9756	0.9756	0.9756	0.9756	0.9756	0.9756	0.9756	0.9756	0.9756	0.9756	0.9756	0.9756	0.9756	0.9756	0.9756	0.9756	0.9756	0.9756	0.9756	0.9756	0.9756	0.9756
S00185	0.561	0.561	0.561	0.561	0.561	0.439	0.561	0.561	0.561	0.561	0.561	0.561	0.561	0.561	0.561	0.561	0.561	0.561	0.561	0.439	0.439	0.439	0.439	0.439	0.439	0.439	0.439	0.439	0.439	0.561	0.439	0.561	0.439	0.439	0.439	0.439	0.561	0.561	0.439	0.561	0.439
S00186	0.9512	0.9512	0.9512	0.9512	0.9512	0.9512	0.9512	0.9512	0.9512	0.9512	0.9512	0.9512	0.9512	0.9512	0.9512	0.0488	0.9512	0.9512	0.9512	0.9512	0.9512	0.9512	0.9512	0.9512	0.9512	0.9512	0.9512	0.9512	0.9512	0.0488	0.9512	0.9512	0.9512	0.9512	0.9512	0.9512	0.9512	0.9512	0.9512	0.9512	0.9512
S00187	0.5366	0.5366	0.5366	0.5366	0.5366	0.4634	0.5366	0.5366	0.4634	0.5366	0.5366	0.5366	0.5366	0.5366	0.5366	0.4634	0.5366	0.5366	0.5366	0.4634	0.4634	0.4634	0.4634	0.4634	0.4634	0.4634	0.5366	0.4634	0.4634	0.4634	0.4634	0.5366	0.4634	0.4634	0.4634	0.5366	0.5366	0.5366	0.4634	0.5366	0.4634
S00188	0.9756	0.9756	0.9756	0.9756	0.9756	0.9756	0.9756	0.9756	0.0244	0.9756	0.9756	0.9756	0.9756	0.9756	0.9756	0.9756	0.9756	0.9756	0.9756	0.9756	0.9756	0.9756	0.9756	0.9756	0.9756	0.9756	0.9756	0.9756	0.9756	0.9756	0.9756	0.9756	0.9756	0.9756	0.9756	0.9756	0.9756	0.9756	0.9756	0.9756	0.9756
S00189	0.9512	0.9512	0.9512	0.9512	0.9512	0.9512	0.9512	0.9512	0.9512	0.9512	0.9512	0.9512	0.9512	0.9512	0.9512	0.0488	0.9512	0.9512	0.9512	0.9512	0.9512	0.9512	0.9512	0.9512	0.9512	0.9512	0.9512	0.9512	0.9512	0.0488	0.9512	0.9512	0.9512	0.9512	0.9512	0.9512	0.9512	0.9512	0.9512	0.9512	0.9512
S00190	0.9512	0.9512	0.9512	0.9512	0.9512	0.9512	0.9512	0.9512	0.9512	0.9512	0.9512	0.9512	0.9512	0.9512	0.9512	0.0488	0.9512	0.9512	0.9512	0.9512	0.9512	0.9512	0.9512	0.9512	0.9512	0.9512	0.9512	0.9512	0.9512	0.0488	0.9512	0.9512	0.9512	0.9512	0.9512	0.9512	0.9512	0.9512	0.9512	0.9512	0.9512
S00191	0.6098	0.6098	0.6098	0.6098	0.6098	0.3902	0.6098	0.6098	0.6098	0.6098	0.6098	0.6098	0.6098	0.6098	0.6098	0.6098	0.6098	0.6098	0.6098	0.3902	0.3902	0.3902	0.3902	0.3902	0.3902	0.3902	0.3902	0.3902	0.3902	0.6098	0.3902	0.6098	0.3902	0.3902	0.3902	0.6098	0.6098	0.6098	0.3902	0.6098	0.6098
S00192	0.9512	0.9512	0.9512	0.9512	0.9512	0.9512	0.9512	0.9512	0.9512	0.9512	0.9512	0.9512	0.9512	0.9512	0.9512	0.9512	0.9512	0.9512	0.9512	0.9512	0.9512	0.9512	0.9512	0.9512	0.9512	0.9512	0.0244	0.9512	0.9512	0.9512	0.9512	0.9512	0.9512	0.9512	0.9512	0.9512	0.9512	0.9512	0.9512	0.9512	0.0244
S00193	0.561	0.561	0.561	0.561	0.561	0.3902	0.561	0.561	0.3902	0.561	0.561	0.561	0.561	0.561	0.561	0.0488	0.3902	0.561	0.561	0.3902	0.3902	0.3902	0.3902	0.561	0.3902	0.3902	0.3902	0.3902	0.3902	0.0488	0.3902	0.561	0.3902	0.3902	0.561	0.561	0.561	0.561	0.3902	0.561	0.561
S00194	0.9512	0.9512	0.9512	0.9512	0.9512	0.9512	0.9512	0.9512	0.9512	0.9512	0.9512	0.9512	0.9512	0.9512	0.9512	0.0488	0.9512	0.9512	0.9512	0.9512	0.9512	0.9512	0.9512	0.9512	0.9512	0.9512	0.9512	0.9512	0.9512	0.0488	0.9512	0.9512	0.9512	0.9512	0.9512	0.9512	0.9512	0.9512	0.9512	0.9512	0.9512
S00195	0.9512	0.9512	0.9512	0.9512	0.9512	0.9512	0.9512	0.9512	0.0488	0.9512	0.9512	0.9512	0.9512	0.9512	0.9512	0.9512	0.9512	0.9512	0.9512	0.9512	0.9512	0.9512	0.9512	0.9512	0.9512	0.9512	0.0488	0.9512	0.9512	0.9512	0.9512	0.9512	0.9512	0.9512	0.9512	0.9512	0.9512	0.9512	0.9512	0.9512	0.9512
S00196	0.9756	0.9756	0.9756	0.9756	0.9756	0.9756	0.9756	0.9756	0.9756	0.9756	0.9756	0.9756	0.9756	0.9756	0.9756	0.9756	0.9756	0.9756	0.9756	0.9756	0.9756	0.9756	0.9756	0.9756	0.9756	0.9756	0.0244	0.9756	0.9756	0.9756	0.9756	0.9756	0.9756	0.9756	0.9756	0.9756	0.9756	0.9756	0.9756	0.9756	0.9756
S00197	0.9512	0.9512	0.9512	0.9512	0.9512	0.9512	0.0488	0.9512	0.9512	0.9512	0.9512	0.9512	0.9512	0.9512	0.9512	0.9512	0.9512	0.9512	0.9512	0.9512	0.9512	0.9512	0.9512	0.9512	0.9512	0.9512	0.0488	0.9512	0.9512	0.9512	0.9512	0.9512	0.9512	0.9512	0.9512	0.9512	0.9512	0.9512	0.9512	0.9512	0.9512
S00198	0.9756	0.9756	0.9756	0.9756	0.9756	0.9756	0.9756	0.9756	0.9756	0.9756	0.9756	0.9756	0.9756	0.9756	0.9756	0.9756	0.9756	0.9756	0.9756	0.9756	0.9756	0.9756	0.9756	0.9756	0.9756	0.9756	0.0244	0.9756	0.9756	0.9756	0.9756	0.9756	0.9756	0.9756	0.9756	0.9756	0.9756	0.9756	0.9756	0.9756	0.9756
S00199	0.878	0.878	0.0732	0.878	0.878	0.878	0.0732	0.878	0.0488	0.878	0.878	0.878	0.0732	0.878	0.878	0.878	0.878	0.878	0.878	0.878	0.878	0.878	0.878	0.878	0.878	0.878	0.0488	0.878	0.878	0.878	0.878	0.878	0.878	0.878	0.878	0.878	0.878	0.878	0.878	0.878	0.878
S00200	0.878	0.878	0.0732	0.878	0.878	0.878	0.0732	0.878	0.0488	0.878	0.878	0.878	0.0732	0.878	0.878	0.878	0.878	0.878	0.878	0.878	0.878	0.878	0.878	0.878	0.878	0.878	0.0488	0.878	0.878	0.878	0.878	0.878	0.878	0.878	0.878	0.878	0.878	0.878	0.878	0.878	0.878
S00201	0.7073	0.7073	0.1707	0.7073	0.7073	0.7073	0.1707	0.7073	0.0244	0.7073	0.7073	0.7073	0.1707	0.0732	0.7073	0.0732	0.7073	0.7073	0.7073	0.7073	0.7073	0.7073	0.7073	0.1707	0.1707	0.7073	0.0244	0.7073	0.7073	0.0732	0.1707	0.7073	0.7073	0.7073	0.1707	0.7073	0.7073	0.7073	0.7073	0.7073	0.7073
S00202	0.8293	0.8293	0.0732	0.8293	0.8293	0.8293	0.0732	0.8293	0.0488	0.8293	0.8293	0.8293	0.0732	0.0488	0.8293	0.0488	0.8293	0.8293	0.8293	0.8293	0.8293	0.8293	0.8293	0.8293	0.8293	0.8293	0.8293	0.8293	0.8293	0.0488	0.8293	0.8293	0.8293	0.8293	0.8293	0.8293	0.8293	0.8293	0.8293	0.8293	0.8293
S00203	0.7073	0.7073	0.1707	0.7073	0.7073	0.7073	0.1707	0.7073	0.0488	0.7073	0.7073	0.7073	0.1707	0.0732	0.7073	0.0732	0.7073	0.7073	0.7073	0.7073	0.7073	0.7073	0.7073	0.1707	0.1707	0.7073	0.0488	0.7073	0.7073	0.0732	0.1707	0.7073	0.7073	0.7073	0.1707	0.7073	0.7073	0.7073	0.7073	0.7073	0.7073
S00204	0.5122	0.5122	0.5122	0.5122	0.5122	0.5122	0.5122	0.4878	0.5122	0.4878	0.5122	0.4878	0.5122	0.5122	0.4878	0.5122	0.4878	0.4878	0.4878	0.5122	0.4878	0.4878	0.4878	0.5122	0.5122	0.5122	0.4878	0.5122	0.4878	0.4878	0.4878	0.5122	0.5122	0.4878	0.4878	0.5122	0.4878	0.5122	0.4878	0.4878	0.4878
S00205	0.9512	0.9512	0.9512	0.9512	0.9512	0.9512	0.9512	0.9512	0.9512	0.9512	0.9512	0.9512	0.9512	0.9512	0.9512	0.0488	0.9512	0.9512	0.9512	0.9512	0.9512	0.9512	0.9512	0.9512	0.9512	0.9512	0.9512	0.9512	0.9512	0.0488	0.9512	0.9512	0.9512	0.9512	0.9512	0.9512	0.9512	0.9512	0.9512	0.9512	0.9512
S00206	0.8049	0.8049	0.1707	0.8049	0.8049	0.8049	0.1707	0.8049	0.8049	0.8049	0.8049	0.8049	0.1707	0.8049	0.8049	0.8049	0.8049	0.8049	0.8049	0.8049	0.8049	0.8049	0.8049	0.1707	0.1707	0.8049	0.0244	0.8049	0.8049	0.8049	0.1707	0.8049	0.8049	0.8049	0.1707	0.8049	0.8049	0.8049	0.8049	0.8049	0.8049
S00207	0.8293	0.8293	0.8293	0.8293	0.8293	0.8293	0.8293	0.8293	0.1707	0.8293	0.8293	0.8293	0.8293	0.1707	0.8293	0.8293	0.8293	0.8293	0.8293	0.8293	0.8293	0.8293	0.8293	0.1707	0.1707	0.8293	0.1707	0.8293	0.8293	0.8293	0.1707	0.8293	0.8293	0.8293	0.1707	0.8293	0.8293	0.8293	0.8293	0.8293	0.8293
S00208	0.7805	0.7805	0.7805	0.7805	0.7805	0.7805	0.7805	0.7805	0.2195	0.7805	0.7805	0.7805	0.7805	0.2195	0.7805	0.2195	0.7805	0.7805	0.7805	0.7805	0.7805	0.7805	0.7805	0.2195	0.2195	0.7805	0.2195	0.7805	0.7805	0.2195	0.2195	0.7805	0.7805	0.7805	0.2195	0.7805	0.7805	0.7805	0.7805	0.7805	0.7805
S00209	0.878	0.878	0.878	0.878	0.878	0.878	0.878	0.878	0.878	0.878	0.878	0.878	0.878	0.878	0.878	0.878	0.878	0.878	0.878	0.878	0.878	0.878	0.878	0.0976	0.0976	0.878	0.0244	0.878	0.878	0.878	0.0976	0.878	0.878	0.878	0.0976	0.878	0.878	0.878	0.878	0.878	0.878
S00210	0.878	0.878	0.878	0.878	0.878	0.878	0.878	0.878	0.878	0.878	0.878	0.878	0.878	0.878	0.878	0.878	0.878	0.878	0.878	0.878	0.878	0.878	0.878	0.0976	0.0976	0.878	0.0244	0.878	0.878	0.878	0.0976	0.878	0.878	0.878	0.0976	0.878	0.878	0.878	0.878	0.878	0.878
S00211	0.7805	0.7805	0.7805	0.7805	0.7805	0.7805	0.7805	0.7805	0.0244	0.7805	0.7805	0.7805	0.7805	0.1707	0.7805	0.1707	0.7805	0.7805	0.7805	0.7805	0.7805	0.7805	0.7805	0.1707	0.1707	0.7805	0.0244	0.7805	0.7805	0.1707	0.1707	0.7805	0.7805	0.7805	0.1707	0.7805	0.7805	0.7805	0.7805	0.7805	0.7805
S00212	0.8293	0.8293	0.8293	0.8293	0.8293	0.8293	0.8293	0.8293	0.1463	0.8293	0.8293	0.8293	0.8293	0.0244	0.8293	0.8293	0.8293	0.8293	0.8293	0.8293	0.8293	0.8293	0.8293	0.1463	0.1463	0.8293	0.1463	0.8293	0.8293	0.8293	0.1463	0.8293	0.8293	0.8293	0.1463	0.8293	0.8293	0.8293	0.8293	0.8293	0.8293
S00213	0.9756	0.9756	0.9756	0.9756	0.9756	0.9756	0.9756	0.9756	0.9756	0.9756	0.9756	0.9756	0.9756	0.9756	0.9756	0.9756	0.9756	0.9756	0.9756	0.9756	0.9756	0.9756	0.9756	0.9756	0.9756	0.9756	0.0244	0.9756	0.9756	0.9756	0.9756	0.9756	0.9756	0.9756	0.9756	0.9756	0.9756	0.9756	0.9756	0.9756	0.9756
S00214	0.3415	0.3415	0.6585	0.3415	0.3415	0.6585	0.6585	0.3415	0.3415	0.6585	0.6585	0.3415	0.6585	0.6585	0.6585	0.3415	0.6585	0.3415	0.3415	0.6585	0.6585	0.6585	0.6585	0.6585	0.6585	0.6585	0.6585	0.6585	0.6585	0.6585	0.6585	0.6585	0.6585	0.6585	0.6585	0.3415	0.3415	0.3415	0.6585	0.3415	0.6585
S00215	0.9268	0.9268	0.9268	0.9268	0.9268	0.9268	0.9268	0.9268	0.9268	0.9268	0.9268	0.9268	0.9268	0.0732	0.9268	0.9268	0.9268	0.9268	0.9268	0.9268	0.9268	0.9268	0.9268	0.9268	0.9268	0.9268	0.0732	0.9268	0.9268	0.0732	0.9268	0.9268	0.9268	0.9268	0.9268	0.9268	0.9268	0.9268	0.9268	0.9268	0.9268
S00216	0.5366	0.5366	0.5366	0.5366	0.5366	0.439	0.5366	0.5366	0.5366	0.439	0.439	0.5366	0.5366	0.0244	0.439	0.5366	0.439	0.5366	0.5366	0.439	0.439	0.439	0.439	0.5366	0.5366	0.439	0.439	0.439	0.439	0.5366	0.5366	0.439	0.439	0.439	0.5366	0.5366	0.5366	0.5366	0.439	0.5366	0.439
S00217	0.9268	0.9268	0.9268	0.9268	0.9268	0.9268	0.0732	0.9268	0.0732	0.9268	0.9268	0.9268	0.9268	0.0732	0.9268	0.9268	0.9268	0.9268	0.9268	0.9268	0.9268	0.9268	0.9268	0.9268	0.9268	0.9268	0.9268	0.9268	0.9268	0.9268	0.9268	0.9268	0.9268	0.9268	0.9268	0.9268	0.9268	0.9268	0.9268	0.9268	0.9268
S00218	0.878	0.878	0.878	0.878	0.878	0.878	0.878	0.878	0.0976	0.878	0.878	0.878	0.878	0.0244	0.878	0.878	0.878	0.878	0.878	0.878	0.878	0.878	0.878	0.878	0.0976	0.878	0.878	0.878	0.878	0.878	0.0976	0.878	0.878	0.878	0.0976	0.878	0.878	0.878	0.878	0.878	0.878
S00219	0.9756	0.9756	0.9756	0.9756	0.9756	0.9756	0.9756	0.9756	0.9756	0.9756	0.9756	0.9756	0.9756	0.0244	0.9756	0.9756	0.9756	0.9756	0.9756	0.9756	0.9756	0.9756	0.9756	0.9756	0.9756	0.9756	0.9756	0.9756	0.9756	0.9756	0.9756	0.9756	0.9756	0.9756	0.9756	0.9756	0.9756	0.9756	0.9756	0.9756	0.9756
S00220	0.3902	0.6098	0.6098	0.3902	0.3902	0.6098	0.3902	0.3902	0.3902	0.6098	0.6098	0.3902	0.6098	0.6098	0.6098	0.3902	0.6098	0.6098	0.3902	0.6098	0.6098	0.6098	0.6098	0.6098	0.6098	0.6098	0.6098	0.6098	0.6098	0.3902	0.3902	0.6098	0.6098	0.6098	0.3902	0.3902	0.3902	0.3902	0.6098	0.3902	0.6098
S00221	0.2927	0.7073	0.7073	0.2927	0.2927	0.7073	0.2927	0.2927	0.2927	0.7073	0.7073	0.7073	0.7073	0.2927	0.7073	0.2927	0.7073	0.7073	0.7073	0.7073	0.7073	0.7073	0.7073	0.7073	0.7073	0.7073	0.7073	0.7073	0.7073	0.2927	0.2927	0.7073	0.7073	0.7073	0.2927	0.2927	0.7073	0.7073	0.7073	0.7073	0.7073
S00222	0.2683	0.7317	0.7317	0.2683	0.2683	0.7317	0.2683	0.2683	0.2683	0.7317	0.7317	0.7317	0.7317	0.7317	0.7317	0.2683	0.7317	0.7317	0.7317	0.7317	0.7317	0.7317	0.7317	0.7317	0.7317	0.7317	0.7317	0.7317	0.7317	0.2683	0.2683	0.7317	0.7317	0.7317	0.2683	0.2683	0.7317	0.7317	0.7317	0.7317	0.7317
S00223	0.3902	0.5854	0.5854	0.3902	0.3902	0.5854	0.3902	0.3902	0.3902	0.5854	0.5854	0.3902	0.5854	0.3902	0.5854	0.3902	0.5854	0.5854	0.3902	0.5854	0.5854	0.5854	0.5854	0.5854	0.5854	0.5854	0.5854	0.5854	0.5854	0.3902	0.0244	0.5854	0.5854	0.5854	0.3902	0.3902	0.3902	0.3902	0.5854	0.3902	0.5854
S00224	0.4146	0.5854	0.5854	0.4146	0.4146	0.5854	0.4146	0.4146	0.4146	0.5854	0.5854	0.4146	0.5854	0.4146	0.5854	0.4146	0.5854	0.5854	0.4146	0.5854	0.5854	0.5854	0.5854	0.5854	0.5854	0.5854	0.5854	0.5854	0.5854	0.4146	0.4146	0.5854	0.5854	0.5854	0.4146	0.4146	0.4146	0.4146	0.5854	0.4146	0.5854
S00225	0.9756	0.9756	0.9756	0.9756	0.9756	0.9756	0.9756	0.9756	0.9756	0.9756	0.9756	0.9756	0.9756	0.0244	0.9756	0.9756	0.9756	0.9756	0.9756	0.9756	0.9756	0.9756	0.9756	0.9756	0.9756	0.9756	0.9756	0.9756	0.9756	0.9756	0.9756	0.9756	0.9756	0.9756	0.9756	0.9756	0.9756	0.9756	0.9756	0.9756	0.9756
S00226	0.2683	0.7073	0.7073	0.2683	0.2683	0.7073	0.2683	0.2683	0.2683	0.7073	0.7073	0.7073	0.7073	0.0244	0.7073	0.2683	0.7073	0.7073	0.7073	0.7073	0.7073	0.7073	0.7073	0.7073	0.7073	0.7073	0.7073	0.7073	0.7073	0.2683	0.2683	0.7073	0.7073	0.7073	0.2683	0.2683	0.7073	0.7073	0.7073	0.7073	0.7073
S00227	0.2683	0.7317	0.7317	0.2683	0.2683	0.7317	0.2683	0.2683	0.2683	0.7317	0.7317	0.7317	0.7317	0.7317	0.7317	0.2683	0.7317	0.7317	0.7317	0.7317	0.7317	0.7317	0.7317	0.7317	0.7317	0.7317	0.7317	0.7317	0.7317	0.2683	0.2683	0.7317	0.7317	0.7317	0.2683	0.2683	0.7317	0.7317	0.7317	0.7317	0.7317
S00228	0.2683	0.7317	0.7317	0.2683	0.2683	0.7317	0.2683	0.2683	0.2683	0.7317	0.7317	0.7317	0.7317	0.7317	0.7317	0.2683	0.7317	0.7317	0.7317	0.7317	0.7317	0.7317	0.7317	0.7317	0.7317	0.7317	0.7317	0.7317	0.7317	0.2683	0.2683	0.7317	0.7317	0.7317	0.2683	0.2683	0.7317	0.7317	0.7317	0.7317	0.7317
S00229	0.4146	0.561	0.561	0.4146	0.4146	0.561	0.4146	0.4146	0.4146	0.561	0.561	0.4146	0.561	0.0244	0.561	0.4146	0.561	0.561	0.4146	0.561	0.561	0.561	0.561	0.561	0.4146	0.561	0.561	0.561	0.561	0.4146	0.4146	0.561	0.561	0.561	0.4146	0.4146	0.4146	0.4146	0.561	0.4146	0.561
S00230	0.2683	0.7317	0.7317	0.2683	0.2683	0.7317	0.2683	0.2683	0.2683	0.7317	0.7317	0.7317	0.7317	0.7317	0.7317	0.2683	0.7317	0.7317	0.7317	0.7317	0.7317	0.7317	0.7317	0.7317	0.7317	0.7317	0.7317	0.7317	0.7317	0.2683	0.2683	0.7317	0.7317	0.7317	0.2683	0.2683	0.7317	0.7317	0.7317	0.7317	0.7317
S00231	0.3902	0.5854	0.5854	0.3902	0.3902	0.5854	0.3902	0.3902	0.3902	0.5854	0.5854	0.3902	0.5854	0.0244	0.5854	0.3902	0.5854	0.5854	0.3902	0.5854	0.5854	0.5854	0.5854	0.5854	0.5854	0.5854	0.5854	0.5854	0.5854	0.3902	0.3902	0.5854	0.5854	0.5854	0.3902	0.3902	0.3902	0.3902	0.5854	0.3902	0.5854
S00232	0.9268	0.9268	0.9268	0.9268	0.9268	0.9268	0.9268	0.9268	0.9268	0.9268	0.9268	0.9268	0.9268	0.0732	0.9268	0.9268	0.9268	0.9268	0.9268	0.9268	0.9268	0.9268	0.9268	0.9268	0.9268	0.9268	0.9268	0.9268	0.9268	0.9268	0.0732	0.9268	0.9268	0.9268	0.0732	0.9268	0.9268	0.9268	0.9268	0.9268	0.9268
S00233	0.9268	0.9268	0.9268	0.9268	0.9268	0.9268	0.9268	0.9268	0.9268	0.9268	0.9268	0.9268	0.9268	0.0732	0.9268	0.9268	0.9268	0.9268	0.9268	0.9268	0.9268	0.9268	0.9268	0.9268	0.9268	0.9268	0.9268	0.9268	0.9268	0.9268	0.0732	0.9268	0.9268	0.9268	0.0732	0.9268	0.9268	0.9268	0.9268	0.9268	0.9268
S00234	0.9756	0.9756	0.9756	0.9756	0.9756	0.9756	0.9756	0.9756	0.9756	0.9756	0.9756	0.9756	0.9756	0.0244	0.9756	0.9756	0.9756	0.9756	0.9756	0.9756	0.9756	0.9756	0.9756	0.9756	0.9756	0.9756	0.9756	0.9756	0.9756	0.9756	0.9756	0.9756	0.9756	0.9756	0.9756	0.9756	0.9756	0.9756	0.9756	0.9756	0.9756
S00235	0.9024	0.9024	0.9024	0.9024	0.9024	0.9024	0.9024	0.9024	0.9024	0.9024	0.9024	0.9024	0.9024	0.0244	0.9024	0.9024	0.9024	0.9024	0.9024	0.9024	0.9024	0.9024	0.9024	0.9024	0.9024	0.9024	0.9024	0.9024	0.9024	0.9024	0.0732	0.9024	0.9024	0.9024	0.0732	0.9024	0.9024	0.9024	0.9024	0.9024	0.0732
S00236	0.9268	0.9268	0.9268	0.9268	0.9268	0.9268	0.9268	0.9268	0.9268	0.9268	0.9268	0.9268	0.9268	0.0732	0.9268	0.9268	0.9268	0.9268	0.9268	0.9268	0.9268	0.9268	0.9268	0.9268	0.9268	0.9268	0.9268	0.9268	0.9268	0.9268	0.0732	0.9268	0.9268	0.9268	0.0732	0.9268	0.9268	0.9268	0.9268	0.9268	0.9268
S00237	0.9512	0.9512	0.9512	0.9512	0.9512	0.9512	0.9512	0.9512	0.9512	0.9512	0.9512	0.9512	0.9512	0.0488	0.9512	0.9512	0.9512	0.9512	0.9512	0.9512	0.9512	0.9512	0.9512	0.9512	0.9512	0.9512	0.9512	0.9512	0.9512	0.9512	0.9512	0.9512	0.9512	0.9512	0.9512	0.9512	0.9512	0.9512	0.9512	0.0488	0.9512
S00238	0.9512	0.9512	0.9512	0.9512	0.9512	0.9512	0.9512	0.9512	0.9512	0.9512	0.9512	0.9512	0.9512	0.0488	0.9512	0.9512	0.9512	0.9512	0.9512	0.9512	0.9512	0.9512	0.9512	0.9512	0.9512	0.9512	0.9512	0.9512	0.9512	0.9512	0.9512	0.9512	0.9512	0.9512	0.9512	0.9512	0.9512	0.9512	0.9512	0.0488	0.9512
S00239	0.9756	0.9756	0.9756	0.9756	0.9756	0.9756	0.9756	0.9756	0.9756	0.9756	0.9756	0.9756	0.9756	0.0244	0.9756	0.9756	0.9756	0.9756	0.9756	0.9756	0.9756	0.9756	0.9756	0.9756	0.9756	0.9756	0.9756	0.9756	0.9756	0.9756	0.9756	0.9756	0.9756	0.9756	0.9756	0.9756	0.9756	0.9756	0.9756	0.9756	0.9756
S00240	0.9756	0.9756	0.9756	0.9756	0.9756	0.9756	0.9756	0.9756	0.9756	0.9756	0.9756	0.9756	0.9756	0.0244	0.9756	0.9756	0.9756	0.9756	0.9756	0.9756	0.9756	0.9756	0.9756	0.9756	0.9756	0.9756	0.9756	0.9756	0.9756	0.9756	0.9756	0.9756	0.9756	0.9756	0.9756	0.9756	0.9756	0.9756	0.9756	0.9756	0.9756
S00241	0.9756	0.9756	0.9756	0.9756	0.9756	0.9756	0.9756	0.9756	0.9756	0.9756	0.9756	0.9756	0.9756	0.9756	0.9756	0.9756	0.9756	0.9756	0.9756	0.9756	0.9756	0.9756	0.9756	0.9756	0.9756	0.9756	0.9756	0.9756	0.9756	0.9756	0.9756	0.9756	0.9756	0.9756	0.9756	0.9756	0.9756	0.9756	0.9756	0.0244	0.9756
S00242	0.878	0.878	0.878	0.878	0.878	0.878	0.878	0.878	0.878	0.878	0.878	0.878	0.878	0.122	0.878	0.878	0.878	0.878	0.878	0.878	0.878	0.878	0.878	0.878	0.878	0.878	0.878	0.878	0.878	0.878	0.122	0.878	0.878	0.878	0.122	0.878	0.878	0.878	0.878	0.122	0.122
S00243	0.9268	0.9268	0.9268	0.9268	0.9268	0.9268	0.9268	0.9268	0.9268	0.9268	0.9268	0.9268	0.9268	0.0732	0.9268	0.9268	0.9268	0.9268	0.9268	0.9268	0.9268	0.9268	0.9268	0.9268	0.9268	0.9268	0.9268	0.9268	0.9268	0.9268	0.9268	0.9268	0.9268	0.9268	0.9268	0.9268	0.9268	0.9268	0.9268	0.0732	0.0732
S00244	0.9756	0.9756	0.9756	0.9756	0.9756	0.9756	0.9756	0.9756	0.9756	0.9756	0.9756	0.9756	0.9756	0.0244	0.9756	0.9756	0.9756	0.9756	0.9756	0.9756	0.9756	0.9756	0.9756	0.9756	0.9756	0.9756	0.9756	0.9756	0.9756	0.9756	0.9756	0.9756	0.9756	0.9756	0.9756	0.9756	0.9756	0.9756	0.9756	0.9756	0.9756
S00245	0.9512	0.9512	0.9512	0.9512	0.9512	0.9512	0.9512	0.9512	0.9512	0.9512	0.9512	0.9512	0.9512	0.0488	0.9512	0.9512	0.9512	0.9512	0.9512	0.9512	0.9512	0.9512	0.9512	0.9512	0.9512	0.9512	0.9512	0.9512	0.9512	0.9512	0.9512	0.9512	0.9512	0.9512	0.9512	0.9512	0.9512	0.9512	0.9512	0.0488	0.9512
S00246	0.9756	0.9756	0.9756	0.9756	0.9756	0.9756	0.9756	0.9756	0.9756	0.9756	0.9756	0.9756	0.9756	0.9756	0.9756	0.9756	0.9756	0.9756	0.9756	0.9756	0.9756	0.9756	0.9756	0.9756	0.9756	0.9756	0.9756	0.9756	0.9756	0.9756	0.9756	0.9756	0.9756	0.9756	0.9756	0.9756	0.9756	0.9756	0.9756	0.0244	0.9756
S00247	0.9512	0.9512	0.9512	0.9512	0.9512	0.9512	0.9512	0.9512	0.9512	0.9512	0.9512	0.9512	0.9512	0.9512	0.9512	0.9512	0.9512	0.9512	0.9512	0.9512	0.9512	0.9512	0.9512	0.9512	0.9512	0.9512	0.9512	0.9512	0.9512	0.9512	0.9512	0.9512	0.9512	0.9512	0.9512	0.0244	0.9512	0.9512	0.9512	0.0244	0.9512
S00248	0.9512	0.9512	0.9512	0.9512	0.9512	0.9512	0.9512	0.9512	0.9512	0.9512	0.9512	0.9512	0.9512	0.0488	0.9512	0.9512	0.9512	0.0488	0.9512	0.9512	0.9512	0.9512	0.9512	0.9512	0.9512	0.9512	0.9512	0.9512	0.9512	0.9512	0.9512	0.9512	0.9512	0.9512	0.9512	0.9512	0.9512	0.9512	0.9512	0.9512	0.9512
S00249	0.9268	0.9268	0.9268	0.9268	0.9268	0.9268	0.9268	0.9268	0.9268	0.9268	0.9268	0.9268	0.9268	0.0732	0.9268	0.9268	0.9268	0.0732	0.9268	0.9268	0.9268	0.9268	0.9268	0.9268	0.9268	0.9268	0.9268	0.9268	0.9268	0.9268	0.9268	0.9268	0.9268	0.9268	0.9268	0.9268	0.9268	0.9268	0.9268	0.0732	0.9268
S00250	0.9756	0.9756	0.9756	0.9756	0.9756	0.9756	0.9756	0.9756	0.9756	0.9756	0.9756	0.9756	0.9756	0.9756	0.9756	0.9756	0.9756	0.9756	0.9756	0.9756	0.9756	0.9756	0.9756	0.9756	0.9756	0.9756	0.9756	0.9756	0.9756	0.9756	0.9756	0.9756	0.9756	0.9756	0.9756	0.9756	0.9756	0.9756	0.9756	0.0244	0.9756
S00251	0.9512	0.9512	0.9512	0.9512	0.9512	0.9512	0.9512	0.9512	0.9512	0.9512	0.9512	0.9512	0.9512	0.0488	0.9512	0.9512	0.9512	0.0488	0.9512	0.9512	0.9512	0.9512	0.9512	0.9512	0.9512	0.9512	0.9512	0.9512	0.9512	0.9512	0.9512	0.9512	0.9512	0.9512	0.9512	0.9512	0.9512	0.9512	0.9512	0.9512	0.9512
S00252	0.9024	0.9024	0.9024	0.9024	0.9024	0.9024	0.9024	0.9024	0.9024	0.9024	0.9024	0.0976	0.9024	0.0976	0.9024	0.9024	0.9024	0.0976	0.9024	0.9024	0.9024	0.9024	0.9024	0.9024	0.9024	0.9024	0.9024	0.9024	0.9024	0.9024	0.9024	0.9024	0.9024	0.9024	0.9024	0.0976	0.9024	0.9024	0.9024	0.9024	0.9024
S00253	0.8049	0.8049	0.8049	0.8049	0.8049	0.8049	0.8049	0.8049	0.8049	0.8049	0.8049	0.1951	0.8049	0.1951	0.8049	0.8049	0.8049	0.1951	0.1951	0.8049	0.8049	0.8049	0.8049	0.8049	0.8049	0.8049	0.8049	0.8049	0.8049	0.8049	0.8049	0.8049	0.8049	0.8049	0.8049	0.1951	0.1951	0.1951	0.8049	0.1951	0.8049
S00254	0.9512	0.9512	0.9512	0.9512	0.9512	0.9512	0.9512	0.9512	0.9512	0.9512	0.9512	0.9512	0.9512	0.0488	0.9512	0.9512	0.9512	0.0488	0.9512	0.9512	0.9512	0.9512	0.9512	0.9512	0.9512	0.9512	0.9512	0.9512	0.9512	0.9512	0.9512	0.9512	0.9512	0.9512	0.9512	0.9512	0.9512	0.9512	0.9512	0.9512	0.9512
S00255	0.9024	0.9024	0.9024	0.9024	0.9024	0.9024	0.9024	0.9024	0.9024	0.9024	0.9024	0.9024	0.9024	0.0488	0.9024	0.9024	0.9024	0.0488	0.9024	0.9024	0.9024	0.9024	0.9024	0.9024	0.9024	0.9024	0.9024	0.9024	0.9024	0.9024	0.9024	0.9024	0.9024	0.9024	0.9024	0.0244	0.9024	0.9024	0.9024	0.0244	0.9024
S00256	0.8293	0.8293	0.8293	0.8293	0.8293	0.8293	0.8293	0.8293	0.8293	0.8293	0.8293	0.122	0.8293	0.0488	0.8293	0.8293	0.8293	0.0488	0.122	0.8293	0.8293	0.8293	0.8293	0.8293	0.8293	0.8293	0.8293	0.8293	0.8293	0.8293	0.8293	0.8293	0.8293	0.8293	0.8293	0.122	0.122	0.122	0.8293	0.8293	0.8293
S00257	0.9512	0.9512	0.9512	0.9512	0.9512	0.9512	0.9512	0.9512	0.9512	0.9512	0.9512	0.9512	0.9512	0.9512	0.9512	0.9512	0.9512	0.9512	0.9512	0.9512	0.9512	0.9512	0.9512	0.9512	0.9512	0.9512	0.9512	0.9512	0.9512	0.9512	0.9512	0.9512	0.9512	0.9512	0.9512	0.0488	0.9512	0.9512	0.9512	0.0488	0.9512
S00258	0.9512	0.9512	0.9512	0.9512	0.9512	0.9512	0.9512	0.9512	0.9512	0.9512	0.9512	0.9512	0.9512	0.0488	0.9512	0.9512	0.9512	0.0488	0.9512	0.9512	0.9512	0.9512	0.9512	0.9512	0.9512	0.9512	0.9512	0.9512	0.9512	0.9512	0.9512	0.9512	0.9512	0.9512	0.9512	0.9512	0.9512	0.9512	0.9512	0.9512	0.9512
S00259	0.9268	0.9268	0.9268	0.9268	0.9268	0.9268	0.9268	0.9268	0.9268	0.9268	0.9268	0.9268	0.9268	0.0732	0.9268	0.9268	0.9268	0.0732	0.9268	0.9268	0.9268	0.9268	0.9268	0.9268	0.9268	0.9268	0.9268	0.9268	0.9268	0.9268	0.9268	0.9268	0.9268	0.9268	0.9268	0.9268	0.9268	0.9268	0.9268	0.0732	0.9268
S00260	0.9268	0.9268	0.9268	0.9268	0.9268	0.9268	0.9268	0.9268	0.9268	0.9268	0.9268	0.9268	0.9268	0.0732	0.9268	0.9268	0.9268	0.0732	0.9268	0.9268	0.9268	0.9268	0.9268	0.9268	0.9268	0.9268	0.9268	0.9268	0.9268	0.9268	0.9268	0.9268	0.9268	0.9268	0.9268	0.9268	0.9268	0.9268	0.9268	0.0732	0.9268
S00261	0.7805	0.7805	0.7805	0.7805	0.7805	0.7805	0.7805	0.7805	0.7805	0.7805	0.7805	0.7805	0.7805	0.2195	0.7805	0.7805	0.7805	0.2195	0.2195	0.7805	0.7805	0.7805	0.7805	0.7805	0.7805	0.7805	0.7805	0.7805	0.7805	0.7805	0.2195	0.7805	0.7805	0.7805	0.2195	0.2195	0.2195	0.2195	0.7805	0.7805	0.2195
S00262	0.7805	0.7805	0.7805	0.7805	0.7805	0.7805	0.7805	0.7805	0.7805	0.7805	0.7805	0.7805	0.7805	0.1951	0.7805	0.7805	0.7805	0.1951	0.1951	0.7805	0.7805	0.7805	0.7805	0.7805	0.7805	0.7805	0.7805	0.7805	0.7805	0.7805	0.7805	0.7805	0.7805	0.7805	0.1951	0.1951	0.1951	0.1951	0.7805	0.1951	0.0244
S00263	0.7805	0.7805	0.7805	0.7805	0.7805	0.7805	0.7805	0.7805	0.7805	0.7805	0.7805	0.7805	0.7805	0.2195	0.7805	0.7805	0.7805	0.2195	0.2195	0.7805	0.7805	0.7805	0.7805	0.7805	0.7805	0.7805	0.7805	0.7805	0.7805	0.7805	0.7805	0.7805	0.7805	0.7805	0.2195	0.2195	0.2195	0.2195	0.7805	0.2195	0.2195
S00264	0.8537	0.8537	0.8537	0.8537	0.8537	0.8537	0.8537	0.8537	0.8537	0.8537	0.8537	0.8537	0.8537	0.1463	0.8537	0.8537	0.8537	0.1463	0.1463	0.8537	0.8537	0.8537	0.8537	0.8537	0.8537	0.8537	0.8537	0.8537	0.8537	0.8537	0.8537	0.8537	0.8537	0.8537	0.8537	0.8537	0.1463	0.1463	0.8537	0.1463	0.8537
S00265	0.9268	0.9268	0.9268	0.9268	0.9268	0.9268	0.9268	0.9268	0.9268	0.9268	0.9268	0.9268	0.9268	0.0732	0.9268	0.9268	0.9268	0.0732	0.9268	0.9268	0.9268	0.9268	0.9268	0.9268	0.9268	0.9268	0.9268	0.9268	0.9268	0.9268	0.9268	0.9268	0.9268	0.9268	0.9268	0.9268	0.9268	0.9268	0.9268	0.0732	0.9268
S00266	0.9512	0.9512	0.9512	0.9512	0.9512	0.9512	0.9512	0.9512	0.9512	0.9512	0.9512	0.9512	0.9512	0.0488	0.9512	0.9512	0.9512	0.9512	0.9512	0.9512	0.9512	0.9512	0.9512	0.9512	0.9512	0.9512	0.9512	0.9512	0.9512	0.9512	0.0488	0.9512	0.9512	0.9512	0.9512	0.9512	0.9512	0.9512	0.9512	0.9512	0.9512
S00267	0.9512	0.9512	0.9512	0.9512	0.9512	0.9512	0.9512	0.9512	0.9512	0.9512	0.9512	0.9512	0.9512	0.0488	0.9512	0.9512	0.9512	0.9512	0.9512	0.9512	0.9512	0.9512	0.9512	0.9512	0.9512	0.9512	0.9512	0.9512	0.9512	0.9512	0.0488	0.9512	0.9512	0.9512	0.9512	0.9512	0.9512	0.9512	0.9512	0.9512	0.9512
S00268	0.6098	0.2439	0.6098	0.6098	0.6098	0.6098	0.6098	0.6098	0.6098	0.122	0.2439	0.2439	0.6098	0.122	0.6098	0.2439	0.6098	0.2439	0.0244	0.6098	0.6098	0.6098	0.6098	0.6098	0.2439	0.2439	0.6098	0.6098	0.6098	0.6098	0.122	0.6098	0.2439	0.2439	0.6098	0.6098	0.122	0.122	0.6098	0.6098	0.2439
S00269	0.439	0.439	0.439	0.439	0.561	0.439	0.561	0.439	0.439	0.439	0.561	0.561	0.439	0.561	0.561	0.439	0.561	0.439	0.439	0.561	0.561	0.561	0.439	0.561	0.561	0.561	0.561	0.561	0.561	0.561	0.561	0.561	0.561	0.561	0.439	0.561	0.439	0.439	0.561	0.439	0.439
S00270	0.9756	0.9756	0.9756	0.9756	0.9756	0.9756	0.9756	0.9756	0.9756	0.9756	0.9756	0.9756	0.9756	0.9756	0.9756	0.9756	0.9756	0.0244	0.9756	0.9756	0.9756	0.9756	0.9756	0.9756	0.9756	0.9756	0.9756	0.9756	0.9756	0.9756	0.9756	0.9756	0.9756	0.9756	0.9756	0.9756	0.9756	0.9756	0.9756	0.9756	0.9756
S00271	0.9756	0.9756	0.9756	0.9756	0.9756	0.9756	0.9756	0.9756	0.9756	0.9756	0.9756	0.9756	0.9756	0.9756	0.9756	0.9756	0.9756	0.0244	0.9756	0.9756	0.9756	0.9756	0.9756	0.9756	0.9756	0.9756	0.9756	0.9756	0.9756	0.9756	0.9756	0.9756	0.9756	0.9756	0.9756	0.9756	0.9756	0.9756	0.9756	0.9756	0.9756
S00272	0.4878	0.4878	0.4878	0.4878	0.5122	0.4878	0.5122	0.4878	0.4878	0.4878	0.5122	0.5122	0.4878	0.4878	0.5122	0.4878	0.5122	0.4878	0.4878	0.5122	0.5122	0.5122	0.4878	0.5122	0.5122	0.5122	0.5122	0.5122	0.5122	0.4878	0.4878	0.5122	0.5122	0.5122	0.4878	0.5122	0.4878	0.4878	0.5122	0.4878	0.5122
S00273	0.9756	0.9756	0.9756	0.9756	0.9756	0.9756	0.9756	0.9756	0.9756	0.9756	0.9756	0.9756	0.9756	0.9756	0.9756	0.9756	0.9756	0.9756	0.9756	0.9756	0.9756	0.9756	0.9756	0.9756	0.9756	0.9756	0.9756	0.9756	0.9756	0.9756	0.9756	0.9756	0.9756	0.9756	0.9756	0.9756	0.9756	0.9756	0.9756	0.0244	0.9756
S00274	0.4146	0.4146	0.4146	0.4146	0.561	0.4146	0.561	0.4146	0.4146	0.4146	0.561	0.561	0.4146	0.561	0.561	0.4146	0.561	0.4146	0.4146	0.561	0.561	0.561	0.4146	0.561	0.561	0.561	0.561	0.561	0.561	0.561	0.561	0.561	0.561	0.561	0.4146	0.561	0.4146	0.4146	0.561	0.0244	0.4146
S00275	0.9268	0.9268	0.9268	0.9268	0.9268	0.9268	0.9268	0.9268	0.9268	0.9268	0.9268	0.9268	0.9268	0.0732	0.9268	0.9268	0.9268	0.9268	0.9268	0.9268	0.9268	0.9268	0.9268	0.9268	0.9268	0.9268	0.9268	0.9268	0.9268	0.9268	0.0732	0.9268	0.9268	0.9268	0.9268	0.9268	0.9268	0.9268	0.9268	0.0732	0.9268
S00276	0.3659	0.3659	0.3659	0.3659	0.6341	0.3659	0.6341	0.3659	0.3659	0.6341	0.6341	0.3659	0.3659	0.3659	0.6341	0.3659	0.6341	0.6341	0.6341	0.6341	0.6341	0.6341	0.3659	0.6341	0.6341	0.6341	0.6341	0.6341	0.6341	0.3659	0.3659	0.6341	0.6341	0.6341	0.3659	0.6341	0.6341	0.6341	0.6341	0.6341	0.6341
S00277	0.9756	0.9756	0.9756	0.9756	0.9756	0.9756	0.0244	0.9756	0.9756	0.9756	0.9756	0.9756	0.9756	0.9756	0.9756	0.9756	0.9756	0.9756	0.9756	0.9756	0.9756	0.9756	0.9756	0.9756	0.9756	0.9756	0.9756	0.9756	0.9756	0.9756	0.9756	0.9756	0.9756	0.9756	0.9756	0.9756	0.9756	0.9756	0.9756	0.9756	0.9756
S00278	0.9756	0.9756	0.9756	0.9756	0.9756	0.9756	0.9756	0.9756	0.9756	0.9756	0.9756	0.9756	0.9756	0.9756	0.9756	0.9756	0.9756	0.9756	0.9756	0.9756	0.9756	0.9756	0.9756	0.9756	0.9756	0.9756	0.9756	0.9756	0.9756	0.9756	0.9756	0.9756	0.9756	0.9756	0.9756	0.9756	0.9756	0.9756	0.9756	0.0244	0.9756
S00279	0.9756	0.9756	0.9756	0.9756	0.9756	0.9756	0.9756	0.9756	0.9756	0.9756	0.9756	0.9756	0.9756	0.9756	0.9756	0.9756	0.9756	0.9756	0.9756	0.9756	0.9756	0.9756	0.9756	0.9756	0.9756	0.9756	0.9756	0.9756	0.9756	0.9756	0.9756	0.9756	0.9756	0.9756	0.9756	0.9756	0.9756	0.9756	0.9756	0.0244	0.9756
S00280	0.9756	0.9756	0.9756	0.9756	0.9756	0.9756	0.9756	0.9756	0.9756	0.9756	0.9756	0.9756	0.9756	0.9756	0.9756	0.9756	0.9756	0.9756	0.9756	0.9756	0.9756	0.9756	0.9756	0.9756	0.9756	0.9756	0.9756	0.9756	0.9756	0.9756	0.9756	0.9756	0.9756	0.9756	0.9756	0.9756	0.9756	0.9756	0.9756	0.0244	0.9756
S00281	0.1707	0.8293	0.8293	0.1707	0.8293	0.8293	0.8293	0.1707	0.8293	0.8293	0.8293	0.1707	0.8293	0.8293	0.8293	0.1707	0.8293	0.8293	0.8293	0.8293	0.8293	0.8293	0.8293	0.8293	0.8293	0.8293	0.8293	0.8293	0.8293	0.1707	0.8293	0.8293	0.8293	0.8293	0.8293	0.8293	0.8293	0.8293	0.8293	0.8293	0.1707
S00282	0.3171	0.6829	0.6829	0.3171	0.6829	0.6829	0.6829	0.3171	0.6829	0.3171	0.6829	0.3171	0.6829	0.6829	0.6829	0.3171	0.3171	0.6829	0.3171	0.6829	0.6829	0.6829	0.6829	0.6829	0.6829	0.6829	0.6829	0.6829	0.6829	0.3171	0.6829	0.6829	0.6829	0.6829	0.6829	0.6829	0.3171	0.3171	0.6829	0.3171	0.3171
S00283	0.9756	0.9756	0.9756	0.9756	0.9756	0.9756	0.9756	0.9756	0.9756	0.9756	0.9756	0.9756	0.9756	0.9756	0.9756	0.9756	0.9756	0.9756	0.9756	0.9756	0.9756	0.9756	0.9756	0.9756	0.9756	0.9756	0.9756	0.9756	0.9756	0.9756	0.9756	0.9756	0.9756	0.9756	0.0244	0.9756	0.9756	0.9756	0.9756	0.9756	0.9756
S00284	0.7805	0.1951	0.7805	0.7805	0.7805	0.1951	0.7805	0.7805	0.1951	0.7805	0.1951	0.7805	0.1951	0.7805	0.1951	0.7805	0.7805	0.7805	0.7805	0.7805	0.7805	0.7805	0.7805	0.7805	0.7805	0.7805	0.7805	0.1951	0.7805	0.7805	0.7805	0.1951	0.7805	0.7805	0.0244	0.7805	0.7805	0.7805	0.7805	0.7805	0.7805
S00285	0.1707	0.8293	0.8293	0.1707	0.8293	0.8293	0.8293	0.1707	0.8293	0.8293	0.8293	0.1707	0.8293	0.8293	0.8293	0.1707	0.8293	0.8293	0.8293	0.8293	0.8293	0.8293	0.8293	0.8293	0.8293	0.8293	0.8293	0.8293	0.8293	0.1707	0.8293	0.8293	0.8293	0.8293	0.8293	0.8293	0.8293	0.8293	0.8293	0.8293	0.1707
S00286	0.9756	0.9756	0.9756	0.9756	0.9756	0.9756	0.9756	0.9756	0.9756	0.9756	0.9756	0.9756	0.9756	0.9756	0.9756	0.9756	0.9756	0.9756	0.9756	0.9756	0.9756	0.9756	0.9756	0.9756	0.9756	0.9756	0.9756	0.9756	0.9756	0.9756	0.9756	0.9756	0.9756	0.9756	0.9756	0.9756	0.9756	0.9756	0.9756	0.0244	0.9756
S00287	0.5122	0.5122	0.4878	0.5122	0.4878	0.5122	0.4878	0.5122	0.5122	0.4878	0.5122	0.5122	0.5122	0.4878	0.5122	0.5122	0.5122	0.4878	0.5122	0.4878	0.4878	0.4878	0.4878	0.4878	0.4878	0.4878	0.4878	0.5122	0.4878	0.5122	0.4878	0.5122	0.4878	0.4878	0.5122	0.4878	0.5122	0.5122	0.4878	0.5122	0.5122
S00288	0.5366	0.5366	0.4634	0.5366	0.4634	0.5366	0.4634	0.5366	0.5366	0.5366	0.5366	0.5366	0.5366	0.4634	0.5366	0.5366	0.5366	0.4634	0.5366	0.4634	0.4634	0.4634	0.4634	0.4634	0.4634	0.4634	0.4634	0.5366	0.4634	0.5366	0.4634	0.5366	0.4634	0.4634	0.5366	0.4634	0.5366	0.5366	0.4634	0.5366	0.5366
S00289	0.439	0.439	0.561	0.439	0.561	0.439	0.561	0.439	0.439	0.561	0.439	0.439	0.439	0.561	0.439	0.439	0.439	0.561	0.561	0.561	0.561	0.561	0.561	0.561	0.561	0.561	0.561	0.439	0.561	0.439	0.561	0.439	0.561	0.561	0.439	0.561	0.561	0.561	0.561	0.439	0.439
S00290	0.1463	0.3171	0.5366	0.1463	0.5366	0.3171	0.5366	0.1463	0.3171	0.5366	0.3171	0.1463	0.3171	0.5366	0.3171	0.1463	0.5366	0.5366	0.3171	0.5366	0.5366	0.5366	0.5366	0.5366	0.5366	0.5366	0.5366	0.3171	0.5366	0.1463	0.5366	0.3171	0.5366	0.5366	0.3171	0.5366	0.3171	0.3171	0.5366	0.5366	0.3171
S00291	0.9268	0.9268	0.9268	0.9268	0.9268	0.9268	0.9268	0.9268	0.9268	0.9268	0.9268	0.9268	0.9268	0.9268	0.9268	0.9268	0.0488	0.9268	0.9268	0.9268	0.9268	0.9268	0.9268	0.9268	0.9268	0.9268	0.9268	0.9268	0.9268	0.9268	0.9268	0.9268	0.9268	0.9268	0.9268	0.9268	0.9268	0.9268	0.9268	0.0488	0.0244
S00292	0.9512	0.9512	0.9512	0.9512	0.9512	0.9512	0.9512	0.9512	0.9512	0.9512	0.9512	0.9512	0.9512	0.9512	0.9512	0.9512	0.0488	0.9512	0.9512	0.9512	0.9512	0.9512	0.9512	0.9512	0.9512	0.9512	0.9512	0.9512	0.9512	0.9512	0.9512	0.9512	0.9512	0.9512	0.9512	0.9512	0.9512	0.9512	0.9512	0.0488	0.9512
S00293	0.9512	0.9512	0.9512	0.9512	0.9512	0.9512	0.9512	0.9512	0.9512	0.9512	0.9512	0.9512	0.9512	0.9512	0.9512	0.9512	0.0488	0.9512	0.9512	0.9512	0.9512	0.9512	0.9512	0.9512	0.9512	0.9512	0.9512	0.9512	0.9512	0.9512	0.9512	0.9512	0.9512	0.9512	0.9512	0.9512	0.9512	0.9512	0.9512	0.0488	0.9512
S00294	0.9512	0.9512	0.9512	0.9512	0.9512	0.9512	0.9512	0.9512	0.9512	0.9512	0.9512	0.9512	0.9512	0.9512	0.9512	0.9512	0.0488	0.9512	0.9512	0.9512	0.9512	0.9512	0.9512	0.9512	0.9512	0.9512	0.9512	0.9512	0.9512	0.9512	0.9512	0.9512	0.9512	0.9512	0.9512	0.9512	0.9512	0.9512	0.9512	0.0488	0.9512
S00295	0.9512	0.9512	0.9512	0.9512	0.9512	0.9512	0.9512	0.9512	0.9512	0.9512	0.9512	0.9512	0.9512	0.9512	0.9512	0.9512	0.0488	0.9512	0.9512	0.9512	0.9512	0.9512	0.9512	0.9512	0.9512	0.9512	0.9512	0.9512	0.9512	0.9512	0.9512	0.9512	0.9512	0.9512	0.9512	0.9512	0.9512	0.9512	0.9512	0.0488	0.9512
S00296	0.5122	0.5122	0.4878	0.5122	0.4878	0.5122	0.4878	0.5122	0.5122	0.4878	0.5122	0.5122	0.5122	0.5122	0.5122	0.5122	0.4878	0.4878	0.5122	0.4878	0.4878	0.4878	0.4878	0.4878	0.4878	0.4878	0.4878	0.5122	0.4878	0.5122	0.5122	0.5122	0.4878	0.4878	0.5122	0.4878	0.5122	0.5122	0.4878	0.4878	0.5122
S00297	0.1463	0.2439	0.6098	0.1463	0.6098	0.2439	0.6098	0.1463	0.2439	0.6098	0.2439	0.1463	0.2439	0.6098	0.2439	0.1463	0.6098	0.6098	0.6098	0.6098	0.6098	0.6098	0.6098	0.6098	0.6098	0.6098	0.6098	0.2439	0.6098	0.1463	0.6098	0.2439	0.6098	0.6098	0.2439	0.6098	0.6098	0.6098	0.6098	0.6098	0.2439
S00298	0.6829	0.6829	0.6829	0.6829	0.6829	0.6829	0.6829	0.6829	0.6829	0.6829	0.3171	0.3171	0.3171	0.6829	0.3171	0.6829	0.3171	0.6829	0.3171	0.6829	0.6829	0.6829	0.6829	0.6829	0.6829	0.6829	0.6829	0.3171	0.6829	0.6829	0.3171	0.3171	0.6829	0.6829	0.3171	0.6829	0.3171	0.3171	0.6829	0.3171	0.6829
S00299	0.9268	0.9268	0.9268	0.9268	0.9268	0.9268	0.9268	0.9268	0.9268	0.9268	0.9268	0.9268	0.9268	0.9268	0.9268	0.9268	0.0732	0.9268	0.9268	0.9268	0.9268	0.9268	0.9268	0.9268	0.9268	0.9268	0.9268	0.9268	0.9268	0.9268	0.9268	0.9268	0.9268	0.9268	0.9268	0.9268	0.9268	0.9268	0.9268	0.0732	0.0732
S00300	0.8537	0.8537	0.8537	0.8537	0.8537	0.8537	0.8537	0.8537	0.8537	0.8537	0.8537	0.1463	0.8537	0.1463	0.8537	0.8537	0.8537	0.8537	0.8537	0.8537	0.8537	0.8537	0.8537	0.8537	0.8537	0.8537	0.8537	0.8537	0.8537	0.8537	0.1463	0.8537	0.8537	0.8537	0.8537	0.8537	0.1463	0.1463	0.8537	0.8537	0.1463
S00301	0.9756	0.9756	0.9756	0.9756	0.9756	0.9756	0.9756	0.9756	0.9756	0.9756	0.9756	0.9756	0.9756	0.9756	0.9756	0.9756	0.9756	0.9756	0.9756	0.9756	0.9756	0.9756	0.9756	0.9756	0.9756	0.9756	0.9756	0.9756	0.9756	0.9756	0.0244	0.9756	0.9756	0.9756	0.9756	0.9756	0.9756	0.9756	0.9756	0.9756	0.9756
S00302	0.9268	0.9268	0.9268	0.9268	0.9268	0.9268	0.9268	0.9268	0.9268	0.9268	0.9268	0.0732	0.9268	0.0732	0.9268	0.9268	0.9268	0.9268	0.9268	0.9268	0.9268	0.9268	0.9268	0.9268	0.9268	0.9268	0.9268	0.9268	0.9268	0.9268	0.9268	0.9268	0.9268	0.9268	0.9268	0.9268	0.9268	0.9268	0.9268	0.9268	0.0732
S00303	0.9756	0.9756	0.9756	0.9756	0.9756	0.9756	0.9756	0.9756	0.9756	0.9756	0.9756	0.9756	0.9756	0.9756	0.9756	0.9756	0.9756	0.9756	0.9756	0.9756	0.9756	0.9756	0.9756	0.9756	0.9756	0.9756	0.9756	0.9756	0.9756	0.9756	0.0244	0.9756	0.9756	0.9756	0.9756	0.9756	0.9756	0.9756	0.9756	0.9756	0.9756
S00304	0.9024	0.9024	0.9024	0.9024	0.9024	0.9024	0.9024	0.9024	0.9024	0.9024	0.9024	0.0976	0.9024	0.0976	0.9024	0.9024	0.9024	0.9024	0.9024	0.9024	0.9024	0.9024	0.9024	0.9024	0.9024	0.9024	0.9024	0.9024	0.9024	0.9024	0.0976	0.9024	0.9024	0.9024	0.9024	0.9024	0.9024	0.9024	0.9024	0.9024	0.0976
S00305	0.9756	0.9756	0.9756	0.9756	0.9756	0.9756	0.9756	0.9756	0.9756	0.9756	0.9756	0.9756	0.9756	0.9756	0.9756	0.9756	0.9756	0.9756	0.9756	0.9756	0.9756	0.9756	0.9756	0.9756	0.9756	0.9756	0.9756	0.9756	0.9756	0.9756	0.0244	0.9756	0.9756	0.9756	0.9756	0.9756	0.9756	0.9756	0.9756	0.9756	0.9756
S00306	0.9512	0.9512	0.9512	0.9512	0.9512	0.9512	0.9512	0.9512	0.9512	0.9512	0.9512	0.9512	0.9512	0.9512	0.9512	0.9512	0.9512	0.9512	0.9512	0.9512	0.9512	0.9512	0.9512	0.9512	0.9512	0.9512	0.9512	0.9512	0.9512	0.9512	0.0488	0.9512	0.9512	0.9512	0.9512	0.9512	0.9512	0.9512	0.9512	0.9512	0.0488
S00307	0.9756	0.9756	0.9756	0.9756	0.9756	0.9756	0.9756	0.9756	0.9756	0.9756	0.9756	0.9756	0.9756	0.9756	0.9756	0.9756	0.9756	0.9756	0.9756	0.9756	0.9756	0.9756	0.9756	0.9756	0.9756	0.9756	0.9756	0.9756	0.9756	0.9756	0.0244	0.9756	0.9756	0.9756	0.9756	0.9756	0.9756	0.9756	0.9756	0.9756	0.9756
S00308	0.9512	0.9512	0.9512	0.9512	0.9512	0.9512	0.9512	0.9512	0.9512	0.9512	0.9512	0.9512	0.9512	0.9512	0.9512	0.9512	0.9512	0.9512	0.9512	0.9512	0.9512	0.9512	0.9512	0.9512	0.9512	0.9512	0.9512	0.9512	0.9512	0.9512	0.0488	0.9512	0.9512	0.9512	0.9512	0.9512	0.9512	0.9512	0.9512	0.9512	0.0488
S00309	0.9512	0.9512	0.9512	0.9512	0.9512	0.9512	0.9512	0.9512	0.9512	0.9512	0.9512	0.9512	0.9512	0.9512	0.9512	0.9512	0.9512	0.9512	0.9512	0.9512	0.9512	0.9512	0.9512	0.9512	0.9512	0.9512	0.9512	0.9512	0.9512	0.9512	0.0488	0.9512	0.9512	0.9512	0.9512	0.9512	0.9512	0.9512	0.9512	0.9512	0.0488
S00310	0.9756	0.9756	0.9756	0.9756	0.9756	0.9756	0.9756	0.9756	0.9756	0.9756	0.9756	0.9756	0.9756	0.9756	0.9756	0.9756	0.9756	0.0244	0.9756	0.9756	0.9756	0.9756	0.9756	0.9756	0.9756	0.9756	0.9756	0.9756	0.9756	0.9756	0.9756	0.9756	0.9756	0.9756	0.9756	0.9756	0.9756	0.9756	0.9756	0.9756	0.9756
S00311	0.3659	0.3659	0.3659	0.3659	0.5366	0.5366	0.3659	0.3659	0.3659	0.3659	0.5366	0.5366	0.5366	0.5366	0.5366	0.3659	0.0732	0.3659	0.3659	0.5366	0.5366	0.5366	0.5366	0.5366	0.5366	0.5366	0.5366	0.5366	0.5366	0.3659	0.0732	0.5366	0.5366	0.5366	0.3659	0.5366	0.3659	0.3659	0.5366	0.0732	0.0244
S00312	0.3659	0.6341	0.3659	0.3659	0.3659	0.6341	0.6341	0.3659	0.6341	0.6341	0.6341	0.6341	0.6341	0.6341	0.6341	0.3659	0.3659	0.3659	0.3659	0.6341	0.6341	0.6341	0.6341	0.6341	0.6341	0.6341	0.6341	0.6341	0.6341	0.3659	0.3659	0.6341	0.6341	0.6341	0.3659	0.6341	0.3659	0.3659	0.6341	0.3659	0.6341
S00313	0.9756	0.9756	0.9756	0.9756	0.9756	0.9756	0.9756	0.9756	0.9756	0.9756	0.9756	0.9756	0.9756	0.9756	0.9756	0.9756	0.9756	0.9756	0.9756	0.9756	0.9756	0.9756	0.9756	0.9756	0.9756	0.9756	0.9756	0.9756	0.9756	0.9756	0.9756	0.9756	0.9756	0.9756	0.9756	0.9756	0.9756	0.9756	0.9756	0.9756	0.0244
S00314	0.4634	0.4634	0.4634	0.4634	0.5366	0.5366	0.4634	0.4634	0.4634	0.4634	0.5366	0.5366	0.5366	0.5366	0.5366	0.4634	0.4634	0.4634	0.4634	0.5366	0.5366	0.5366	0.5366	0.5366	0.5366	0.5366	0.5366	0.5366	0.5366	0.4634	0.4634	0.5366	0.5366	0.5366	0.4634	0.5366	0.4634	0.4634	0.5366	0.4634	0.4634
S00315	0.9756	0.9756	0.9756	0.9756	0.9756	0.9756	0.9756	0.9756	0.9756	0.9756	0.9756	0.9756	0.9756	0.9756	0.9756	0.9756	0.9756	0.9756	0.9756	0.9756	0.9756	0.9756	0.9756	0.9756	0.9756	0.9756	0.9756	0.9756	0.9756	0.9756	0.0244	0.9756	0.9756	0.9756	0.9756	0.9756	0.9756	0.9756	0.9756	0.9756	0.9756
S00316	0.2927	0.7073	0.2927	0.2927	0.2927	0.7073	0.7073	0.2927	0.7073	0.7073	0.7073	0.7073	0.7073	0.7073	0.7073	0.2927	0.7073	0.2927	0.2927	0.7073	0.7073	0.7073	0.7073	0.7073	0.7073	0.7073	0.7073	0.7073	0.7073	0.2927	0.7073	0.7073	0.7073	0.7073	0.2927	0.7073	0.2927	0.2927	0.7073	0.7073	0.7073
S00317	0.4146	0.4146	0.4146	0.4146	0.5854	0.5854	0.4146	0.4146	0.4146	0.4146	0.5854	0.5854	0.5854	0.5854	0.5854	0.4146	0.4146	0.4146	0.4146	0.5854	0.5854	0.5854	0.5854	0.5854	0.5854	0.5854	0.5854	0.5854	0.5854	0.4146	0.4146	0.5854	0.5854	0.5854	0.5854	0.5854	0.4146	0.4146	0.5854	0.4146	0.5854
S00318	0.4146	0.4146	0.4146	0.4146	0.4146	0.4146	0.4146	0.4146	0.4146	0.5854	0.5854	0.5854	0.4146	0.5854	0.4146	0.4146	0.5854	0.5854	0.5854	0.5854	0.5854	0.5854	0.5854	0.5854	0.5854	0.5854	0.5854	0.5854	0.5854	0.4146	0.5854	0.4146	0.5854	0.5854	0.4146	0.5854	0.5854	0.5854	0.4146	0.4146	0.5854
S00319	0.3659	0.3659	0.3659	0.3659	0.6341	0.6341	0.3659	0.3659	0.3659	0.3659	0.6341	0.6341	0.6341	0.6341	0.6341	0.3659	0.6341	0.3659	0.3659	0.6341	0.6341	0.6341	0.6341	0.6341	0.6341	0.6341	0.6341	0.6341	0.6341	0.3659	0.3659	0.6341	0.6341	0.6341	0.6341	0.6341	0.3659	0.3659	0.6341	0.6341	0.6341
S00320	0.9512	0.9512	0.9512	0.9512	0.9512	0.9512	0.9512	0.9512	0.9512	0.9512	0.9512	0.9512	0.9512	0.9512	0.9512	0.9512	0.0488	0.9512	0.9512	0.9512	0.9512	0.9512	0.9512	0.9512	0.9512	0.9512	0.9512	0.9512	0.9512	0.9512	0.9512	0.9512	0.9512	0.9512	0.9512	0.9512	0.9512	0.9512	0.9512	0.0488	0.9512
S00321	0.8537	0.8537	0.8537	0.8537	0.8537	0.8537	0.8537	0.8537	0.8537	0.8537	0.1463	0.1463	0.1463	0.1463	0.1463	0.8537	0.8537	0.8537	0.8537	0.8537	0.8537	0.8537	0.8537	0.8537	0.8537	0.8537	0.8537	0.8537	0.8537	0.8537	0.8537	0.1463	0.8537	0.8537	0.8537	0.8537	0.8537	0.8537	0.8537	0.8537	0.8537
S00322	0.9512	0.9512	0.9512	0.9512	0.9512	0.9512	0.9512	0.9512	0.9512	0.9512	0.9512	0.9512	0.9512	0.9512	0.9512	0.9512	0.0488	0.9512	0.9512	0.9512	0.9512	0.9512	0.9512	0.9512	0.9512	0.9512	0.9512	0.9512	0.9512	0.9512	0.9512	0.9512	0.9512	0.9512	0.9512	0.9512	0.9512	0.9512	0.9512	0.0488	0.9512
S00323	0.9512	0.9512	0.9512	0.9512	0.9512	0.9512	0.9512	0.9512	0.9512	0.9512	0.9512	0.9512	0.9512	0.9512	0.9512	0.9512	0.0488	0.9512	0.9512	0.9512	0.9512	0.9512	0.9512	0.9512	0.9512	0.9512	0.9512	0.9512	0.9512	0.9512	0.9512	0.9512	0.9512	0.9512	0.9512	0.9512	0.9512	0.9512	0.9512	0.0488	0.9512
S00324	0.9512	0.9512	0.9512	0.9512	0.9512	0.9512	0.9512	0.9512	0.9512	0.9512	0.9512	0.9512	0.9512	0.9512	0.9512	0.9512	0.0488	0.9512	0.9512	0.9512	0.9512	0.9512	0.9512	0.9512	0.9512	0.9512	0.9512	0.9512	0.9512	0.9512	0.9512	0.9512	0.9512	0.9512	0.9512	0.9512	0.9512	0.9512	0.9512	0.0488	0.9512
S00325	0.9512	0.9512	0.9512	0.9512	0.9512	0.9512	0.9512	0.9512	0.9512	0.9512	0.9512	0.9512	0.9512	0.9512	0.9512	0.9512	0.0488	0.9512	0.9512	0.9512	0.9512	0.9512	0.9512	0.9512	0.9512	0.9512	0.9512	0.9512	0.9512	0.9512	0.9512	0.9512	0.9512	0.9512	0.9512	0.9512	0.9512	0.9512	0.9512	0.0488	0.9512
S00326	0.3902	0.6098	0.3902	0.3902	0.3902	0.6098	0.6098	0.3902	0.6098	0.6098	0.6098	0.6098	0.6098	0.6098	0.6098	0.3902	0.3902	0.3902	0.3902	0.6098	0.6098	0.6098	0.6098	0.6098	0.6098	0.6098	0.6098	0.6098	0.6098	0.3902	0.3902	0.6098	0.3902	0.6098	0.3902	0.6098	0.3902	0.3902	0.6098	0.3902	0.6098
S00327	0.5366	0.5366	0.5366	0.5366	0.4634	0.5366	0.5366	0.5366	0.5366	0.5366	0.4634	0.5366	0.4634	0.4634	0.4634	0.5366	0.5366	0.5366	0.5366	0.4634	0.5366	0.4634	0.4634	0.4634	0.4634	0.4634	0.4634	0.4634	0.4634	0.5366	0.4634	0.4634	0.5366	0.5366	0.4634	0.4634	0.5366	0.5366	0.5366	0.5366	0.4634
S00328	0.4878	0.5122	0.4878	0.4878	0.4878	0.5122	0.5122	0.4878	0.4878	0.5122	0.5122	0.4878	0.5122	0.5122	0.5122	0.4878	0.4878	0.4878	0.4878	0.5122	0.4878	0.5122	0.5122	0.5122	0.5122	0.5122	0.5122	0.5122	0.5122	0.4878	0.5122	0.5122	0.4878	0.4878	0.5122	0.5122	0.4878	0.4878	0.4878	0.4878	0.4878
S00329	0.9512	0.9512	0.9512	0.9512	0.9512	0.9512	0.9512	0.9512	0.9512	0.9512	0.9512	0.9512	0.9512	0.9512	0.9512	0.9512	0.0488	0.9512	0.9512	0.9512	0.9512	0.9512	0.9512	0.9512	0.9512	0.9512	0.9512	0.9512	0.9512	0.9512	0.9512	0.9512	0.9512	0.9512	0.9512	0.9512	0.9512	0.9512	0.9512	0.0488	0.9512
S00330	0.6829	0.6829	0.6829	0.6829	0.6829	0.6829	0.6829	0.6829	0.6829	0.6829	0.3171	0.3171	0.3171	0.3171	0.3171	0.6829	0.6829	0.6829	0.6829	0.6829	0.3171	0.3171	0.3171	0.3171	0.6829	0.6829	0.3171	0.3171	0.6829	0.6829	0.6829	0.3171	0.6829	0.3171	0.6829	0.6829	0.6829	0.6829	0.6829	0.6829	0.6829
S00331	0.9512	0.9512	0.9512	0.9512	0.9512	0.9512	0.9512	0.9512	0.9512	0.9512	0.9512	0.9512	0.9512	0.9512	0.9512	0.9512	0.0488	0.9512	0.9512	0.9512	0.9512	0.9512	0.9512	0.9512	0.9512	0.9512	0.9512	0.9512	0.9512	0.9512	0.9512	0.9512	0.9512	0.9512	0.9512	0.9512	0.9512	0.9512	0.9512	0.0488	0.9512
S00332	0.4146	0.4146	0.4146	0.4146	0.5854	0.4146	0.4146	0.4146	0.4146	0.4146	0.5854	0.5854	0.5854	0.5854	0.5854	0.4146	0.4146	0.5854	0.4146	0.5854	0.5854	0.5854	0.5854	0.5854	0.5854	0.5854	0.5854	0.5854	0.5854	0.4146	0.4146	0.5854	0.5854	0.5854	0.5854	0.5854	0.5854	0.5854	0.4146	0.4146	0.4146
S00333	0.878	0.878	0.878	0.878	0.878	0.878	0.878	0.878	0.878	0.878	0.878	0.878	0.878	0.878	0.878	0.878	0.878	0.878	0.878	0.122	0.122	0.878	0.878	0.878	0.878	0.878	0.878	0.878	0.878	0.878	0.878	0.878	0.878	0.122	0.122	0.122	0.878	0.878	0.878	0.878	0.878
S00334	0.9024	0.9024	0.9024	0.9024	0.9024	0.9024	0.9024	0.9024	0.9024	0.9024	0.9024	0.9024	0.9024	0.9024	0.9024	0.9024	0.9024	0.9024	0.9024	0.9024	0.9024	0.0976	0.9024	0.9024	0.9024	0.9024	0.9024	0.9024	0.9024	0.9024	0.9024	0.9024	0.9024	0.9024	0.9024	0.9024	0.0976	0.0976	0.9024	0.9024	0.0976
S00335	0.8049	0.8049	0.8049	0.8049	0.8049	0.8049	0.8049	0.8049	0.8049	0.8049	0.8049	0.8049	0.8049	0.8049	0.8049	0.8049	0.1951	0.8049	0.8049	0.1951	0.1951	0.8049	0.8049	0.8049	0.8049	0.8049	0.8049	0.8049	0.8049	0.8049	0.8049	0.8049	0.1951	0.1951	0.1951	0.1951	0.8049	0.8049	0.8049	0.1951	0.8049
S00336	0.8537	0.8537	0.8537	0.8537	0.8537	0.8537	0.8537	0.8537	0.8537	0.8537	0.8537	0.8537	0.8537	0.8537	0.8537	0.8537	0.1463	0.8537	0.8537	0.8537	0.1463	0.8537	0.8537	0.8537	0.8537	0.8537	0.8537	0.8537	0.8537	0.8537	0.1463	0.8537	0.8537	0.1463	0.8537	0.8537	0.8537	0.8537	0.8537	0.1463	0.1463
S00337	0.3902	0.6098	0.3902	0.3902	0.3902	0.6098	0.6098	0.3902	0.3902	0.6098	0.6098	0.3902	0.6098	0.6098	0.6098	0.3902	0.3902	0.6098	0.6098	0.6098	0.3902	0.6098	0.6098	0.6098	0.6098	0.6098	0.6098	0.6098	0.6098	0.3902	0.6098	0.6098	0.6098	0.3902	0.6098	0.6098	0.3902	0.3902	0.3902	0.3902	0.6098
S00338	0.3659	0.6341	0.3659	0.3659	0.3659	0.6341	0.6341	0.3659	0.3659	0.6341	0.6341	0.3659	0.6341	0.6341	0.6341	0.3659	0.3659	0.6341	0.6341	0.6341	0.3659	0.6341	0.6341	0.6341	0.6341	0.6341	0.6341	0.6341	0.6341	0.3659	0.6341	0.6341	0.6341	0.3659	0.6341	0.6341	0.6341	0.6341	0.3659	0.3659	0.3659
S00339	0.6341	0.6341	0.6341	0.6341	0.6341	0.6341	0.6341	0.6341	0.6341	0.6341	0.3659	0.3659	0.3659	0.6341	0.3659	0.6341	0.6341	0.6341	0.6341	0.6341	0.3659	0.6341	0.3659	0.3659	0.6341	0.6341	0.3659	0.3659	0.6341	0.6341	0.3659	0.3659	0.6341	0.3659	0.6341	0.6341	0.3659	0.3659	0.6341	0.6341	0.3659
S00340	0.6341	0.6341	0.6341	0.6341	0.6341	0.6341	0.6341	0.6341	0.6341	0.6341	0.3659	0.3659	0.3659	0.6341	0.3659	0.6341	0.6341	0.6341	0.6341	0.6341	0.3659	0.6341	0.3659	0.3659	0.6341	0.6341	0.3659	0.3659	0.6341	0.6341	0.3659	0.3659	0.6341	0.3659	0.6341	0.6341	0.3659	0.3659	0.6341	0.6341	0.3659
S00341	0.6829	0.3171	0.6829	0.6829	0.6829	0.3171	0.3171	0.6829	0.6829	0.3171	0.6829	0.6829	0.6829	0.3171	0.6829	0.6829	0.6829	0.3171	0.3171	0.3171	0.6829	0.6829	0.6829	0.6829	0.3171	0.3171	0.6829	0.6829	0.3171	0.6829	0.6829	0.6829	0.6829	0.6829	0.3171	0.3171	0.6829	0.6829	0.6829	0.6829	0.6829
S00342	0.5854	0.4146	0.5854	0.5854	0.5854	0.4146	0.4146	0.5854	0.5854	0.4146	0.5854	0.5854	0.5854	0.4146	0.5854	0.5854	0.5854	0.4146	0.4146	0.4146	0.5854	0.5854	0.5854	0.5854	0.4146	0.4146	0.5854	0.5854	0.4146	0.5854	0.4146	0.5854	0.5854	0.5854	0.4146	0.4146	0.4146	0.4146	0.5854	0.5854	0.4146
S00343	0.6098	0.6098	0.6098	0.6098	0.6098	0.6098	0.6098	0.6098	0.6098	0.6098	0.3902	0.3902	0.3902	0.6098	0.3902	0.6098	0.6098	0.6098	0.6098	0.6098	0.3902	0.3902	0.3902	0.3902	0.6098	0.6098	0.3902	0.3902	0.6098	0.6098	0.3902	0.3902	0.6098	0.3902	0.6098	0.6098	0.3902	0.3902	0.6098	0.6098	0.3902
S00344	0.9024	0.9024	0.9024	0.9024	0.9024	0.9024	0.9024	0.9024	0.9024	0.9024	0.9024	0.9024	0.9024	0.9024	0.9024	0.9024	0.9024	0.9024	0.9024	0.9024	0.9024	0.9024	0.9024	0.9024	0.9024	0.9024	0.9024	0.9024	0.9024	0.9024	0.0976	0.9024	0.9024	0.9024	0.9024	0.9024	0.0976	0.0976	0.9024	0.9024	0.0976
S00345	0.9024	0.9024	0.9024	0.9024	0.9024	0.9024	0.9024	0.9024	0.9024	0.9024	0.9024	0.9024	0.9024	0.9024	0.9024	0.9024	0.9024	0.9024	0.9024	0.9024	0.9024	0.9024	0.9024	0.9024	0.9024	0.9024	0.9024	0.9024	0.9024	0.9024	0.0976	0.9024	0.9024	0.9024	0.9024	0.9024	0.0976	0.0976	0.9024	0.9024	0.0976
S00346	0.2683	0.7317	0.2683	0.2683	0.2683	0.7317	0.7317	0.2683	0.2683	0.7317	0.7317	0.7317	0.7317	0.7317	0.7317	0.2683	0.2683	0.7317	0.7317	0.7317	0.7317	0.7317	0.7317	0.7317	0.7317	0.7317	0.7317	0.7317	0.7317	0.2683	0.7317	0.7317	0.7317	0.7317	0.7317	0.7317	0.7317	0.7317	0.2683	0.2683	0.7317
S00347	0.6098	0.6098	0.6098	0.6098	0.6098	0.6098	0.6098	0.6098	0.6098	0.6098	0.3902	0.3902	0.3902	0.6098	0.3902	0.6098	0.6098	0.6098	0.6098	0.6098	0.3902	0.6098	0.3902	0.3902	0.6098	0.6098	0.3902	0.3902	0.6098	0.6098	0.3902	0.3902	0.3902	0.3902	0.6098	0.6098	0.3902	0.3902	0.6098	0.6098	0.3902
S00348	0.5854	0.4146	0.5854	0.5854	0.5854	0.4146	0.4146	0.5854	0.5854	0.4146	0.5854	0.5854	0.5854	0.4146	0.5854	0.5854	0.5854	0.4146	0.4146	0.4146	0.5854	0.5854	0.5854	0.5854	0.4146	0.4146	0.5854	0.5854	0.4146	0.5854	0.4146	0.5854	0.5854	0.5854	0.4146	0.4146	0.4146	0.4146	0.5854	0.5854	0.4146
S00349	0.2683	0.7317	0.2683	0.2683	0.2683	0.7317	0.7317	0.2683	0.2683	0.7317	0.7317	0.7317	0.7317	0.7317	0.7317	0.2683	0.2683	0.7317	0.7317	0.7317	0.7317	0.7317	0.7317	0.7317	0.7317	0.7317	0.7317	0.7317	0.7317	0.2683	0.7317	0.7317	0.7317	0.7317	0.7317	0.7317	0.7317	0.7317	0.2683	0.2683	0.7317
S00350	0.2927	0.7073	0.2927	0.2927	0.2927	0.7073	0.7073	0.2927	0.2927	0.7073	0.7073	0.7073	0.7073	0.7073	0.7073	0.2927	0.2927	0.7073	0.7073	0.7073	0.7073	0.7073	0.7073	0.7073	0.7073	0.7073	0.7073	0.7073	0.7073	0.2927	0.7073	0.7073	0.2927	0.7073	0.7073	0.7073	0.7073	0.7073	0.2927	0.2927	0.7073
S00351	0.2195	0.2439	0.2439	0.2195	0.2195	0.2439	0.2439	0.2195	0.2439	0.2439	0.5366	0.5366	0.5366	0.5366	0.5366	0.2195	0.2195	0.2195	0.2439	0.5366	0.5366	0.5366	0.5366	0.5366	0.5366	0.2439	0.5366	0.5366	0.5366	0.2195	0.5366	0.5366	0.2439	0.5366	0.5366	0.5366	0.5366	0.5366	0.2439	0.2195	0.5366
S00352	0.2195	0.7805	0.7805	0.2195	0.2195	0.7805	0.7805	0.2195	0.7805	0.7805	0.7805	0.7805	0.7805	0.7805	0.7805	0.2195	0.2195	0.2195	0.7805	0.7805	0.7805	0.7805	0.7805	0.7805	0.7805	0.7805	0.7805	0.7805	0.7805	0.2195	0.7805	0.7805	0.7805	0.7805	0.7805	0.7805	0.7805	0.7805	0.7805	0.2195	0.7805
S00353	0.7805	0.2195	0.2195	0.7805	0.7805	0.2195	0.2195	0.7805	0.2195	0.7805	0.7805	0.7805	0.7805	0.7805	0.7805	0.7805	0.2195	0.7805	0.2195	0.7805	0.7805	0.7805	0.7805	0.7805	0.7805	0.7805	0.7805	0.7805	0.7805	0.7805	0.7805	0.7805	0.7805	0.7805	0.7805	0.7805	0.7805	0.7805	0.2195	0.2195	0.7805
S00354	0.7561	0.2439	0.2439	0.7561	0.7561	0.2439	0.2439	0.7561	0.2439	0.7561	0.7561	0.7561	0.7561	0.7561	0.7561	0.7561	0.2439	0.7561	0.2439	0.7561	0.7561	0.7561	0.7561	0.7561	0.7561	0.7561	0.7561	0.7561	0.7561	0.7561	0.7561	0.7561	0.2439	0.7561	0.7561	0.7561	0.7561	0.7561	0.2439	0.2439	0.7561
S00355	0.7561	0.2439	0.2439	0.7561	0.7561	0.2439	0.2439	0.7561	0.2439	0.7561	0.7561	0.7561	0.7561	0.7561	0.7561	0.7561	0.2439	0.7561	0.2439	0.7561	0.7561	0.7561	0.7561	0.7561	0.7561	0.7561	0.7561	0.7561	0.7561	0.7561	0.7561	0.7561	0.2439	0.7561	0.7561	0.7561	0.7561	0.7561	0.2439	0.2439	0.7561
S00356	0.7561	0.2439	0.2439	0.7561	0.7561	0.2439	0.2439	0.7561	0.2439	0.7561	0.7561	0.7561	0.7561	0.7561	0.7561	0.7561	0.2439	0.7561	0.2439	0.7561	0.7561	0.7561	0.7561	0.7561	0.7561	0.7561	0.7561	0.7561	0.7561	0.7561	0.7561	0.7561	0.2439	0.7561	0.7561	0.7561	0.7561	0.7561	0.2439	0.2439	0.7561
S00357	0.7561	0.2439	0.2439	0.7561	0.7561	0.2439	0.2439	0.7561	0.2439	0.7561	0.7561	0.7561	0.7561	0.7561	0.7561	0.7561	0.2439	0.7561	0.2439	0.7561	0.7561	0.7561	0.7561	0.7561	0.7561	0.7561	0.7561	0.7561	0.7561	0.7561	0.7561	0.7561	0.2439	0.7561	0.7561	0.7561	0.7561	0.7561	0.2439	0.2439	0.7561
S00358	0.7805	0.2195	0.2195	0.7805	0.7805	0.2195	0.2195	0.7805	0.2195	0.7805	0.7805	0.7805	0.7805	0.7805	0.7805	0.7805	0.2195	0.7805	0.2195	0.7805	0.7805	0.7805	0.7805	0.7805	0.7805	0.7805	0.7805	0.7805	0.7805	0.7805	0.7805	0.7805	0.7805	0.7805	0.7805	0.7805	0.7805	0.7805	0.2195	0.2195	0.7805
S00359	0.7805	0.2195	0.2195	0.7805	0.7805	0.2195	0.2195	0.7805	0.2195	0.7805	0.7805	0.7805	0.7805	0.7805	0.7805	0.7805	0.2195	0.7805	0.2195	0.7805	0.7805	0.7805	0.7805	0.7805	0.7805	0.7805	0.7805	0.7805	0.7805	0.7805	0.7805	0.7805	0.7805	0.7805	0.7805	0.7805	0.7805	0.7805	0.2195	0.2195	0.7805
S00360	0.7805	0.7805	0.7805	0.7805	0.7805	0.7805	0.7805	0.7805	0.7805	0.2195	0.2195	0.2195	0.2195	0.2195	0.2195	0.7805	0.7805	0.7805	0.7805	0.7805	0.2195	0.7805	0.7805	0.7805	0.7805	0.7805	0.7805	0.7805	0.7805	0.7805	0.7805	0.2195	0.7805	0.2195	0.7805	0.7805	0.7805	0.7805	0.7805	0.7805	0.7805
S00361	0.9268	0.9268	0.9268	0.9268	0.9268	0.9268	0.9268	0.9268	0.9268	0.9268	0.9268	0.9268	0.9268	0.9268	0.9268	0.9268	0.9268	0.9268	0.9268	0.9268	0.9268	0.9268	0.9268	0.9268	0.9268	0.9268	0.9268	0.9268	0.9268	0.9268	0.0732	0.9268	0.9268	0.9268	0.9268	0.9268	0.0732	0.0732	0.9268	0.9268	0.9268
S00362	0.9268	0.9268	0.9268	0.9268	0.9268	0.9268	0.9268	0.9268	0.9268	0.9268	0.9268	0.9268	0.9268	0.9268	0.9268	0.9268	0.9268	0.9268	0.9268	0.9268	0.9268	0.9268	0.9268	0.9268	0.9268	0.9268	0.9268	0.9268	0.9268	0.9268	0.0732	0.9268	0.9268	0.9268	0.9268	0.9268	0.0732	0.0732	0.9268	0.9268	0.9268
S00363	0.3902	0.3902	0.3902	0.3902	0.3902	0.3902	0.3902	0.3902	0.3902	0.6098	0.6098	0.6098	0.6098	0.6098	0.6098	0.3902	0.6098	0.3902	0.3902	0.6098	0.6098	0.6098	0.6098	0.6098	0.6098	0.6098	0.6098	0.6098	0.6098	0.3902	0.6098	0.6098	0.3902	0.6098	0.6098	0.6098	0.6098	0.6098	0.3902	0.3902	0.6098
S00364	0.9756	0.9756	0.9756	0.9756	0.9756	0.9756	0.9756	0.9756	0.9756	0.9756	0.9756	0.0244	0.9756	0.9756	0.9756	0.9756	0.9756	0.9756	0.9756	0.9756	0.9756	0.9756	0.9756	0.9756	0.9756	0.9756	0.9756	0.9756	0.9756	0.9756	0.9756	0.9756	0.9756	0.9756	0.9756	0.9756	0.9756	0.9756	0.9756	0.9756	0.9756
S00365	0.9756	0.9756	0.9756	0.9756	0.9756	0.9756	0.9756	0.9756	0.9756	0.9756	0.9756	0.0244	0.9756	0.9756	0.9756	0.9756	0.9756	0.9756	0.9756	0.9756	0.9756	0.9756	0.9756	0.9756	0.9756	0.9756	0.9756	0.9756	0.9756	0.9756	0.9756	0.9756	0.9756	0.9756	0.9756	0.9756	0.9756	0.9756	0.9756	0.9756	0.9756
S00366	0.7073	0.7073	0.7073	0.7073	0.7073	0.7073	0.7073	0.7073	0.7073	0.2439	0.2439	0.0488	0.2439	0.2439	0.2439	0.7073	0.7073	0.7073	0.7073	0.7073	0.2439	0.7073	0.7073	0.7073	0.7073	0.7073	0.7073	0.7073	0.7073	0.7073	0.7073	0.2439	0.7073	0.2439	0.2439	0.2439	0.7073	0.7073	0.7073	0.7073	0.0488
S00367	0.4634	0.4634	0.4634	0.4634	0.4634	0.4634	0.4634	0.4634	0.4634	0.5122	0.5122	0.0244	0.5122	0.5122	0.5122	0.4634	0.5122	0.5122	0.4634	0.5122	0.5122	0.5122	0.5122	0.5122	0.5122	0.5122	0.5122	0.5122	0.5122	0.4634	0.4634	0.5122	0.4634	0.5122	0.5122	0.5122	0.4634	0.4634	0.4634	0.4634	0.4634
S00368	0.9024	0.9024	0.9024	0.9024	0.9024	0.9024	0.9024	0.9024	0.9024	0.9024	0.9024	0.0976	0.9024	0.9024	0.9024	0.9024	0.9024	0.9024	0.9024	0.9024	0.9024	0.9024	0.9024	0.9024	0.9024	0.9024	0.9024	0.9024	0.9024	0.9024	0.0976	0.9024	0.9024	0.9024	0.9024	0.9024	0.0976	0.0976	0.9024	0.9024	0.9024
S00369	0.9756	0.9756	0.9756	0.9756	0.9756	0.9756	0.9756	0.9756	0.9756	0.9756	0.9756	0.0244	0.9756	0.9756	0.9756	0.9756	0.9756	0.9756	0.9756	0.9756	0.9756	0.9756	0.9756	0.9756	0.9756	0.9756	0.9756	0.9756	0.9756	0.9756	0.9756	0.9756	0.9756	0.9756	0.9756	0.9756	0.9756	0.9756	0.9756	0.9756	0.9756
S00370	0.9756	0.9756	0.9756	0.9756	0.9756	0.9756	0.9756	0.9756	0.9756	0.9756	0.9756	0.0244	0.9756	0.9756	0.9756	0.9756	0.9756	0.9756	0.9756	0.9756	0.9756	0.9756	0.9756	0.9756	0.9756	0.9756	0.9756	0.9756	0.9756	0.9756	0.9756	0.9756	0.9756	0.9756	0.9756	0.9756	0.9756	0.9756	0.9756	0.9756	0.9756
S00371	0.9756	0.9756	0.9756	0.9756	0.9756	0.9756	0.9756	0.9756	0.9756	0.9756	0.9756	0.0244	0.9756	0.9756	0.9756	0.9756	0.9756	0.9756	0.9756	0.9756	0.9756	0.9756	0.9756	0.9756	0.9756	0.9756	0.9756	0.9756	0.9756	0.9756	0.9756	0.9756	0.9756	0.9756	0.9756	0.9756	0.9756	0.9756	0.9756	0.9756	0.9756
S00372	0.9756	0.9756	0.9756	0.9756	0.9756	0.9756	0.9756	0.9756	0.9756	0.9756	0.9756	0.0244	0.9756	0.9756	0.9756	0.9756	0.9756	0.9756	0.9756	0.9756	0.9756	0.9756	0.9756	0.9756	0.9756	0.9756	0.9756	0.9756	0.9756	0.9756	0.9756	0.9756	0.9756	0.9756	0.9756	0.9756	0.9756	0.9756	0.9756	0.9756	0.9756
S00373	0.9512	0.9512	0.9512	0.9512	0.9512	0.9512	0.9512	0.9512	0.9512	0.9512	0.9512	0.0244	0.9512	0.9512	0.9512	0.9512	0.9512	0.9512	0.9512	0.9512	0.9512	0.9512	0.9512	0.9512	0.9512	0.9512	0.9512	0.9512	0.9512	0.9512	0.9512	0.9512	0.9512	0.9512	0.9512	0.9512	0.9512	0.9512	0.9512	0.9512	0.0244
S00374	0.9756	0.9756	0.9756	0.9756	0.9756	0.9756	0.9756	0.9756	0.9756	0.9756	0.9756	0.9756	0.9756	0.9756	0.9756	0.9756	0.9756	0.9756	0.9756	0.9756	0.9756	0.9756	0.9756	0.9756	0.9756	0.9756	0.9756	0.9756	0.9756	0.9756	0.9756	0.9756	0.9756	0.9756	0.9756	0.9756	0.9756	0.9756	0.9756	0.9756	0.0244
S00375	0.9756	0.9756	0.9756	0.9756	0.9756	0.9756	0.9756	0.9756	0.9756	0.9756	0.9756	0.9756	0.9756	0.9756	0.9756	0.9756	0.9756	0.9756	0.9756	0.9756	0.9756	0.9756	0.9756	0.9756	0.9756	0.9756	0.9756	0.9756	0.9756	0.9756	0.9756	0.9756	0.9756	0.9756	0.9756	0.9756	0.9756	0.9756	0.9756	0.9756	0.0244
S00376	0.9512	0.9512	0.9512	0.9512	0.9512	0.9512	0.9512	0.9512	0.9512	0.9512	0.9512	0.9512	0.9512	0.9512	0.9512	0.9512	0.9512	0.9512	0.0488	0.9512	0.9512	0.9512	0.9512	0.9512	0.9512	0.9512	0.9512	0.9512	0.9512	0.9512	0.9512	0.9512	0.9512	0.9512	0.9512	0.9512	0.9512	0.9512	0.9512	0.9512	0.0488
S00377	0.3902	0.3902	0.3902	0.3902	0.3902	0.3902	0.3902	0.3902	0.3902	0.6098	0.6098	0.6098	0.6098	0.6098	0.6098	0.6098	0.6098	0.6098	0.3902	0.6098	0.6098	0.6098	0.6098	0.6098	0.6098	0.6098	0.6098	0.6098	0.6098	0.3902	0.3902	0.6098	0.3902	0.6098	0.6098	0.6098	0.6098	0.6098	0.3902	0.3902	0.3902
S00378	0.4634	0.4634	0.4634	0.4634	0.4634	0.4634	0.4634	0.4634	0.4634	0.5366	0.5366	0.4634	0.5366	0.5366	0.5366	0.5366	0.5366	0.5366	0.4634	0.5366	0.5366	0.5366	0.5366	0.5366	0.5366	0.5366	0.5366	0.5366	0.5366	0.4634	0.5366	0.5366	0.4634	0.5366	0.5366	0.4634	0.4634	0.4634	0.4634	0.4634	0.4634
S00379	0.4634	0.4634	0.4634	0.4634	0.4634	0.4634	0.4634	0.4634	0.4634	0.5366	0.5366	0.4634	0.5366	0.5366	0.5366	0.5366	0.5366	0.5366	0.4634	0.5366	0.5366	0.5366	0.5366	0.5366	0.5366	0.5366	0.5366	0.5366	0.5366	0.4634	0.5366	0.5366	0.4634	0.5366	0.5366	0.4634	0.4634	0.4634	0.4634	0.4634	0.4634
S00380	0.4634	0.4634	0.4634	0.4634	0.4634	0.4634	0.4634	0.4634	0.4634	0.5366	0.5366	0.4634	0.5366	0.5366	0.5366	0.5366	0.5366	0.5366	0.4634	0.5366	0.5366	0.5366	0.5366	0.5366	0.5366	0.5366	0.5366	0.5366	0.5366	0.4634	0.5366	0.5366	0.4634	0.5366	0.5366	0.4634	0.4634	0.4634	0.4634	0.4634	0.4634
S00381	0.9756	0.9756	0.9756	0.9756	0.9756	0.9756	0.9756	0.9756	0.9756	0.9756	0.9756	0.9756	0.9756	0.9756	0.9756	0.9756	0.9756	0.9756	0.9756	0.9756	0.9756	0.9756	0.9756	0.9756	0.9756	0.9756	0.9756	0.9756	0.9756	0.9756	0.9756	0.9756	0.9756	0.9756	0.9756	0.9756	0.9756	0.9756	0.9756	0.9756	0.0244
S00382	0.4634	0.4634	0.4634	0.4634	0.4634	0.4634	0.4634	0.4634	0.4634	0.5366	0.5366	0.4634	0.5366	0.5366	0.5366	0.5366	0.5366	0.5366	0.4634	0.5366	0.5366	0.5366	0.5366	0.5366	0.5366	0.5366	0.5366	0.5366	0.5366	0.4634	0.5366	0.5366	0.4634	0.5366	0.5366	0.4634	0.4634	0.4634	0.4634	0.4634	0.4634
S00383	0.4634	0.4634	0.4634	0.4634	0.4634	0.4634	0.4634	0.4634	0.4634	0.5366	0.5366	0.4634	0.5366	0.5366	0.5366	0.5366	0.5366	0.5366	0.4634	0.5366	0.5366	0.5366	0.5366	0.5366	0.5366	0.5366	0.5366	0.5366	0.5366	0.4634	0.5366	0.5366	0.4634	0.5366	0.5366	0.4634	0.4634	0.4634	0.4634	0.4634	0.4634
S00384	0.4634	0.4634	0.4634	0.4634	0.4634	0.4634	0.4634	0.4634	0.4634	0.5366	0.5366	0.4634	0.5366	0.5366	0.5366	0.5366	0.5366	0.5366	0.4634	0.5366	0.5366	0.5366	0.5366	0.5366	0.5366	0.5366	0.5366	0.5366	0.5366	0.4634	0.5366	0.5366	0.4634	0.5366	0.5366	0.4634	0.4634	0.4634	0.4634	0.4634	0.4634
S00385	0.9512	0.9512	0.9512	0.9512	0.9512	0.9512	0.9512	0.9512	0.9512	0.9512	0.9512	0.9512	0.9512	0.9512	0.9512	0.9512	0.9512	0.9512	0.0244	0.9512	0.9512	0.9512	0.9512	0.9512	0.9512	0.9512	0.9512	0.9512	0.9512	0.9512	0.0244	0.9512	0.9512	0.9512	0.9512	0.9512	0.9512	0.9512	0.9512	0.9512	0.9512
S00386	0.9268	0.9268	0.9268	0.9268	0.9268	0.9268	0.9268	0.9268	0.9268	0.9268	0.9268	0.9268	0.9268	0.9268	0.9268	0.9268	0.9268	0.9268	0.9268	0.9268	0.9268	0.9268	0.9268	0.9268	0.9268	0.9268	0.9268	0.9268	0.9268	0.9268	0.9268	0.9268	0.9268	0.9268	0.9268	0.9268	0.0488	0.0488	0.9268	0.9268	0.0244
S00387	0.9756	0.9756	0.9756	0.9756	0.9756	0.9756	0.9756	0.9756	0.9756	0.9756	0.9756	0.9756	0.9756	0.9756	0.9756	0.9756	0.9756	0.9756	0.9756	0.9756	0.9756	0.9756	0.9756	0.9756	0.9756	0.9756	0.9756	0.9756	0.9756	0.9756	0.9756	0.9756	0.9756	0.9756	0.9756	0.9756	0.9756	0.9756	0.9756	0.9756	0.0244
S00388	0.878	0.878	0.878	0.878	0.878	0.878	0.878	0.878	0.878	0.878	0.878	0.878	0.878	0.878	0.878	0.878	0.878	0.878	0.122	0.878	0.122	0.878	0.878	0.878	0.878	0.878	0.878	0.878	0.878	0.878	0.878	0.878	0.878	0.122	0.878	0.878	0.122	0.122	0.878	0.878	0.878
S00389	0.878	0.878	0.878	0.878	0.878	0.878	0.878	0.878	0.878	0.878	0.878	0.878	0.878	0.878	0.878	0.878	0.878	0.878	0.122	0.878	0.122	0.878	0.878	0.878	0.878	0.878	0.878	0.878	0.878	0.878	0.878	0.878	0.878	0.122	0.878	0.878	0.122	0.122	0.878	0.878	0.878
S00390	0.878	0.878	0.878	0.878	0.878	0.878	0.878	0.878	0.878	0.878	0.878	0.878	0.878	0.878	0.878	0.878	0.878	0.878	0.122	0.878	0.122	0.878	0.878	0.878	0.878	0.878	0.878	0.878	0.878	0.878	0.878	0.878	0.878	0.122	0.878	0.878	0.122	0.122	0.878	0.878	0.878
S00391	0.878	0.878	0.878	0.878	0.878	0.878	0.878	0.878	0.878	0.878	0.878	0.878	0.878	0.878	0.878	0.878	0.878	0.878	0.122	0.878	0.122	0.878	0.878	0.878	0.878	0.878	0.878	0.878	0.878	0.878	0.878	0.878	0.878	0.122	0.878	0.878	0.122	0.122	0.878	0.878	0.878
S00392	0.878	0.878	0.878	0.878	0.878	0.878	0.878	0.878	0.878	0.878	0.878	0.878	0.878	0.878	0.878	0.878	0.878	0.878	0.122	0.878	0.122	0.878	0.878	0.878	0.878	0.878	0.878	0.878	0.878	0.878	0.878	0.878	0.878	0.122	0.878	0.878	0.122	0.122	0.878	0.878	0.878
S00393	0.3659	0.3659	0.3659	0.3659	0.3659	0.3659	0.3659	0.3659	0.3659	0.6341	0.6341	0.3659	0.6341	0.6341	0.6341	0.6341	0.6341	0.6341	0.6341	0.6341	0.6341	0.6341	0.6341	0.6341	0.6341	0.6341	0.6341	0.6341	0.6341	0.3659	0.6341	0.6341	0.3659	0.6341	0.6341	0.3659	0.6341	0.6341	0.3659	0.3659	0.6341
S00394	0.9512	0.9512	0.9512	0.9512	0.9512	0.9512	0.9512	0.9512	0.9512	0.9512	0.9512	0.9512	0.9512	0.9512	0.9512	0.9512	0.9512	0.9512	0.9512	0.9512	0.9512	0.9512	0.9512	0.9512	0.9512	0.9512	0.9512	0.9512	0.9512	0.9512	0.9512	0.9512	0.9512	0.9512	0.9512	0.9512	0.0488	0.0488	0.9512	0.9512	0.9512
S00395	0.3659	0.3659	0.3659	0.3659	0.3659	0.3659	0.3659	0.3659	0.3659	0.6341	0.6341	0.3659	0.6341	0.6341	0.6341	0.6341	0.6341	0.6341	0.6341	0.6341	0.6341	0.6341	0.6341	0.6341	0.6341	0.6341	0.6341	0.6341	0.6341	0.3659	0.6341	0.6341	0.3659	0.6341	0.6341	0.3659	0.6341	0.6341	0.3659	0.3659	0.6341
S00396	0.9268	0.9268	0.9268	0.9268	0.9268	0.9268	0.9268	0.9268	0.9268	0.9268	0.9268	0.9268	0.9268	0.9268	0.9268	0.9268	0.9268	0.9268	0.9268	0.9268	0.9268	0.9268	0.9268	0.9268	0.9268	0.9268	0.9268	0.9268	0.9268	0.9268	0.9268	0.9268	0.9268	0.9268	0.9268	0.9268	0.0732	0.0732	0.9268	0.9268	0.0732
S00397	0.2439	0.6829	0.6829	0.2439	0.2439	0.6829	0.6829	0.2439	0.6829	0.6829	0.6829	0.2439	0.6829	0.6829	0.6829	0.6829	0.6829	0.6829	0.2439	0.6829	0.6829	0.6829	0.6829	0.6829	0.6829	0.6829	0.6829	0.6829	0.6829	0.2439	0.6829	0.6829	0.6829	0.6829	0.2439	0.2439	0.0732	0.0732	0.6829	0.2439	0.0732
S00398	0.3415	0.6585	0.6585	0.3415	0.3415	0.6585	0.6585	0.3415	0.6585	0.6585	0.6585	0.3415	0.6585	0.6585	0.6585	0.6585	0.6585	0.6585	0.3415	0.6585	0.3415	0.6585	0.6585	0.6585	0.6585	0.6585	0.6585	0.6585	0.6585	0.3415	0.6585	0.6585	0.6585	0.3415	0.3415	0.3415	0.3415	0.3415	0.6585	0.6585	0.3415
S00399	0.3415	0.6585	0.6585	0.3415	0.3415	0.6585	0.6585	0.3415	0.6585	0.6585	0.6585	0.3415	0.6585	0.6585	0.6585	0.6585	0.6585	0.6585	0.3415	0.6585	0.3415	0.6585	0.6585	0.6585	0.6585	0.6585	0.6585	0.6585	0.6585	0.3415	0.6585	0.6585	0.6585	0.3415	0.3415	0.3415	0.3415	0.3415	0.6585	0.6585	0.3415
S00400	0.9024	0.0976	0.9024	0.9024	0.9024	0.0976	0.0976	0.9024	0.9024	0.9024	0.9024	0.9024	0.9024	0.9024	0.9024	0.9024	0.9024	0.9024	0.9024	0.9024	0.9024	0.9024	0.9024	0.9024	0.9024	0.9024	0.9024	0.9024	0.9024	0.9024	0.9024	0.9024	0.9024	0.9024	0.9024	0.9024	0.9024	0.9024	0.9024	0.9024	0.0976
S00401	0.9268	0.0732	0.9268	0.9268	0.9268	0.0732	0.0732	0.9268	0.9268	0.9268	0.9268	0.9268	0.9268	0.9268	0.9268	0.9268	0.9268	0.9268	0.9268	0.9268	0.9268	0.9268	0.9268	0.9268	0.9268	0.9268	0.9268	0.9268	0.9268	0.9268	0.9268	0.9268	0.9268	0.9268	0.9268	0.9268	0.9268	0.9268	0.9268	0.9268	0.9268
S00402	0.9024	0.0976	0.9024	0.9024	0.9024	0.0976	0.0976	0.9024	0.9024	0.9024	0.9024	0.9024	0.9024	0.9024	0.9024	0.9024	0.9024	0.9024	0.9024	0.9024	0.9024	0.9024	0.9024	0.9024	0.9024	0.9024	0.9024	0.9024	0.9024	0.9024	0.9024	0.9024	0.9024	0.9024	0.0976	0.9024	0.9024	0.9024	0.9024	0.9024	0.9024
S00403	0.6585	0.6585	0.6585	0.6585	0.6585	0.6585	0.6585	0.6585	0.6585	0.6585	0.6585	0.6585	0.6585	0.6585	0.3415	0.6585	0.6585	0.6585	0.6585	0.3415	0.6585	0.3415	0.3415	0.3415	0.3415	0.3415	0.3415	0.3415	0.3415	0.3415	0.6585	0.6585	0.6585	0.6585	0.6585	0.6585	0.3415	0.3415	0.6585	0.6585	0.3415
S00404	0.9024	0.0976	0.9024	0.9024	0.9024	0.0976	0.0976	0.9024	0.9024	0.9024	0.9024	0.9024	0.9024	0.9024	0.9024	0.9024	0.9024	0.9024	0.9024	0.9024	0.9024	0.9024	0.9024	0.9024	0.9024	0.9024	0.9024	0.9024	0.9024	0.9024	0.9024	0.9024	0.9024	0.9024	0.9024	0.9024	0.9024	0.9024	0.9024	0.9024	0.0976
S00405	0.9024	0.0976	0.9024	0.9024	0.9024	0.0976	0.0976	0.9024	0.9024	0.9024	0.9024	0.9024	0.9024	0.9024	0.9024	0.9024	0.9024	0.9024	0.9024	0.9024	0.9024	0.9024	0.9024	0.9024	0.9024	0.9024	0.9024	0.9024	0.9024	0.9024	0.9024	0.9024	0.9024	0.9024	0.9024	0.9024	0.9024	0.9024	0.9024	0.9024	0.0976
S00406	0.9756	0.9756	0.9756	0.9756	0.9756	0.9756	0.9756	0.9756	0.9756	0.9756	0.9756	0.9756	0.9756	0.9756	0.9756	0.9756	0.9756	0.9756	0.9756	0.9756	0.9756	0.9756	0.9756	0.9756	0.9756	0.9756	0.9756	0.9756	0.9756	0.9756	0.9756	0.9756	0.9756	0.9756	0.9756	0.9756	0.9756	0.9756	0.9756	0.9756	0.0244
S00407	0.7561	0.7561	0.7561	0.7561	0.7561	0.7561	0.7561	0.7561	0.7561	0.7561	0.7561	0.7561	0.7561	0.7561	0.7561	0.7561	0.7561	0.7561	0.7561	0.2439	0.7561	0.2439	0.2439	0.2439	0.2439	0.2439	0.2439	0.2439	0.2439	0.7561	0.7561	0.7561	0.7561	0.7561	0.7561	0.7561	0.7561	0.7561	0.7561	0.2439	0.7561
S00408	0.878	0.122	0.878	0.878	0.878	0.122	0.122	0.878	0.878	0.878	0.878	0.878	0.878	0.878	0.878	0.878	0.878	0.878	0.878	0.878	0.878	0.878	0.878	0.878	0.878	0.878	0.878	0.878	0.878	0.878	0.878	0.878	0.878	0.878	0.122	0.878	0.878	0.878	0.878	0.878	0.122
S00409	0.6341	0.3659	0.6341	0.6341	0.6341	0.3659	0.3659	0.6341	0.6341	0.6341	0.6341	0.6341	0.6341	0.6341	0.3659	0.6341	0.6341	0.6341	0.6341	0.3659	0.6341	0.3659	0.3659	0.3659	0.3659	0.3659	0.3659	0.3659	0.3659	0.6341	0.6341	0.6341	0.6341	0.6341	0.3659	0.6341	0.6341	0.6341	0.6341	0.6341	0.3659
S00410	0.6341	0.6341	0.6341	0.6341	0.6341	0.6341	0.6341	0.6341	0.6341	0.6341	0.6341	0.6341	0.6341	0.6341	0.3659	0.6341	0.6341	0.6341	0.6341	0.3659	0.6341	0.3659	0.3659	0.3659	0.3659	0.3659	0.3659	0.3659	0.3659	0.3659	0.3659	0.6341	0.6341	0.6341	0.6341	0.6341	0.3659	0.3659	0.6341	0.6341	0.3659
S00411	0.6341	0.6341	0.6341	0.6341	0.6341	0.6341	0.6341	0.6341	0.6341	0.6341	0.6341	0.6341	0.6341	0.6341	0.3659	0.6341	0.6341	0.6341	0.6341	0.3659	0.6341	0.3659	0.3659	0.3659	0.3659	0.3659	0.3659	0.3659	0.3659	0.3659	0.3659	0.6341	0.6341	0.6341	0.6341	0.6341	0.3659	0.3659	0.6341	0.6341	0.3659
S00412	0.7805	0.7805	0.7805	0.7805	0.7805	0.7805	0.7805	0.7805	0.7805	0.7805	0.7805	0.7805	0.7805	0.7805	0.7805	0.7805	0.7805	0.7805	0.7805	0.2195	0.7805	0.2195	0.2195	0.2195	0.2195	0.2195	0.2195	0.2195	0.2195	0.7805	0.7805	0.7805	0.7805	0.7805	0.7805	0.7805	0.7805	0.7805	0.7805	0.7805	0.7805
S00413	0.7317	0.7317	0.7317	0.7317	0.7317	0.7317	0.7317	0.7317	0.7317	0.7317	0.7317	0.7317	0.7317	0.7317	0.7317	0.7317	0.7317	0.7317	0.7317	0.2683	0.7317	0.2683	0.2683	0.2683	0.2683	0.2683	0.2683	0.2683	0.2683	0.7317	0.7317	0.7317	0.7317	0.7317	0.7317	0.7317	0.2683	0.2683	0.7317	0.7317	0.7317
S00414	0.7805	0.7805	0.7805	0.7805	0.7805	0.7805	0.7805	0.7805	0.7805	0.7805	0.7805	0.7805	0.7805	0.7805	0.7805	0.7805	0.7805	0.7805	0.7805	0.2195	0.7805	0.2195	0.2195	0.2195	0.2195	0.2195	0.2195	0.2195	0.2195	0.7805	0.7805	0.7805	0.7805	0.7805	0.7805	0.7805	0.7805	0.7805	0.7805	0.7805	0.7805
S00415	0.7317	0.7317	0.7317	0.7317	0.7317	0.7317	0.7317	0.7317	0.7317	0.7317	0.7317	0.7317	0.7317	0.7317	0.7317	0.7317	0.7317	0.7317	0.7317	0.2683	0.7317	0.2683	0.2683	0.2683	0.2683	0.2683	0.2683	0.2683	0.2683	0.2683	0.7317	0.7317	0.7317	0.7317	0.7317	0.7317	0.7317	0.7317	0.7317	0.7317	0.2683
S00416	0.9512	0.9512	0.9512	0.9512	0.9512	0.9512	0.9512	0.9512	0.9512	0.9512	0.9512	0.9512	0.9512	0.9512	0.9512	0.9512	0.9512	0.9512	0.9512	0.9512	0.9512	0.9512	0.9512	0.9512	0.9512	0.9512	0.9512	0.9512	0.9512	0.0488	0.9512	0.9512	0.9512	0.9512	0.9512	0.9512	0.9512	0.9512	0.9512	0.9512	0.0488
S00417	0.7805	0.7805	0.7805	0.7805	0.7805	0.7805	0.7805	0.7805	0.7805	0.7805	0.7805	0.7805	0.7805	0.7805	0.7805	0.7805	0.7805	0.7805	0.7805	0.2195	0.7805	0.2195	0.2195	0.2195	0.2195	0.2195	0.2195	0.2195	0.2195	0.7805	0.7805	0.7805	0.7805	0.7805	0.7805	0.7805	0.7805	0.7805	0.7805	0.7805	0.7805
S00418	0.7805	0.7805	0.7805	0.7805	0.7805	0.7805	0.7805	0.7805	0.7805	0.7805	0.7805	0.7805	0.7805	0.7805	0.7805	0.7805	0.7805	0.7805	0.7805	0.2195	0.7805	0.2195	0.2195	0.2195	0.2195	0.2195	0.2195	0.2195	0.2195	0.7805	0.7805	0.7805	0.7805	0.7805	0.7805	0.7805	0.7805	0.7805	0.7805	0.7805	0.7805
S00419	0.7805	0.7805	0.7805	0.7805	0.7805	0.7805	0.7805	0.7805	0.7805	0.7805	0.7805	0.7805	0.7805	0.7805	0.7805	0.7805	0.7805	0.7805	0.7805	0.2195	0.7805	0.2195	0.2195	0.2195	0.2195	0.2195	0.2195	0.2195	0.2195	0.7805	0.7805	0.7805	0.7805	0.7805	0.7805	0.7805	0.7805	0.7805	0.7805	0.7805	0.7805
S00420	0.7317	0.7317	0.7317	0.7317	0.7317	0.7317	0.7317	0.7317	0.7317	0.7317	0.7317	0.7317	0.7317	0.7317	0.7317	0.7317	0.7317	0.7317	0.7317	0.2439	0.7317	0.2439	0.2439	0.2439	0.2439	0.2439	0.2439	0.2439	0.2439	0.2439	0.7317	0.7317	0.7317	0.7317	0.7317	0.7317	0.7317	0.7317	0.7317	0.7317	0.0244
S00421	0.6829	0.6829	0.6829	0.6829	0.6829	0.6829	0.6829	0.6829	0.6829	0.6829	0.6829	0.6829	0.6829	0.6829	0.6829	0.6829	0.6829	0.6829	0.6829	0.3171	0.6829	0.3171	0.3171	0.3171	0.3171	0.3171	0.3171	0.3171	0.3171	0.3171	0.6829	0.6829	0.6829	0.6829	0.6829	0.6829	0.3171	0.3171	0.6829	0.6829	0.3171
S00422	0.9756	0.9756	0.9756	0.9756	0.9756	0.9756	0.9756	0.9756	0.9756	0.9756	0.9756	0.9756	0.9756	0.9756	0.9756	0.9756	0.9756	0.9756	0.9756	0.9756	0.9756	0.9756	0.9756	0.9756	0.9756	0.9756	0.9756	0.9756	0.9756	0.9756	0.9756	0.9756	0.9756	0.9756	0.9756	0.9756	0.9756	0.9756	0.9756	0.9756	0.0244
S00423	0.7561	0.7561	0.7561	0.7561	0.7561	0.7561	0.7561	0.7561	0.7561	0.7561	0.7561	0.7561	0.7561	0.7561	0.7561	0.7561	0.7561	0.7561	0.7561	0.2439	0.7561	0.2439	0.2439	0.2439	0.2439	0.2439	0.2439	0.2439	0.2439	0.2439	0.7561	0.7561	0.7561	0.7561	0.7561	0.7561	0.7561	0.7561	0.7561	0.7561	0.7561
S00424	0.7317	0.7317	0.7317	0.7317	0.7317	0.7317	0.7317	0.7317	0.7317	0.7317	0.7317	0.7317	0.7317	0.7317	0.7317	0.7317	0.7317	0.7317	0.7317	0.2683	0.7317	0.2683	0.2683	0.2683	0.2683	0.2683	0.2683	0.2683	0.2683	0.2683	0.7317	0.7317	0.7317	0.7317	0.7317	0.7317	0.7317	0.7317	0.7317	0.7317	0.2683
S00425	0.439	0.561	0.439	0.439	0.439	0.561	0.561	0.439	0.439	0.561	0.561	0.561	0.561	0.561	0.561	0.561	0.561	0.561	0.561	0.439	0.561	0.439	0.439	0.439	0.439	0.439	0.439	0.439	0.439	0.439	0.561	0.561	0.439	0.561	0.561	0.561	0.561	0.561	0.561	0.561	0.439
S00426	0.439	0.561	0.439	0.439	0.439	0.561	0.561	0.439	0.439	0.561	0.561	0.561	0.561	0.561	0.561	0.561	0.561	0.561	0.561	0.439	0.561	0.439	0.439	0.439	0.439	0.439	0.439	0.439	0.439	0.439	0.561	0.561	0.439	0.561	0.561	0.561	0.561	0.561	0.561	0.561	0.439
S00427	0.5366	0.4634	0.5366	0.5366	0.5366	0.4634	0.4634	0.5366	0.5366	0.4634	0.4634	0.5366	0.4634	0.4634	0.4634	0.4634	0.5366	0.4634	0.4634	0.5366	0.4634	0.5366	0.5366	0.5366	0.5366	0.5366	0.5366	0.5366	0.5366	0.5366	0.5366	0.4634	0.5366	0.4634	0.4634	0.5366	0.4634	0.4634	0.4634	0.4634	0.5366
S00428	0.5366	0.4634	0.5366	0.5366	0.5366	0.4634	0.4634	0.5366	0.5366	0.4634	0.4634	0.5366	0.4634	0.4634	0.4634	0.4634	0.5366	0.4634	0.4634	0.5366	0.4634	0.5366	0.5366	0.5366	0.5366	0.5366	0.5366	0.5366	0.5366	0.5366	0.5366	0.4634	0.5366	0.4634	0.4634	0.5366	0.4634	0.4634	0.4634	0.4634	0.5366
S00429	0.8537	0.1463	0.8537	0.8537	0.8537	0.1463	0.1463	0.8537	0.8537	0.8537	0.8537	0.8537	0.8537	0.8537	0.8537	0.8537	0.8537	0.8537	0.8537	0.8537	0.8537	0.8537	0.8537	0.8537	0.8537	0.8537	0.8537	0.8537	0.8537	0.8537	0.8537	0.8537	0.8537	0.8537	0.1463	0.8537	0.1463	0.1463	0.8537	0.8537	0.8537
S00430	0.5366	0.4634	0.5366	0.5366	0.5366	0.4634	0.4634	0.5366	0.5366	0.4634	0.4634	0.5366	0.4634	0.4634	0.4634	0.4634	0.5366	0.4634	0.4634	0.5366	0.4634	0.5366	0.5366	0.5366	0.5366	0.5366	0.5366	0.5366	0.5366	0.5366	0.5366	0.4634	0.5366	0.4634	0.4634	0.5366	0.4634	0.4634	0.4634	0.4634	0.5366
S00431	0.7073	0.7073	0.7073	0.7073	0.7073	0.7073	0.7073	0.7073	0.7073	0.7073	0.7073	0.2927	0.7073	0.7073	0.7073	0.7073	0.7073	0.7073	0.7073	0.2927	0.7073	0.2927	0.2927	0.2927	0.2927	0.2927	0.2927	0.2927	0.2927	0.7073	0.7073	0.7073	0.7073	0.7073	0.7073	0.2927	0.7073	0.7073	0.7073	0.7073	0.2927
S00432	0.8537	0.1463	0.8537	0.8537	0.8537	0.1463	0.1463	0.8537	0.8537	0.8537	0.8537	0.8537	0.8537	0.8537	0.8537	0.8537	0.8537	0.8537	0.8537	0.8537	0.8537	0.8537	0.8537	0.8537	0.8537	0.8537	0.8537	0.8537	0.8537	0.8537	0.8537	0.8537	0.8537	0.8537	0.1463	0.8537	0.1463	0.1463	0.8537	0.8537	0.8537
S00433	0.8293	0.1463	0.8293	0.8293	0.8293	0.1463	0.1463	0.8293	0.8293	0.8293	0.8293	0.8293	0.8293	0.8293	0.8293	0.8293	0.8293	0.8293	0.8293	0.8293	0.8293	0.8293	0.8293	0.8293	0.8293	0.8293	0.8293	0.8293	0.8293	0.0244	0.8293	0.8293	0.8293	0.8293	0.1463	0.8293	0.1463	0.1463	0.8293	0.8293	0.8293
S00434	0.8293	0.1463	0.8293	0.8293	0.8293	0.1463	0.1463	0.8293	0.8293	0.8293	0.8293	0.8293	0.8293	0.8293	0.8293	0.8293	0.8293	0.8293	0.8293	0.8293	0.8293	0.8293	0.8293	0.8293	0.8293	0.8293	0.8293	0.8293	0.8293	0.8293	0.8293	0.8293	0.8293	0.8293	0.1463	0.8293	0.1463	0.1463	0.8293	0.8293	0.0244
S00435	0.8537	0.1463	0.8537	0.8537	0.8537	0.1463	0.1463	0.8537	0.8537	0.8537	0.8537	0.8537	0.8537	0.8537	0.8537	0.8537	0.8537	0.8537	0.8537	0.8537	0.8537	0.8537	0.8537	0.8537	0.8537	0.8537	0.8537	0.8537	0.8537	0.8537	0.8537	0.8537	0.8537	0.8537	0.1463	0.8537	0.1463	0.1463	0.8537	0.8537	0.8537
S00436	0.8293	0.1707	0.8293	0.8293	0.8293	0.1707	0.1707	0.8293	0.8293	0.8293	0.8293	0.8293	0.8293	0.8293	0.8293	0.8293	0.8293	0.8293	0.8293	0.8293	0.8293	0.8293	0.8293	0.8293	0.8293	0.8293	0.8293	0.8293	0.8293	0.8293	0.8293	0.8293	0.8293	0.8293	0.1707	0.8293	0.1707	0.1707	0.8293	0.8293	0.1707
S00437	0.8537	0.1463	0.8537	0.8537	0.8537	0.1463	0.1463	0.8537	0.8537	0.8537	0.8537	0.8537	0.8537	0.8537	0.8537	0.8537	0.8537	0.8537	0.8537	0.8537	0.8537	0.8537	0.8537	0.8537	0.8537	0.8537	0.8537	0.8537	0.8537	0.8537	0.8537	0.8537	0.8537	0.8537	0.1463	0.8537	0.1463	0.1463	0.8537	0.8537	0.8537
S00438	0.7317	0.7317	0.7317	0.7317	0.2683	0.7317	0.7317	0.7317	0.7317	0.7317	0.7317	0.7317	0.7317	0.7317	0.7317	0.7317	0.7317	0.7317	0.7317	0.2683	0.7317	0.2683	0.2683	0.2683	0.2683	0.2683	0.2683	0.7317	0.2683	0.7317	0.7317	0.7317	0.7317	0.7317	0.7317	0.2683	0.7317	0.7317	0.2683	0.7317	0.7317
S00439	0.8049	0.1951	0.8049	0.8049	0.8049	0.1951	0.1951	0.8049	0.8049	0.8049	0.8049	0.8049	0.8049	0.8049	0.8049	0.8049	0.8049	0.8049	0.8049	0.8049	0.8049	0.8049	0.1951	0.8049	0.8049	0.8049	0.1951	0.8049	0.8049	0.8049	0.8049	0.8049	0.8049	0.8049	0.1951	0.8049	0.1951	0.1951	0.8049	0.8049	0.8049
S00440	0.7805	0.2195	0.7805	0.7805	0.7805	0.2195	0.2195	0.7805	0.7805	0.7805	0.7805	0.7805	0.7805	0.7805	0.7805	0.7805	0.7805	0.7805	0.7805	0.7805	0.7805	0.7805	0.2195	0.7805	0.7805	0.7805	0.2195	0.7805	0.7805	0.7805	0.7805	0.7805	0.7805	0.7805	0.2195	0.7805	0.2195	0.2195	0.2195	0.7805	0.7805
S00441	0.7561	0.2439	0.7561	0.7561	0.7561	0.2439	0.2439	0.7561	0.7561	0.7561	0.7561	0.7561	0.7561	0.7561	0.2439	0.7561	0.7561	0.7561	0.7561	0.7561	0.7561	0.7561	0.2439	0.7561	0.7561	0.7561	0.2439	0.7561	0.7561	0.7561	0.7561	0.7561	0.7561	0.7561	0.2439	0.7561	0.2439	0.2439	0.7561	0.7561	0.2439
S00442	0.9756	0.9756	0.9756	0.9756	0.9756	0.9756	0.9756	0.9756	0.9756	0.9756	0.9756	0.9756	0.9756	0.9756	0.9756	0.9756	0.9756	0.9756	0.9756	0.9756	0.9756	0.9756	0.9756	0.9756	0.9756	0.9756	0.9756	0.9756	0.9756	0.0244	0.9756	0.9756	0.9756	0.9756	0.9756	0.9756	0.9756	0.9756	0.9756	0.9756	0.9756
S00443	0.2683	0.7073	0.2683	0.7073	0.7073	0.7073	0.7073	0.7073	0.2683	0.7073	0.7073	0.7073	0.7073	0.7073	0.7073	0.7073	0.7073	0.7073	0.2683	0.7073	0.2683	0.7073	0.0244	0.7073	0.7073	0.7073	0.7073	0.7073	0.7073	0.2683	0.7073	0.2683	0.2683	0.7073	0.7073	0.7073	0.2683	0.2683	0.2683	0.7073	0.7073
S00444	0.7561	0.2195	0.7561	0.2195	0.2195	0.7561	0.2195	0.2195	0.7561	0.7561	0.7561	0.2195	0.7561	0.7561	0.7561	0.7561	0.7561	0.7561	0.7561	0.7561	0.7561	0.7561	0.0244	0.7561	0.7561	0.7561	0.7561	0.7561	0.7561	0.7561	0.2195	0.7561	0.7561	0.7561	0.7561	0.2195	0.7561	0.7561	0.7561	0.7561	0.2195
S00445	0.5854	0.5854	0.5854	0.5854	0.5854	0.5854	0.3902	0.5854	0.5854	0.3902	0.3902	0.5854	0.3902	0.5854	0.3902	0.5854	0.3902	0.3902	0.5854	0.3902	0.5854	0.3902	0.5854	0.5854	0.3902	0.3902	0.3902	0.3902	0.3902	0.5854	0.5854	0.5854	0.5854	0.5854	0.3902	0.5854	0.5854	0.5854	0.5854	0.0244	0.3902
S00446	0.5854	0.5854	0.5854	0.5854	0.5854	0.5854	0.3902	0.5854	0.5854	0.3902	0.3902	0.5854	0.3902	0.5854	0.3902	0.5854	0.3902	0.3902	0.5854	0.3902	0.5854	0.3902	0.5854	0.5854	0.3902	0.3902	0.3902	0.3902	0.3902	0.5854	0.5854	0.5854	0.5854	0.5854	0.0244	0.5854	0.5854	0.5854	0.5854	0.3902	0.3902
S00447	0.4634	0.4634	0.4634	0.4634	0.4634	0.4634	0.5366	0.4634	0.4634	0.5366	0.5366	0.5366	0.5366	0.5366	0.5366	0.5366	0.5366	0.5366	0.4634	0.5366	0.4634	0.5366	0.5366	0.5366	0.5366	0.5366	0.5366	0.5366	0.5366	0.4634	0.5366	0.4634	0.4634	0.4634	0.4634	0.4634	0.4634	0.4634	0.4634	0.5366	0.5366
S00448	0.9756	0.9756	0.9756	0.9756	0.9756	0.9756	0.9756	0.9756	0.9756	0.9756	0.9756	0.9756	0.9756	0.9756	0.9756	0.9756	0.9756	0.9756	0.9756	0.9756	0.9756	0.9756	0.0244	0.9756	0.9756	0.9756	0.9756	0.9756	0.9756	0.9756	0.9756	0.9756	0.9756	0.9756	0.9756	0.9756	0.9756	0.9756	0.9756	0.9756	0.9756
S00449	0.9024	0.9024	0.9024	0.9024	0.9024	0.9024	0.9024	0.9024	0.9024	0.9024	0.9024	0.9024	0.9024	0.9024	0.9024	0.0976	0.9024	0.9024	0.9024	0.9024	0.9024	0.9024	0.0976	0.0976	0.9024	0.9024	0.9024	0.9024	0.9024	0.9024	0.9024	0.9024	0.9024	0.9024	0.9024	0.9024	0.9024	0.9024	0.9024	0.9024	0.0976
S00450	0.8537	0.8537	0.8537	0.8537	0.1463	0.8537	0.1463	0.8537	0.8537	0.8537	0.8537	0.8537	0.8537	0.8537	0.8537	0.1463	0.8537	0.8537	0.8537	0.8537	0.8537	0.8537	0.1463	0.1463	0.8537	0.8537	0.8537	0.8537	0.8537	0.8537	0.8537	0.8537	0.8537	0.1463	0.8537	0.8537	0.8537	0.8537	0.8537	0.8537	0.8537
S00451	0.6585	0.6585	0.6585	0.6585	0.6585	0.6585	0.6585	0.6585	0.6585	0.3171	0.3171	0.6585	0.3171	0.6585	0.3171	0.6585	0.3171	0.3171	0.6585	0.3171	0.6585	0.3171	0.6585	0.6585	0.3171	0.3171	0.3171	0.3171	0.3171	0.6585	0.0244	0.6585	0.6585	0.6585	0.6585	0.6585	0.6585	0.6585	0.6585	0.6585	0.6585
S00452	0.9512	0.9512	0.9512	0.9512	0.9512	0.9512	0.9512	0.9512	0.9512	0.9512	0.9512	0.9512	0.9512	0.9512	0.9512	0.9512	0.9512	0.9512	0.9512	0.9512	0.9512	0.9512	0.0244	0.9512	0.9512	0.9512	0.9512	0.9512	0.9512	0.9512	0.0244	0.9512	0.9512	0.9512	0.9512	0.9512	0.9512	0.9512	0.9512	0.9512	0.9512
S00453	0.2927	0.2927	0.2683	0.2927	0.2927	0.2927	0.122	0.2927	0.2683	0.3171	0.3171	0.122	0.3171	0.122	0.3171	0.2927	0.3171	0.3171	0.2683	0.3171	0.2683	0.3171	0.2683	0.2927	0.3171	0.3171	0.3171	0.3171	0.3171	0.2683	0.2927	0.2683	0.2683	0.2927	0.2927	0.122	0.2683	0.2683	0.2683	0.122	0.2927
S00454	0.4634	0.4634	0.4634	0.4634	0.4634	0.4634	0.4634	0.4634	0.4634	0.4634	0.4634	0.4634	0.4634	0.4634	0.4634	0.4634	0.4634	0.4634	0.4634	0.4634	0.4634	0.4634	0.4634	0.4634	0.4634	0.4634	0.4634	0.4634	0.4634	0.4634	0.0488	0.4634	0.4634	0.0244	0.4634	0.4634	0.4634	0.4634	0.4634	0.4634	0.0488
S00455	0.5854	0.5854	0.5854	0.5854	0.5854	0.5854	0.5854	0.5854	0.5854	0.3902	0.3902	0.5854	0.3902	0.5854	0.3902	0.3902	0.3902	0.3902	0.5854	0.3902	0.5854	0.3902	0.5854	0.3902	0.3902	0.3902	0.3902	0.3902	0.3902	0.5854	0.0244	0.5854	0.5854	0.3902	0.5854	0.5854	0.5854	0.5854	0.5854	0.5854	0.5854
S00456	0.8537	0.8537	0.8537	0.8537	0.122	0.8537	0.122	0.8537	0.8537	0.8537	0.8537	0.8537	0.8537	0.8537	0.8537	0.122	0.8537	0.8537	0.8537	0.8537	0.8537	0.8537	0.0244	0.122	0.8537	0.8537	0.8537	0.8537	0.8537	0.8537	0.8537	0.8537	0.8537	0.122	0.8537	0.8537	0.8537	0.8537	0.8537	0.8537	0.8537
S00457	0.6829	0.6829	0.6829	0.6829	0.6829	0.6829	0.6829	0.6829	0.6829	0.3171	0.3171	0.6829	0.3171	0.6829	0.3171	0.6829	0.3171	0.3171	0.6829	0.3171	0.6829	0.3171	0.6829	0.6829	0.3171	0.3171	0.3171	0.3171	0.3171	0.6829	0.6829	0.6829	0.6829	0.6829	0.6829	0.6829	0.6829	0.6829	0.6829	0.6829	0.6829
S00458	0.3659	0.6341	0.3659	0.6341	0.3659	0.6341	0.6341	0.6341	0.3659	0.6341	0.6341	0.3659	0.6341	0.6341	0.6341	0.6341	0.6341	0.6341	0.3659	0.6341	0.3659	0.6341	0.3659	0.6341	0.6341	0.6341	0.6341	0.6341	0.6341	0.3659	0.6341	0.3659	0.3659	0.3659	0.6341	0.6341	0.3659	0.3659	0.3659	0.6341	0.6341
S00459	0.5366	0.5366	0.5366	0.5366	0.5366	0.5366	0.5366	0.5366	0.5366	0.3171	0.3171	0.0488	0.3171	0.0488	0.3171	0.5366	0.3171	0.3171	0.5366	0.3171	0.5366	0.3171	0.0244	0.5366	0.3171	0.3171	0.3171	0.3171	0.3171	0.5366	0.0732	0.5366	0.5366	0.5366	0.0732	0.0732	0.5366	0.5366	0.5366	0.5366	0.5366
S00460	0.6098	0.6098	0.6098	0.6098	0.6098	0.6098	0.6098	0.6098	0.6098	0.3171	0.3171	0.6098	0.3171	0.6098	0.3171	0.0732	0.3171	0.3171	0.6098	0.3171	0.6098	0.3171	0.6098	0.0732	0.3171	0.3171	0.3171	0.3171	0.3171	0.6098	0.6098	0.6098	0.6098	0.6098	0.6098	0.6098	0.6098	0.6098	0.6098	0.6098	0.0732
S00461	0.8049	0.1707	0.8049	0.1707	0.1707	0.1707	0.8049	0.1707	0.8049	0.8049	0.8049	0.1707	0.8049	0.8049	0.8049	0.8049	0.8049	0.8049	0.8049	0.8049	0.8049	0.8049	0.0244	0.8049	0.8049	0.8049	0.8049	0.8049	0.8049	0.8049	0.1707	0.8049	0.8049	0.8049	0.8049	0.8049	0.8049	0.8049	0.8049	0.8049	0.8049
S00462	0.9756	0.9756	0.9756	0.9756	0.9756	0.9756	0.9756	0.9756	0.9756	0.9756	0.9756	0.9756	0.9756	0.9756	0.9756	0.9756	0.9756	0.9756	0.9756	0.9756	0.9756	0.9756	0.0244	0.9756	0.9756	0.9756	0.9756	0.9756	0.9756	0.9756	0.9756	0.9756	0.9756	0.9756	0.9756	0.9756	0.9756	0.9756	0.9756	0.9756	0.9756
S00463	0.4634	0.4634	0.4634	0.4634	0.4634	0.4634	0.4146	0.4634	0.4634	0.4146	0.4146	0.4146	0.4146	0.0488	0.4146	0.0488	0.4146	0.4146	0.4634	0.4146	0.4634	0.4146	0.0244	0.0488	0.4146	0.4146	0.4146	0.4146	0.4146	0.4634	0.0488	0.4634	0.4634	0.4634	0.4634	0.4146	0.4634	0.4634	0.4634	0.4634	0.4146
S00464	0.6341	0.6341	0.6341	0.6341	0.6341	0.6341	0.3659	0.6341	0.6341	0.3659	0.3659	0.6341	0.3659	0.6341	0.3659	0.6341	0.3659	0.3659	0.6341	0.3659	0.6341	0.3659	0.6341	0.6341	0.3659	0.3659	0.3659	0.3659	0.3659	0.6341	0.6341	0.6341	0.6341	0.6341	0.6341	0.6341	0.6341	0.6341	0.6341	0.6341	0.3659
S00465	0.9756	0.9756	0.9756	0.9756	0.9756	0.9756	0.9756	0.9756	0.9756	0.9756	0.9756	0.9756	0.9756	0.9756	0.9756	0.9756	0.9756	0.9756	0.9756	0.9756	0.9756	0.9756	0.0244	0.9756	0.9756	0.9756	0.9756	0.9756	0.9756	0.9756	0.9756	0.9756	0.9756	0.9756	0.9756	0.9756	0.9756	0.9756	0.9756	0.9756	0.9756
S00466	0.6098	0.6098	0.6098	0.6098	0.0732	0.6098	0.0732	0.6098	0.6098	0.3171	0.3171	0.6098	0.3171	0.6098	0.3171	0.6098	0.3171	0.3171	0.6098	0.3171	0.6098	0.3171	0.0732	0.6098	0.3171	0.3171	0.3171	0.3171	0.3171	0.6098	0.6098	0.6098	0.6098	0.6098	0.6098	0.6098	0.6098	0.6098	0.6098	0.6098	0.6098
S00467	0.9756	0.9756	0.9756	0.9756	0.9756	0.9756	0.9756	0.9756	0.9756	0.9756	0.9756	0.9756	0.9756	0.9756	0.9756	0.9756	0.9756	0.9756	0.9756	0.9756	0.9756	0.9756	0.0244	0.9756	0.9756	0.9756	0.9756	0.9756	0.9756	0.9756	0.9756	0.9756	0.9756	0.9756	0.9756	0.9756	0.9756	0.9756	0.9756	0.9756	0.9756
S00468	0.9756	0.9756	0.9756	0.9756	0.0244	0.9756	0.9756	0.9756	0.9756	0.9756	0.9756	0.9756	0.9756	0.9756	0.9756	0.9756	0.9756	0.9756	0.9756	0.9756	0.9756	0.9756	0.9756	0.9756	0.9756	0.9756	0.9756	0.9756	0.9756	0.9756	0.9756	0.9756	0.9756	0.9756	0.9756	0.9756	0.9756	0.9756	0.9756	0.9756	0.9756
S00469	0.5122	0.4146	0.5122	0.4146	0.5122	0.4146	0.5122	0.4146	0.5122	0.4146	0.4146	0.0732	0.4146	0.0732	0.4146	0.5122	0.4146	0.4146	0.5122	0.4146	0.5122	0.4146	0.5122	0.5122	0.4146	0.4146	0.4146	0.4146	0.4146	0.5122	0.5122	0.5122	0.5122	0.5122	0.5122	0.5122	0.5122	0.5122	0.5122	0.0732	0.5122
S00470	0.6341	0.6341	0.6341	0.6341	0.6341	0.6341	0.6341	0.6341	0.6341	0.3171	0.3171	0.6341	0.3171	0.6341	0.3171	0.6341	0.3171	0.3171	0.6341	0.3171	0.6341	0.3171	0.0244	0.6341	0.3171	0.3171	0.3171	0.3171	0.3171	0.6341	0.0244	0.6341	0.6341	0.6341	0.6341	0.6341	0.6341	0.6341	0.6341	0.6341	0.6341
S00471	0.6585	0.6585	0.6585	0.6585	0.6585	0.6585	0.6585	0.6585	0.6585	0.3171	0.3171	0.6585	0.3171	0.6585	0.3171	0.6585	0.3171	0.3171	0.6585	0.3171	0.6585	0.3171	0.6585	0.6585	0.3171	0.3171	0.3171	0.3171	0.3171	0.6585	0.6585	0.6585	0.6585	0.6585	0.6585	0.6585	0.6585	0.6585	0.6585	0.0244	0.6585
S00472	0.9756	0.9756	0.9756	0.9756	0.9756	0.9756	0.9756	0.9756	0.9756	0.9756	0.9756	0.9756	0.9756	0.9756	0.9756	0.9756	0.9756	0.9756	0.9756	0.9756	0.9756	0.9756	0.0244	0.9756	0.9756	0.9756	0.9756	0.9756	0.9756	0.9756	0.9756	0.9756	0.9756	0.9756	0.9756	0.9756	0.9756	0.9756	0.9756	0.9756	0.9756
S00473	0.5854	0.5854	0.2439	0.5854	0.1463	0.5854	0.5854	0.5854	0.2439	0.5854	0.5854	0.1463	0.5854	0.1463	0.5854	0.1463	0.5854	0.5854	0.2439	0.5854	0.2439	0.5854	0.5854	0.1463	0.5854	0.5854	0.5854	0.5854	0.5854	0.2439	0.5854	0.2439	0.2439	0.5854	0.5854	0.5854	0.2439	0.2439	0.2439	0.0244	0.1463
S00474	0.6098	0.3902	0.6098	0.3902	0.6098	0.3902	0.6098	0.3902	0.6098	0.6098	0.6098	0.6098	0.3902	0.6098	0.3902	0.6098	0.3902	0.3902	0.6098	0.3902	0.6098	0.3902	0.6098	0.6098	0.3902	0.6098	0.3902	0.3902	0.3902	0.6098	0.6098	0.6098	0.6098	0.3902	0.6098	0.6098	0.6098	0.6098	0.6098	0.6098	0.3902
S00475	0.0976	0.6341	0.6341	0.6341	0.6341	0.6341	0.6341	0.6341	0.6341	0.6341	0.6341	0.0976	0.2683	0.0976	0.2683	0.6341	0.2683	0.2683	0.6341	0.2683	0.6341	0.2683	0.6341	0.6341	0.2683	0.6341	0.2683	0.2683	0.2683	0.6341	0.6341	0.6341	0.6341	0.2683	0.6341	0.6341	0.6341	0.6341	0.6341	0.0976	0.6341
S00476	0.7317	0.7317	0.7317	0.7317	0.7317	0.7317	0.7317	0.7317	0.7317	0.7317	0.7317	0.7317	0.2683	0.7317	0.2683	0.7317	0.2683	0.2683	0.7317	0.2683	0.7317	0.2683	0.7317	0.7317	0.2683	0.7317	0.2683	0.2683	0.2683	0.7317	0.7317	0.7317	0.7317	0.2683	0.7317	0.7317	0.7317	0.7317	0.7317	0.7317	0.7317
S00477	0.878	0.0976	0.878	0.0976	0.878	0.0976	0.0244	0.0976	0.878	0.878	0.878	0.878	0.878	0.878	0.878	0.878	0.878	0.878	0.878	0.878	0.878	0.878	0.878	0.878	0.878	0.878	0.878	0.878	0.878	0.878	0.878	0.878	0.878	0.878	0.878	0.878	0.878	0.878	0.878	0.878	0.878
S00478	0.3659	0.3659	0.3659	0.3659	0.6341	0.3659	0.6341	0.3659	0.3659	0.6341	0.6341	0.6341	0.6341	0.6341	0.6341	0.6341	0.6341	0.6341	0.3659	0.6341	0.3659	0.6341	0.6341	0.6341	0.6341	0.6341	0.6341	0.6341	0.6341	0.3659	0.6341	0.3659	0.3659	0.6341	0.6341	0.6341	0.3659	0.3659	0.3659	0.6341	0.6341
S00479	0.439	0.0976	0.439	0.0976	0.0732	0.0976	0.439	0.0976	0.439	0.0732	0.0732	0.439	0.2927	0.439	0.2927	0.0488	0.2927	0.2927	0.439	0.2927	0.439	0.2927	0.2927	0.0488	0.2927	0.439	0.2927	0.2927	0.2927	0.439	0.439	0.439	0.439	0.2927	0.439	0.439	0.439	0.439	0.439	0.0488	0.0488
S00480	0.8537	0.0976	0.8537	0.0976	0.8537	0.0976	0.0244	0.0976	0.8537	0.8537	0.8537	0.8537	0.8537	0.8537	0.8537	0.8537	0.8537	0.8537	0.8537	0.8537	0.8537	0.8537	0.0244	0.8537	0.8537	0.8537	0.8537	0.8537	0.8537	0.8537	0.8537	0.8537	0.8537	0.8537	0.8537	0.8537	0.8537	0.8537	0.8537	0.8537	0.8537
S00481	0.3415	0.0976	0.3415	0.0976	0.4146	0.0976	0.3415	0.0976	0.3415	0.4146	0.4146	0.0488	0.4146	0.0488	0.4146	0.4146	0.4146	0.4146	0.3415	0.4146	0.3415	0.4146	0.3415	0.4146	0.4146	0.0488	0.4146	0.4146	0.4146	0.3415	0.0244	0.3415	0.3415	0.4146	0.0488	0.4146	0.3415	0.3415	0.3415	0.0244	0.3415
S00482	0.0244	0.0976	0.3171	0.0976	0.3171	0.0976	0.0244	0.0976	0.3171	0.3171	0.3171	0.0732	0.2683	0.0732	0.2683	0.0488	0.2683	0.2683	0.3171	0.2683	0.3171	0.2683	0.0244	0.0488	0.2683	0.0488	0.2683	0.2683	0.2683	0.3171	0.0244	0.3171	0.3171	0.2683	0.0488	0.0244	0.3171	0.3171	0.3171	0.0732	0.0244
S00483	0.9024	0.0976	0.9024	0.0976	0.9024	0.0976	0.9024	0.0976	0.9024	0.9024	0.9024	0.9024	0.9024	0.9024	0.9024	0.9024	0.9024	0.9024	0.9024	0.9024	0.9024	0.9024	0.9024	0.9024	0.9024	0.9024	0.9024	0.9024	0.9024	0.9024	0.9024	0.9024	0.9024	0.9024	0.9024	0.9024	0.9024	0.9024	0.9024	0.9024	0.9024
S00484	0.122	0.122	0.5366	0.5366	0.3171	0.3171	0.5366	0.5366	0.5366	0.3171	0.3171	0.5366	0.5366	0.3171	0.3171	0.5366	0.5366	0.5366	0.122	0.5366	0.122	0.5366	0.5366	0.5366	0.5366	0.5366	0.5366	0.5366	0.5366	0.3171	0.5366	0.122	0.0244	0.3171	0.3171	0.3171	0.5366	0.3171	0.5366	0.3171	0.3171
S00485	0.0244	0.0976	0.3659	0.0976	0.3659	0.0976	0.0732	0.0976	0.3659	0.3659	0.3659	0.3415	0.3415	0.3415	0.3415	0.0732	0.3415	0.3415	0.3659	0.3415	0.3659	0.3415	0.0244	0.0732	0.3415	0.0732	0.3415	0.3415	0.3415	0.3659	0.3659	0.3659	0.3659	0.3415	0.0732	0.3659	0.3659	0.3659	0.3659	0.3415	0.0732
S00486	0.4878	0.0976	0.4878	0.0976	0.4878	0.0976	0.4878	0.0976	0.4878	0.4878	0.4878	0.0732	0.3415	0.0732	0.3415	0.3415	0.3415	0.3415	0.4878	0.3415	0.4878	0.3415	0.4878	0.3415	0.3415	0.4878	0.3415	0.3415	0.3415	0.4878	0.4878	0.4878	0.4878	0.3415	0.4878	0.3415	0.4878	0.4878	0.4878	0.0732	0.4878
S00487	0.2683	0.0976	0.2683	0.0976	0.2683	0.0976	0.0244	0.0976	0.2683	0.2683	0.2683	0.2683	0.2683	0.2683	0.2683	0.2683	0.2683	0.2683	0.2683	0.2683	0.2683	0.2683	0.0244	0.2683	0.2683	0.0488	0.2683	0.2683	0.2683	0.2683	0.2683	0.2683	0.2683	0.2683	0.0488	0.2683	0.2683	0.2683	0.2683	0.2683	0.2683
S00488	0.0244	0.0976	0.2439	0.0976	0.0732	0.0976	0.0732	0.0976	0.2439	0.0732	0.0732	0.0488	0.3171	0.0488	0.3171	0.3171	0.3171	0.3171	0.2439	0.3171	0.2439	0.3171	0.0244	0.3171	0.3171	0.0732	0.3171	0.3171	0.3171	0.2439	0.0244	0.2439	0.2439	0.3171	0.0732	0.0244	0.2439	0.2439	0.2439	0.0244	0.0244
S00489	0.2927	0.0976	0.2927	0.0976	0.3171	0.0976	0.3171	0.0976	0.2927	0.3171	0.3171	0.3171	0.2683	0.3171	0.2683	0.3171	0.2683	0.2683	0.2927	0.2683	0.2927	0.2683	0.0244	0.3171	0.2683	0.3171	0.2683	0.2683	0.2683	0.2927	0.3171	0.2927	0.2927	0.2683	0.3171	0.2927	0.2927	0.2927	0.2927	0.3171	0.3171
S00490	0.0244	0.2195	0.7561	0.2195	0.2195	0.2195	0.7561	0.2195	0.7561	0.2195	0.2195	0.7561	0.7561	0.7561	0.7561	0.7561	0.7561	0.7561	0.7561	0.7561	0.7561	0.7561	0.7561	0.7561	0.7561	0.7561	0.7561	0.7561	0.7561	0.7561	0.7561	0.7561	0.7561	0.7561	0.7561	0.2195	0.7561	0.7561	0.7561	0.7561	0.2195
S00491	0.4878	0.122	0.4878	0.122	0.4878	0.122	0.0732	0.122	0.4878	0.4878	0.4878	0.4878	0.2683	0.4878	0.2683	0.4878	0.2683	0.2683	0.4878	0.2683	0.4878	0.2683	0.0244	0.4878	0.2683	0.0732	0.2683	0.2683	0.2683	0.4878	0.0244	0.4878	0.4878	0.2683	0.0732	0.122	0.4878	0.4878	0.4878	0.4878	0.4878
S00492	0.4146	0.561	0.4146	0.561	0.4146	0.561	0.561	0.561	0.4146	0.4146	0.4146	0.561	0.561	0.561	0.561	0.561	0.561	0.561	0.4146	0.561	0.4146	0.561	0.0244	0.561	0.561	0.4146	0.561	0.561	0.561	0.4146	0.4146	0.4146	0.4146	0.561	0.4146	0.561	0.4146	0.4146	0.4146	0.561	0.561
S00493	0.7073	0.122	0.7073	0.122	0.7073	0.122	0.1463	0.122	0.7073	0.7073	0.7073	0.1463	0.7073	0.1463	0.7073	0.7073	0.7073	0.7073	0.7073	0.7073	0.7073	0.7073	0.0244	0.7073	0.7073	0.1463	0.7073	0.7073	0.7073	0.7073	0.7073	0.7073	0.7073	0.7073	0.1463	0.7073	0.7073	0.7073	0.7073	0.1463	0.122
S00494	0.5854	0.5854	0.5854	0.5854	0.5854	0.5854	0.1463	0.5854	0.5854	0.5854	0.5854	0.1463	0.2439	0.1463	0.2439	0.5854	0.2439	0.2439	0.5854	0.0244	0.5854	0.2439	0.5854	0.5854	0.2439	0.1463	0.2439	0.2439	0.2439	0.5854	0.5854	0.5854	0.5854	0.2439	0.1463	0.5854	0.5854	0.5854	0.5854	0.1463	0.5854
S00495	0.7317	0.7317	0.7317	0.7317	0.7317	0.7317	0.7317	0.7317	0.7317	0.7317	0.7317	0.7317	0.2683	0.7317	0.2683	0.7317	0.2683	0.2683	0.7317	0.2683	0.7317	0.2683	0.7317	0.7317	0.2683	0.7317	0.2683	0.2683	0.2683	0.7317	0.7317	0.7317	0.7317	0.2683	0.7317	0.7317	0.7317	0.7317	0.7317	0.7317	0.7317
S00496	0.7561	0.2439	0.7561	0.2439	0.2439	0.2439	0.7561	0.2439	0.7561	0.2439	0.2439	0.7561	0.7561	0.7561	0.7561	0.7561	0.7561	0.7561	0.7561	0.7561	0.7561	0.7561	0.2439	0.7561	0.7561	0.7561	0.7561	0.7561	0.7561	0.7561	0.7561	0.7561	0.7561	0.7561	0.7561	0.2439	0.7561	0.7561	0.7561	0.7561	0.2439
S00497	0.9756	0.9756	0.9756	0.9756	0.9756	0.9756	0.9756	0.9756	0.9756	0.9756	0.9756	0.9756	0.9756	0.9756	0.9756	0.9756	0.9756	0.9756	0.9756	0.9756	0.9756	0.9756	0.0244	0.9756	0.9756	0.9756	0.9756	0.9756	0.9756	0.9756	0.9756	0.9756	0.9756	0.9756	0.9756	0.9756	0.9756	0.9756	0.9756	0.9756	0.9756
S00498	0.5366	0.4634	0.5366	0.4634	0.4634	0.4634	0.4634	0.4634	0.5366	0.4634	0.4634	0.4634	0.5366	0.4634	0.5366	0.4634	0.5366	0.5366	0.5366	0.5366	0.5366	0.5366	0.4634	0.4634	0.5366	0.4634	0.5366	0.5366	0.5366	0.5366	0.4634	0.5366	0.5366	0.5366	0.4634	0.4634	0.5366	0.5366	0.5366	0.4634	0.4634
S00499	0.6829	0.6829	0.6829	0.6829	0.3171	0.6829	0.3171	0.6829	0.6829	0.3171	0.3171	0.3171	0.6829	0.3171	0.6829	0.3171	0.6829	0.6829	0.6829	0.6829	0.6829	0.6829	0.3171	0.3171	0.6829	0.6829	0.6829	0.6829	0.6829	0.6829	0.6829	0.6829	0.6829	0.6829	0.3171	0.3171	0.6829	0.6829	0.6829	0.3171	0.3171
S00500	0.9756	0.9756	0.9756	0.9756	0.9756	0.9756	0.9756	0.9756	0.9756	0.9756	0.9756	0.9756	0.9756	0.9756	0.9756	0.9756	0.9756	0.9756	0.9756	0.9756	0.9756	0.9756	0.0244	0.9756	0.9756	0.9756	0.9756	0.9756	0.9756	0.9756	0.9756	0.9756	0.9756	0.9756	0.9756	0.9756	0.9756	0.9756	0.9756	0.9756	0.9756
S00501	0.9756	0.9756	0.9756	0.9756	0.9756	0.9756	0.9756	0.9756	0.9756	0.9756	0.9756	0.9756	0.9756	0.9756	0.9756	0.0244	0.9756	0.9756	0.9756	0.9756	0.9756	0.9756	0.9756	0.9756	0.9756	0.9756	0.9756	0.9756	0.9756	0.9756	0.9756	0.9756	0.9756	0.9756	0.9756	0.9756	0.9756	0.9756	0.9756	0.9756	0.9756
S00502	0.9024	0.9024	0.9024	0.9024	0.9024	0.9024	0.9024	0.9024	0.9024	0.9024	0.9024	0.9024	0.9024	0.9024	0.9024	0.0488	0.9024	0.9024	0.9024	0.9024	0.9024	0.9024	0.0244	0.0488	0.9024	0.9024	0.9024	0.9024	0.9024	0.9024	0.9024	0.9024	0.9024	0.9024	0.0244	0.9024	0.9024	0.9024	0.9024	0.9024	0.9024
S00503	0.7317	0.7317	0.7317	0.2439	0.7317	0.2439	0.2439	0.2439	0.7317	0.2439	0.2439	0.7317	0.2439	0.7317	0.2439	0.7317	0.7317	0.7317	0.7317	0.2439	0.7317	0.7317	0.0244	0.7317	0.7317	0.7317	0.7317	0.7317	0.7317	0.7317	0.7317	0.7317	0.7317	0.7317	0.7317	0.2439	0.7317	0.7317	0.7317	0.7317	0.7317
S00504	0.9756	0.9756	0.9756	0.9756	0.9756	0.9756	0.9756	0.9756	0.9756	0.9756	0.9756	0.9756	0.9756	0.9756	0.9756	0.9756	0.9756	0.9756	0.9756	0.9756	0.9756	0.9756	0.0244	0.9756	0.9756	0.9756	0.9756	0.9756	0.9756	0.9756	0.9756	0.9756	0.9756	0.9756	0.9756	0.9756	0.9756	0.9756	0.9756	0.9756	0.9756
S00505	0.9756	0.9756	0.9756	0.9756	0.9756	0.9756	0.9756	0.9756	0.9756	0.9756	0.9756	0.9756	0.9756	0.9756	0.9756	0.9756	0.9756	0.9756	0.9756	0.9756	0.9756	0.9756	0.0244	0.9756	0.9756	0.9756	0.9756	0.9756	0.9756	0.9756	0.9756	0.9756	0.9756	0.9756	0.9756	0.9756	0.9756	0.9756	0.9756	0.9756	0.9756
S00506	0.439	0.439	0.561	0.561	0.439	0.561	0.561	0.561	0.561	0.439	0.439	0.561	0.561	0.561	0.561	0.439	0.439	0.439	0.561	0.561	0.561	0.439	0.439	0.561	0.439	0.439	0.439	0.439	0.439	0.561	0.439	0.561	0.561	0.439	0.439	0.561	0.561	0.561	0.561	0.561	0.561
S00507	0.7805	0.7805	0.7805	0.2195	0.7805	0.2195	0.2195	0.2195	0.7805	0.7805	0.7805	0.7805	0.2195	0.7805	0.2195	0.7805	0.7805	0.7805	0.7805	0.2195	0.7805	0.7805	0.2195	0.7805	0.7805	0.7805	0.7805	0.7805	0.7805	0.7805	0.7805	0.7805	0.7805	0.7805	0.7805	0.2195	0.7805	0.7805	0.7805	0.7805	0.7805
S00508	0.3902	0.3902	0.2195	0.3902	0.3902	0.3902	0.3902	0.3902	0.2195	0.3902	0.3902	0.3902	0.3902	0.3902	0.3902	0.3902	0.3902	0.3902	0.2195	0.3902	0.3902	0.3902	0.2195	0.3902	0.3902	0.3902	0.3902	0.3902	0.3902	0.2195	0.3902	0.2195	0.2195	0.3902	0.3902	0.3902	0.3902	0.2195	0.2195	0.3902	0.3902
S00509	0.9756	0.9756	0.9756	0.9756	0.9756	0.9756	0.9756	0.9756	0.9756	0.9756	0.9756	0.9756	0.9756	0.9756	0.9756	0.9756	0.9756	0.9756	0.9756	0.9756	0.9756	0.9756	0.0244	0.9756	0.9756	0.9756	0.9756	0.9756	0.9756	0.9756	0.9756	0.9756	0.9756	0.9756	0.9756	0.9756	0.9756	0.9756	0.9756	0.9756	0.9756
S00510	0.2195	0.2195	0.2195	0.3171	0.2195	0.3171	0.2195	0.3171	0.2195	0.2195	0.2195	0.3171	0.3171	0.3171	0.3171	0.2195	0.2195	0.2195	0.2195	0.3171	0.3171	0.2195	0.0244	0.3171	0.2195	0.2195	0.2195	0.2195	0.2195	0.2195	0.2195	0.2195	0.2195	0.2195	0.2195	0.3171	0.3171	0.2195	0.2195	0.3171	0.2195
S00511	0.5366	0.4634	0.5366	0.4634	0.4634	0.4634	0.5366	0.4634	0.5366	0.4634	0.4634	0.4634	0.4634	0.4634	0.4634	0.4634	0.5366	0.5366	0.5366	0.4634	0.5366	0.5366	0.4634	0.5366	0.5366	0.5366	0.5366	0.5366	0.5366	0.5366	0.4634	0.5366	0.5366	0.5366	0.4634	0.4634	0.4634	0.5366	0.5366	0.4634	0.5366
S00512	0.5122	0.5122	0.5122	0.5122	0.5122	0.4878	0.4878	0.4878	0.5122	0.4878	0.4878	0.5122	0.4878	0.5122	0.4878	0.5122	0.4878	0.4878	0.5122	0.5122	0.4878	0.4878	0.5122	0.4878	0.4878	0.4878	0.4878	0.4878	0.4878	0.5122	0.5122	0.5122	0.5122	0.4878	0.5122	0.4878	0.5122	0.5122	0.5122	0.5122	0.4878
S00513	0.7561	0.7561	0.7561	0.7561	0.7561	0.7561	0.2439	0.7561	0.7561	0.7561	0.7561	0.7561	0.7561	0.7561	0.7561	0.7561	0.2439	0.2439	0.7561	0.7561	0.7561	0.2439	0.7561	0.7561	0.2439	0.2439	0.2439	0.2439	0.2439	0.7561	0.7561	0.7561	0.7561	0.2439	0.7561	0.7561	0.7561	0.7561	0.7561	0.7561	0.7561
S00514	0.8537	0.8537	0.8537	0.8537	0.8537	0.8537	0.1463	0.8537	0.8537	0.1463	0.1463	0.8537	0.1463	0.8537	0.1463	0.8537	0.8537	0.8537	0.8537	0.8537	0.8537	0.8537	0.8537	0.8537	0.8537	0.8537	0.8537	0.8537	0.8537	0.8537	0.8537	0.8537	0.8537	0.8537	0.8537	0.1463	0.8537	0.8537	0.8537	0.8537	0.8537
S00515	0.7805	0.7805	0.7805	0.7805	0.7805	0.7805	0.7805	0.7805	0.7805	0.7805	0.7805	0.1951	0.7805	0.7805	0.7805	0.7805	0.1951	0.1951	0.7805	0.7805	0.7805	0.1951	0.7805	0.7805	0.7805	0.7805	0.1951	0.1951	0.7805	0.7805	0.7805	0.7805	0.7805	0.1951	0.7805	0.7805	0.1951	0.7805	0.7805	0.0244	0.7805
S00516	0.7317	0.7317	0.7317	0.7317	0.7317	0.7317	0.7317	0.7317	0.7317	0.7317	0.7317	0.7317	0.7317	0.7317	0.7317	0.7317	0.2683	0.2683	0.7317	0.7317	0.7317	0.2683	0.7317	0.7317	0.2683	0.2683	0.2683	0.2683	0.2683	0.7317	0.7317	0.7317	0.7317	0.2683	0.7317	0.7317	0.2683	0.7317	0.7317	0.2683	0.7317
S00517	0.7805	0.7805	0.7805	0.7805	0.7805	0.7805	0.7805	0.7805	0.7805	0.7805	0.7805	0.1951	0.7805	0.7805	0.7805	0.7805	0.1951	0.1951	0.7805	0.7805	0.7805	0.1951	0.7805	0.7805	0.7805	0.7805	0.1951	0.1951	0.7805	0.7805	0.7805	0.7805	0.7805	0.1951	0.7805	0.7805	0.1951	0.7805	0.7805	0.0244	0.7805
S00518	0.6585	0.6585	0.6585	0.6585	0.6585	0.6585	0.6585	0.6585	0.6585	0.6585	0.3415	0.3415	0.3415	0.6585	0.3415	0.6585	0.3415	0.3415	0.6585	0.3415	0.6585	0.3415	0.6585	0.6585	0.6585	0.6585	0.3415	0.3415	0.6585	0.6585	0.6585	0.6585	0.6585	0.3415	0.6585	0.3415	0.3415	0.6585	0.6585	0.3415	0.6585
S00519	0.9756	0.9756	0.9756	0.9756	0.9756	0.9756	0.9756	0.9756	0.9756	0.9756	0.9756	0.9756	0.9756	0.9756	0.9756	0.9756	0.9756	0.9756	0.9756	0.0244	0.9756	0.9756	0.9756	0.9756	0.9756	0.9756	0.9756	0.9756	0.9756	0.9756	0.9756	0.9756	0.9756	0.9756	0.9756	0.9756	0.9756	0.9756	0.9756	0.9756	0.9756
S00520	0.6341	0.3659	0.3659	0.6341	0.3659	0.3659	0.6341	0.3659	0.3659	0.3659	0.6341	0.6341	0.6341	0.3659	0.6341	0.6341	0.6341	0.6341	0.3659	0.3659	0.6341	0.6341	0.6341	0.6341	0.6341	0.6341	0.6341	0.6341	0.6341	0.3659	0.6341	0.3659	0.3659	0.6341	0.6341	0.6341	0.6341	0.3659	0.3659	0.6341	0.6341
S00521	0.4878	0.1951	0.1707	0.4878	0.1951	0.1951	0.4878	0.1951	0.1707	0.1951	0.0976	0.4878	0.0976	0.1951	0.0976	0.4878	0.4878	0.4878	0.1707	0.1951	0.0488	0.4878	0.4878	0.0488	0.4878	0.4878	0.4878	0.4878	0.4878	0.1707	0.4878	0.1707	0.1707	0.4878	0.4878	0.0976	0.4878	0.1707	0.1951	0.4878	0.4878
S00522	0.5854	0.5854	0.5854	0.4146	0.5854	0.5854	0.5854	0.5854	0.5854	0.5854	0.5854	0.4146	0.5854	0.5854	0.5854	0.4146	0.4146	0.4146	0.5854	0.5854	0.5854	0.4146	0.4146	0.5854	0.4146	0.4146	0.4146	0.4146	0.4146	0.5854	0.4146	0.5854	0.5854	0.4146	0.4146	0.5854	0.4146	0.5854	0.5854	0.5854	0.4146
S00523	0.9512	0.9512	0.9512	0.9512	0.9512	0.9512	0.9512	0.9512	0.9512	0.9512	0.9512	0.9512	0.9512	0.9512	0.9512	0.9512	0.9512	0.9512	0.9512	0.9512	0.0488	0.9512	0.9512	0.0488	0.9512	0.9512	0.9512	0.9512	0.9512	0.9512	0.9512	0.9512	0.9512	0.9512	0.9512	0.9512	0.9512	0.9512	0.9512	0.9512	0.9512
S00524	0.0244	0.7561	0.2195	0.7561	0.7561	0.7561	0.7561	0.7561	0.2195	0.2195	0.7561	0.7561	0.7561	0.7561	0.7561	0.7561	0.7561	0.7561	0.2195	0.7561	0.7561	0.7561	0.7561	0.7561	0.7561	0.7561	0.7561	0.7561	0.7561	0.2195	0.7561	0.2195	0.2195	0.7561	0.7561	0.7561	0.7561	0.2195	0.7561	0.7561	0.2195
S00525	0.6585	0.3415	0.3415	0.6585	0.3415	0.3415	0.6585	0.3415	0.3415	0.6585	0.6585	0.6585	0.6585	0.3415	0.6585	0.6585	0.6585	0.6585	0.3415	0.3415	0.6585	0.6585	0.6585	0.6585	0.6585	0.6585	0.6585	0.6585	0.6585	0.3415	0.6585	0.3415	0.3415	0.6585	0.6585	0.6585	0.6585	0.3415	0.3415	0.6585	0.6585
S00526	0.7805	0.7805	0.1707	0.7805	0.7805	0.7805	0.7805	0.7805	0.1707	0.0488	0.7805	0.7805	0.7805	0.7805	0.7805	0.7805	0.7805	0.7805	0.1707	0.7805	0.7805	0.7805	0.7805	0.7805	0.7805	0.7805	0.7805	0.7805	0.7805	0.1707	0.7805	0.1707	0.1707	0.7805	0.7805	0.7805	0.7805	0.1707	0.7805	0.7805	0.0488
S00527	0.1463	0.5366	0.2927	0.1463	0.5366	0.5366	0.1463	0.5366	0.2927	0.2927	0.5366	0.5366	0.5366	0.2927	0.5366	0.1463	0.5366	0.5366	0.2927	0.0244	0.2927	0.5366	0.5366	0.2927	0.5366	0.5366	0.5366	0.5366	0.5366	0.2927	0.1463	0.2927	0.2927	0.5366	0.1463	0.5366	0.5366	0.2927	0.5366	0.5366	0.2927
S00528	0.3902	0.3902	0.3902	0.6098	0.3902	0.3902	0.6098	0.3902	0.3902	0.6098	0.6098	0.6098	0.6098	0.3902	0.6098	0.6098	0.6098	0.6098	0.3902	0.3902	0.6098	0.6098	0.6098	0.6098	0.6098	0.6098	0.6098	0.6098	0.6098	0.3902	0.6098	0.3902	0.3902	0.6098	0.6098	0.6098	0.6098	0.3902	0.3902	0.3902	0.6098
S00529	0.8293	0.8293	0.8293	0.122	0.8293	0.8293	0.122	0.8293	0.8293	0.0488	0.8293	0.8293	0.8293	0.8293	0.8293	0.122	0.8293	0.8293	0.8293	0.8293	0.8293	0.8293	0.8293	0.8293	0.8293	0.8293	0.8293	0.8293	0.8293	0.8293	0.122	0.8293	0.8293	0.8293	0.122	0.8293	0.8293	0.8293	0.8293	0.8293	0.0488
S00530	0.6341	0.6341	0.6341	0.6341	0.6341	0.6341	0.6341	0.6341	0.6341	0.6341	0.6341	0.3659	0.6341	0.3659	0.6341	0.6341	0.3659	0.3659	0.6341	0.3659	0.6341	0.3659	0.3659	0.6341	0.3659	0.3659	0.3659	0.3659	0.3659	0.6341	0.6341	0.6341	0.6341	0.3659	0.6341	0.6341	0.3659	0.6341	0.6341	0.3659	0.6341
S00531	0.1951	0.8049	0.1951	0.8049	0.8049	0.8049	0.8049	0.8049	0.1951	0.8049	0.8049	0.8049	0.8049	0.8049	0.8049	0.8049	0.8049	0.8049	0.1951	0.8049	0.8049	0.8049	0.8049	0.8049	0.8049	0.8049	0.8049	0.8049	0.8049	0.1951	0.8049	0.1951	0.1951	0.8049	0.8049	0.8049	0.8049	0.1951	0.8049	0.8049	0.8049
S00532	0.9756	0.9756	0.9756	0.9756	0.9756	0.9756	0.9756	0.9756	0.9756	0.0244	0.9756	0.9756	0.9756	0.9756	0.9756	0.9756	0.9756	0.9756	0.9756	0.9756	0.9756	0.9756	0.9756	0.9756	0.9756	0.9756	0.9756	0.9756	0.9756	0.9756	0.9756	0.9756	0.9756	0.9756	0.9756	0.9756	0.9756	0.9756	0.9756	0.9756	0.9756
S00533	0.9756	0.9756	0.9756	0.9756	0.9756	0.9756	0.0244	0.9756	0.9756	0.9756	0.9756	0.9756	0.9756	0.9756	0.9756	0.9756	0.9756	0.9756	0.9756	0.9756	0.9756	0.9756	0.9756	0.9756	0.9756	0.9756	0.9756	0.9756	0.9756	0.9756	0.9756	0.9756	0.9756	0.9756	0.9756	0.9756	0.9756	0.9756	0.9756	0.9756	0.9756
S00534	0.5366	0.5366	0.4146	0.5366	0.5366	0.5366	0.4146	0.5366	0.4146	0.4146	0.4146	0.5366	0.4146	0.4146	0.4146	0.5366	0.5366	0.5366	0.4146	0.4146	0.0488	0.5366	0.5366	0.5366	0.5366	0.5366	0.5366	0.5366	0.5366	0.4146	0.4146	0.4146	0.4146	0.5366	0.4146	0.4146	0.5366	0.4146	0.5366	0.5366	0.0488
S00535	0.7805	0.7805	0.1951	0.7805	0.7805	0.7805	0.7805	0.7805	0.1951	0.7805	0.7805	0.7805	0.7805	0.7805	0.7805	0.7805	0.7805	0.7805	0.1951	0.7805	0.1951	0.7805	0.7805	0.7805	0.7805	0.7805	0.7805	0.7805	0.7805	0.1951	0.7805	0.1951	0.1951	0.7805	0.7805	0.7805	0.7805	0.1951	0.0244	0.7805	0.7805
S00536	0.9756	0.9756	0.9756	0.9756	0.9756	0.9756	0.9756	0.9756	0.9756	0.9756	0.9756	0.9756	0.9756	0.9756	0.9756	0.9756	0.9756	0.9756	0.9756	0.9756	0.9756	0.9756	0.9756	0.9756	0.9756	0.9756	0.9756	0.9756	0.9756	0.9756	0.9756	0.9756	0.9756	0.9756	0.9756	0.9756	0.9756	0.9756	0.0244	0.9756	0.9756
S00537	0.561	0.1463	0.2927	0.561	0.1463	0.1463	0.561	0.1463	0.2927	0.2927	0.561	0.561	0.561	0.2927	0.561	0.561	0.561	0.561	0.2927	0.2927	0.2927	0.561	0.561	0.1463	0.561	0.561	0.561	0.561	0.561	0.2927	0.561	0.2927	0.2927	0.561	0.2927	0.561	0.561	0.2927	0.1463	0.561	0.561
S00538	0.9756	0.9756	0.9756	0.9756	0.9756	0.9756	0.9756	0.9756	0.9756	0.9756	0.9756	0.9756	0.9756	0.9756	0.9756	0.9756	0.9756	0.9756	0.9756	0.9756	0.9756	0.9756	0.9756	0.9756	0.9756	0.9756	0.9756	0.9756	0.9756	0.9756	0.9756	0.9756	0.9756	0.9756	0.9756	0.9756	0.9756	0.9756	0.0244	0.9756	0.9756
S00539	0.9756	0.9756	0.9756	0.9756	0.9756	0.9756	0.9756	0.9756	0.9756	0.9756	0.9756	0.9756	0.9756	0.9756	0.9756	0.9756	0.9756	0.9756	0.9756	0.9756	0.0244	0.9756	0.9756	0.9756	0.9756	0.9756	0.9756	0.9756	0.9756	0.9756	0.9756	0.9756	0.9756	0.9756	0.9756	0.9756	0.9756	0.9756	0.9756	0.9756	0.9756
S00540	0.9756	0.9756	0.9756	0.9756	0.9756	0.9756	0.9756	0.9756	0.9756	0.9756	0.9756	0.9756	0.9756	0.9756	0.9756	0.9756	0.9756	0.9756	0.9756	0.9756	0.0244	0.9756	0.9756	0.9756	0.9756	0.9756	0.9756	0.9756	0.9756	0.9756	0.9756	0.9756	0.9756	0.9756	0.9756	0.9756	0.9756	0.9756	0.9756	0.9756	0.9756
S00541	0.9756	0.9756	0.9756	0.9756	0.9756	0.9756	0.9756	0.9756	0.9756	0.9756	0.9756	0.9756	0.9756	0.9756	0.9756	0.9756	0.9756	0.9756	0.9756	0.9756	0.9756	0.9756	0.9756	0.9756	0.9756	0.9756	0.9756	0.9756	0.9756	0.9756	0.0244	0.9756	0.9756	0.9756	0.9756	0.9756	0.9756	0.9756	0.9756	0.9756	0.9756
S00542	0.8293	0.8293	0.8293	0.8293	0.8293	0.8293	0.8293	0.8293	0.8293	0.1463	0.1463	0.8293	0.1463	0.8293	0.1463	0.8293	0.8293	0.8293	0.8293	0.8293	0.8293	0.8293	0.8293	0.8293	0.8293	0.8293	0.8293	0.8293	0.8293	0.8293	0.0244	0.8293	0.8293	0.1463	0.8293	0.1463	0.8293	0.8293	0.8293	0.8293	0.8293
S00543	0.6829	0.6829	0.6829	0.6829	0.6829	0.6829	0.6829	0.6829	0.6829	0.6829	0.6829	0.6829	0.6829	0.6829	0.6829	0.6829	0.3171	0.3171	0.6829	0.3171	0.6829	0.3171	0.3171	0.6829	0.3171	0.3171	0.3171	0.3171	0.3171	0.6829	0.6829	0.6829	0.6829	0.6829	0.3171	0.6829	0.3171	0.6829	0.6829	0.3171	0.6829
S00544	0.7073	0.7073	0.2927	0.7073	0.7073	0.7073	0.7073	0.7073	0.2927	0.7073	0.2927	0.2927	0.2927	0.7073	0.2927	0.7073	0.7073	0.7073	0.2927	0.7073	0.7073	0.7073	0.7073	0.7073	0.7073	0.7073	0.7073	0.7073	0.7073	0.2927	0.7073	0.2927	0.2927	0.7073	0.7073	0.7073	0.7073	0.2927	0.2927	0.7073	0.7073
S00545	0.9756	0.9756	0.9756	0.9756	0.9756	0.9756	0.9756	0.9756	0.9756	0.9756	0.9756	0.9756	0.9756	0.9756	0.9756	0.9756	0.9756	0.9756	0.9756	0.9756	0.9756	0.9756	0.9756	0.9756	0.9756	0.9756	0.9756	0.9756	0.9756	0.9756	0.9756	0.9756	0.9756	0.9756	0.9756	0.9756	0.9756	0.9756	0.0244	0.9756	0.9756
S00546	0.7805	0.7805	0.1951	0.7805	0.7805	0.7805	0.7805	0.7805	0.1951	0.7805	0.7805	0.7805	0.7805	0.7805	0.7805	0.7805	0.7805	0.7805	0.1951	0.7805	0.1951	0.7805	0.7805	0.7805	0.7805	0.7805	0.0244	0.7805	0.7805	0.1951	0.7805	0.7805	0.1951	0.7805	0.7805	0.7805	0.7805	0.1951	0.1951	0.7805	0.7805
S00547	0.3902	0.3902	0.3902	0.3902	0.3902	0.3902	0.6098	0.3902	0.3902	0.6098	0.6098	0.6098	0.6098	0.6098	0.6098	0.3902	0.6098	0.6098	0.3902	0.6098	0.3902	0.6098	0.6098	0.3902	0.6098	0.6098	0.6098	0.6098	0.6098	0.3902	0.6098	0.6098	0.3902	0.6098	0.6098	0.6098	0.6098	0.3902	0.3902	0.6098	0.6098
S00548	0.4146	0.4146	0.4146	0.4146	0.4146	0.4146	0.5854	0.4146	0.4146	0.5854	0.5854	0.5854	0.5854	0.5854	0.5854	0.4146	0.5854	0.5854	0.4146	0.5854	0.4146	0.5854	0.5854	0.4146	0.5854	0.5854	0.5854	0.5854	0.5854	0.4146	0.5854	0.5854	0.4146	0.5854	0.5854	0.5854	0.5854	0.4146	0.4146	0.5854	0.4146
S00549	0.878	0.878	0.878	0.878	0.878	0.878	0.878	0.878	0.878	0.122	0.878	0.122	0.878	0.122	0.878	0.878	0.878	0.878	0.878	0.878	0.878	0.878	0.878	0.878	0.878	0.878	0.878	0.878	0.878	0.878	0.122	0.122	0.878	0.878	0.878	0.878	0.878	0.878	0.878	0.878	0.878
S00550	0.8537	0.8537	0.1463	0.8537	0.8537	0.8537	0.8537	0.8537	0.1463	0.8537	0.8537	0.8537	0.8537	0.8537	0.8537	0.8537	0.8537	0.8537	0.1463	0.8537	0.8537	0.8537	0.8537	0.8537	0.8537	0.8537	0.8537	0.8537	0.8537	0.1463	0.8537	0.8537	0.1463	0.8537	0.8537	0.8537	0.8537	0.1463	0.8537	0.8537	0.8537
S00551	0.6341	0.6341	0.6341	0.6341	0.6341	0.6341	0.6341	0.6341	0.6341	0.3659	0.6341	0.3659	0.6341	0.3659	0.3659	0.6341	0.3659	0.3659	0.6341	0.3659	0.6341	0.3659	0.3659	0.6341	0.6341	0.6341	0.3659	0.3659	0.6341	0.6341	0.3659	0.3659	0.6341	0.6341	0.6341	0.6341	0.3659	0.6341	0.6341	0.3659	0.6341
S00552	0.6341	0.6341	0.6341	0.6341	0.6341	0.6341	0.6341	0.6341	0.6341	0.3415	0.6341	0.3415	0.6341	0.3415	0.3415	0.6341	0.3415	0.3415	0.6341	0.3415	0.6341	0.3415	0.3415	0.6341	0.6341	0.6341	0.3415	0.3415	0.6341	0.6341	0.0244	0.3415	0.6341	0.6341	0.6341	0.6341	0.3415	0.6341	0.6341	0.3415	0.6341
S00553	0.6341	0.6341	0.6341	0.6341	0.6341	0.6341	0.6341	0.6341	0.6341	0.3415	0.6341	0.3415	0.6341	0.3415	0.3415	0.6341	0.3415	0.3415	0.6341	0.3415	0.6341	0.3415	0.3415	0.6341	0.6341	0.6341	0.3415	0.3415	0.6341	0.6341	0.0244	0.3415	0.6341	0.6341	0.6341	0.6341	0.3415	0.6341	0.6341	0.3415	0.6341
S00554	0.6341	0.6341	0.6341	0.6341	0.6341	0.6341	0.6341	0.6341	0.6341	0.0976	0.6341	0.2683	0.6341	0.0976	0.2683	0.6341	0.2683	0.2683	0.6341	0.2683	0.6341	0.2683	0.2683	0.6341	0.6341	0.6341	0.2683	0.2683	0.6341	0.6341	0.2683	0.0976	0.6341	0.6341	0.6341	0.6341	0.2683	0.6341	0.6341	0.0976	0.6341
S00555	0.6341	0.6341	0.6341	0.6341	0.6341	0.6341	0.6341	0.6341	0.6341	0.3659	0.6341	0.3659	0.6341	0.3659	0.3659	0.6341	0.3659	0.3659	0.6341	0.3659	0.6341	0.3659	0.3659	0.6341	0.6341	0.6341	0.3659	0.3659	0.6341	0.6341	0.3659	0.3659	0.6341	0.6341	0.6341	0.6341	0.3659	0.6341	0.6341	0.3659	0.6341
S00556	0.7317	0.7317	0.7317	0.7317	0.7317	0.7317	0.7317	0.7317	0.7317	0.7317	0.7317	0.7317	0.7317	0.7317	0.2683	0.7317	0.2683	0.2683	0.7317	0.2683	0.2683	0.2683	0.2683	0.7317	0.7317	0.7317	0.2683	0.2683	0.7317	0.7317	0.7317	0.7317	0.7317	0.7317	0.7317	0.7317	0.2683	0.7317	0.2683	0.7317	0.7317
S00557	0.8537	0.8537	0.1463	0.8537	0.8537	0.8537	0.8537	0.8537	0.1463	0.8537	0.8537	0.8537	0.8537	0.8537	0.8537	0.8537	0.8537	0.8537	0.1463	0.8537	0.8537	0.8537	0.8537	0.8537	0.8537	0.8537	0.8537	0.8537	0.8537	0.1463	0.8537	0.8537	0.1463	0.8537	0.8537	0.8537	0.8537	0.1463	0.8537	0.8537	0.8537
S00558	0.8293	0.8293	0.8293	0.8293	0.8293	0.8293	0.1707	0.8293	0.8293	0.1707	0.1707	0.8293	0.1707	0.8293	0.8293	0.8293	0.8293	0.8293	0.8293	0.8293	0.8293	0.8293	0.8293	0.8293	0.8293	0.8293	0.8293	0.8293	0.8293	0.8293	0.8293	0.1707	0.8293	0.1707	0.8293	0.1707	0.8293	0.8293	0.8293	0.8293	0.8293
S00559	0.9756	0.9756	0.9756	0.9756	0.9756	0.9756	0.9756	0.9756	0.9756	0.9756	0.0244	0.9756	0.9756	0.9756	0.9756	0.9756	0.9756	0.9756	0.9756	0.9756	0.9756	0.9756	0.9756	0.9756	0.9756	0.9756	0.9756	0.9756	0.9756	0.9756	0.9756	0.9756	0.9756	0.9756	0.9756	0.9756	0.9756	0.9756	0.9756	0.9756	0.9756
S00560	0.8293	0.8293	0.122	0.8293	0.8293	0.8293	0.8293	0.8293	0.122	0.8293	0.0244	0.8293	0.8293	0.8293	0.8293	0.8293	0.8293	0.8293	0.122	0.8293	0.8293	0.8293	0.8293	0.8293	0.8293	0.8293	0.8293	0.8293	0.8293	0.8293	0.8293	0.8293	0.122	0.8293	0.8293	0.8293	0.8293	0.122	0.8293	0.8293	0.0244
S00561	0.8293	0.8293	0.122	0.8293	0.8293	0.8293	0.8293	0.8293	0.122	0.8293	0.0244	0.8293	0.8293	0.8293	0.8293	0.8293	0.8293	0.8293	0.122	0.8293	0.8293	0.8293	0.8293	0.8293	0.8293	0.8293	0.8293	0.8293	0.8293	0.8293	0.8293	0.8293	0.122	0.8293	0.8293	0.8293	0.8293	0.122	0.8293	0.8293	0.0244
S00562	0.8537	0.8537	0.1463	0.8537	0.8537	0.8537	0.8537	0.8537	0.1463	0.8537	0.8537	0.8537	0.8537	0.8537	0.8537	0.8537	0.8537	0.8537	0.1463	0.8537	0.8537	0.8537	0.8537	0.8537	0.8537	0.8537	0.8537	0.8537	0.8537	0.8537	0.8537	0.8537	0.1463	0.8537	0.8537	0.8537	0.8537	0.1463	0.8537	0.8537	0.1463
S00563	0.8293	0.8293	0.1707	0.8293	0.8293	0.8293	0.8293	0.8293	0.1707	0.8293	0.1707	0.8293	0.8293	0.8293	0.8293	0.8293	0.8293	0.8293	0.1707	0.8293	0.8293	0.8293	0.8293	0.8293	0.8293	0.8293	0.8293	0.8293	0.8293	0.8293	0.8293	0.8293	0.1707	0.8293	0.8293	0.8293	0.8293	0.1707	0.8293	0.8293	0.1707
S00564	0.8537	0.8537	0.1463	0.8537	0.8537	0.8537	0.8537	0.8537	0.1463	0.8537	0.1463	0.8537	0.8537	0.8537	0.8537	0.8537	0.8537	0.8537	0.1463	0.8537	0.8537	0.8537	0.8537	0.8537	0.8537	0.8537	0.8537	0.8537	0.8537	0.8537	0.8537	0.8537	0.1463	0.8537	0.8537	0.8537	0.8537	0.1463	0.8537	0.8537	0.8537
S00565	0.8049	0.8049	0.8049	0.8049	0.8049	0.8049	0.8049	0.8049	0.8049	0.1951	0.8049	0.1951	0.1951	0.1951	0.8049	0.8049	0.8049	0.8049	0.8049	0.8049	0.8049	0.8049	0.8049	0.8049	0.8049	0.8049	0.8049	0.8049	0.8049	0.8049	0.8049	0.1951	0.8049	0.8049	0.1951	0.1951	0.8049	0.8049	0.8049	0.1951	0.8049
S00566	0.4146	0.4146	0.4146	0.4146	0.4146	0.4146	0.5854	0.4146	0.4146	0.5854	0.4146	0.5854	0.5854	0.5854	0.5854	0.4146	0.5854	0.5854	0.4146	0.5854	0.5854	0.5854	0.5854	0.5854	0.4146	0.5854	0.5854	0.5854	0.5854	0.4146	0.4146	0.5854	0.4146	0.5854	0.5854	0.5854	0.5854	0.4146	0.5854	0.5854	0.4146
S00567	0.439	0.439	0.439	0.439	0.439	0.439	0.439	0.439	0.439	0.561	0.439	0.561	0.561	0.561	0.561	0.439	0.561	0.561	0.439	0.561	0.561	0.561	0.561	0.561	0.439	0.561	0.561	0.561	0.561	0.439	0.439	0.561	0.439	0.561	0.561	0.561	0.561	0.439	0.561	0.561	0.439
S00568	0.9024	0.9024	0.9024	0.9024	0.9024	0.9024	0.9024	0.9024	0.9024	0.9024	0.0244	0.9024	0.9024	0.9024	0.0732	0.9024	0.9024	0.9024	0.9024	0.9024	0.9024	0.9024	0.9024	0.9024	0.9024	0.9024	0.9024	0.9024	0.9024	0.9024	0.9024	0.9024	0.9024	0.0732	0.9024	0.9024	0.9024	0.9024	0.9024	0.9024	0.0732
S00569	0.6341	0.6341	0.6341	0.6341	0.6341	0.6341	0.6341	0.6341	0.6341	0.6341	0.3659	0.6341	0.6341	0.6341	0.3659	0.6341	0.3659	0.3659	0.6341	0.3659	0.3659	0.3659	0.3659	0.3659	0.6341	0.6341	0.3659	0.3659	0.6341	0.6341	0.6341	0.6341	0.6341	0.3659	0.6341	0.6341	0.3659	0.6341	0.3659	0.6341	0.3659
S00570	0.5122	0.5122	0.4878	0.5122	0.5122	0.5122	0.5122	0.5122	0.4878	0.5122	0.4878	0.5122	0.5122	0.5122	0.4878	0.5122	0.4878	0.4878	0.4878	0.4878	0.4878	0.4878	0.4878	0.4878	0.5122	0.5122	0.4878	0.4878	0.5122	0.5122	0.5122	0.5122	0.4878	0.4878	0.5122	0.5122	0.4878	0.4878	0.4878	0.5122	0.4878
S00571	0.6829	0.6829	0.6829	0.6829	0.6829	0.6829	0.6829	0.6829	0.6829	0.6829	0.6829	0.3171	0.6829	0.6829	0.3171	0.6829	0.6829	0.6829	0.3171	0.3171	0.6829	0.3171	0.3171	0.6829	0.6829	0.6829	0.3171	0.3171	0.6829	0.6829	0.6829	0.6829	0.6829	0.3171	0.3171	0.3171	0.3171	0.3171	0.6829	0.6829	0.6829
S00572	0.9756	0.9756	0.9756	0.9756	0.9756	0.9756	0.9756	0.9756	0.9756	0.9756	0.9756	0.9756	0.9756	0.9756	0.9756	0.9756	0.9756	0.9756	0.9756	0.9756	0.9756	0.9756	0.9756	0.9756	0.9756	0.9756	0.9756	0.9756	0.9756	0.9756	0.9756	0.9756	0.9756	0.9756	0.9756	0.9756	0.9756	0.9756	0.9756	0.0244	0.9756
S00573	0.4634	0.4634	0.4634	0.4634	0.5366	0.4634	0.4634	0.4634	0.4634	0.5366	0.5366	0.5366	0.5366	0.5366	0.5366	0.5366	0.4634	0.4634	0.5366	0.5366	0.4634	0.5366	0.5366	0.4634	0.4634	0.5366	0.5366	0.5366	0.5366	0.4634	0.5366	0.5366	0.4634	0.4634	0.4634	0.4634	0.5366	0.5366	0.4634	0.5366	0.5366
S00574	0.6585	0.6585	0.6585	0.6585	0.6585	0.6585	0.6585	0.6585	0.6585	0.3415	0.3415	0.6585	0.3415	0.6585	0.3415	0.6585	0.3415	0.6585	0.3415	0.3415	0.6585	0.6585	0.6585	0.6585	0.6585	0.6585	0.6585	0.6585	0.6585	0.6585	0.3415	0.3415	0.6585	0.6585	0.3415	0.3415	0.3415	0.3415	0.6585	0.3415	0.6585
S00575	0.7073	0.7073	0.7073	0.7073	0.7073	0.7073	0.7073	0.7073	0.7073	0.2927	0.2927	0.7073	0.7073	0.7073	0.7073	0.7073	0.2927	0.7073	0.2927	0.2927	0.7073	0.7073	0.7073	0.7073	0.7073	0.7073	0.7073	0.7073	0.7073	0.7073	0.2927	0.2927	0.7073	0.7073	0.2927	0.2927	0.2927	0.2927	0.7073	0.2927	0.7073
S00576	0.4878	0.4878	0.5122	0.4878	0.4878	0.5122	0.5122	0.4878	0.5122	0.4878	0.4878	0.5122	0.4878	0.5122	0.4878	0.4878	0.5122	0.5122	0.4878	0.4878	0.5122	0.5122	0.5122	0.5122	0.5122	0.4878	0.5122	0.5122	0.4878	0.5122	0.4878	0.4878	0.5122	0.4878	0.5122	0.5122	0.4878	0.4878	0.5122	0.5122	0.4878
S00577	0.9268	0.9268	0.9268	0.9268	0.9268	0.9268	0.9268	0.9268	0.9268	0.9268	0.9268	0.9268	0.9268	0.0732	0.9268	0.9268	0.9268	0.9268	0.9268	0.9268	0.9268	0.9268	0.9268	0.9268	0.9268	0.9268	0.9268	0.9268	0.9268	0.9268	0.9268	0.9268	0.9268	0.9268	0.0732	0.0732	0.9268	0.9268	0.9268	0.9268	0.9268
S00578	0.9756	0.9756	0.9756	0.9756	0.9756	0.9756	0.9756	0.9756	0.9756	0.9756	0.9756	0.9756	0.9756	0.9756	0.9756	0.9756	0.9756	0.9756	0.9756	0.9756	0.9756	0.9756	0.9756	0.9756	0.9756	0.9756	0.9756	0.9756	0.9756	0.9756	0.9756	0.9756	0.9756	0.9756	0.9756	0.9756	0.9756	0.9756	0.9756	0.0244	0.9756
S00579	0.2439	0.7561	0.7561	0.2439	0.7561	0.2439	0.7561	0.7561	0.7561	0.7561	0.7561	0.2439	0.7561	0.2439	0.7561	0.7561	0.7561	0.2439	0.7561	0.7561	0.7561	0.2439	0.7561	0.7561	0.7561	0.7561	0.2439	0.2439	0.7561	0.2439	0.7561	0.7561	0.7561	0.7561	0.7561	0.7561	0.7561	0.7561	0.7561	0.7561	0.7561
S00580	0.5366	0.122	0.5366	0.122	0.5366	0.5366	0.5366	0.122	0.5366	0.3415	0.3415	0.5366	0.3415	0.5366	0.3415	0.5366	0.122	0.5366	0.3415	0.3415	0.5366	0.5366	0.5366	0.5366	0.5366	0.3415	0.5366	0.5366	0.3415	0.5366	0.3415	0.3415	0.5366	0.3415	0.3415	0.5366	0.3415	0.3415	0.5366	0.122	0.5366
S00581	0.878	0.878	0.878	0.878	0.122	0.878	0.878	0.878	0.878	0.878	0.878	0.878	0.878	0.878	0.878	0.122	0.878	0.878	0.878	0.878	0.878	0.878	0.878	0.878	0.878	0.122	0.878	0.878	0.122	0.878	0.878	0.878	0.878	0.878	0.122	0.878	0.878	0.878	0.878	0.878	0.878
S00582	0.7317	0.7317	0.7317	0.7317	0.7317	0.7317	0.7317	0.7317	0.7317	0.2683	0.2683	0.7317	0.2683	0.7317	0.2683	0.7317	0.7317	0.7317	0.2683	0.2683	0.7317	0.7317	0.7317	0.7317	0.7317	0.7317	0.7317	0.7317	0.7317	0.7317	0.2683	0.2683	0.7317	0.2683	0.7317	0.7317	0.2683	0.2683	0.7317	0.7317	0.7317
S00583	0.6098	0.3902	0.6098	0.3902	0.6098	0.6098	0.6098	0.3902	0.6098	0.3902	0.3902	0.6098	0.3902	0.6098	0.3902	0.6098	0.3902	0.6098	0.3902	0.3902	0.6098	0.6098	0.6098	0.6098	0.6098	0.6098	0.6098	0.6098	0.6098	0.6098	0.3902	0.3902	0.6098	0.3902	0.6098	0.6098	0.3902	0.3902	0.6098	0.3902	0.6098
S00584	0.878	0.0976	0.878	0.0976	0.878	0.878	0.878	0.0976	0.878	0.878	0.878	0.878	0.878	0.878	0.878	0.878	0.0244	0.878	0.878	0.878	0.878	0.878	0.878	0.878	0.878	0.878	0.878	0.878	0.878	0.878	0.878	0.878	0.878	0.878	0.878	0.878	0.878	0.878	0.878	0.0976	0.878
S00585	0.9268	0.9268	0.9268	0.9268	0.9268	0.9268	0.9268	0.9268	0.9268	0.9268	0.9268	0.9268	0.9268	0.9268	0.9268	0.9268	0.9268	0.9268	0.9268	0.9268	0.9268	0.9268	0.9268	0.9268	0.9268	0.0732	0.9268	0.9268	0.0732	0.9268	0.9268	0.9268	0.9268	0.9268	0.0732	0.9268	0.9268	0.9268	0.9268	0.9268	0.9268
S00586	0.5122	0.4878	0.5122	0.4878	0.5122	0.5122	0.5122	0.4878	0.5122	0.4878	0.4878	0.5122	0.4878	0.4878	0.4878	0.5122	0.4878	0.5122	0.4878	0.4878	0.5122	0.5122	0.5122	0.5122	0.5122	0.4878	0.5122	0.5122	0.4878	0.5122	0.4878	0.4878	0.5122	0.4878	0.4878	0.5122	0.4878	0.4878	0.5122	0.4878	0.5122
S00587	0.8049	0.1951	0.8049	0.1951	0.8049	0.8049	0.8049	0.1951	0.8049	0.8049	0.8049	0.8049	0.8049	0.8049	0.8049	0.8049	0.1951	0.8049	0.8049	0.8049	0.8049	0.8049	0.8049	0.8049	0.8049	0.1951	0.8049	0.8049	0.1951	0.8049	0.8049	0.8049	0.8049	0.8049	0.1951	0.8049	0.8049	0.8049	0.8049	0.1951	0.8049
S00588	0.9756	0.9756	0.9756	0.9756	0.9756	0.9756	0.9756	0.9756	0.9756	0.9756	0.9756	0.9756	0.9756	0.9756	0.9756	0.9756	0.9756	0.9756	0.9756	0.9756	0.9756	0.9756	0.9756	0.9756	0.9756	0.9756	0.9756	0.9756	0.9756	0.9756	0.9756	0.9756	0.0244	0.9756	0.9756	0.9756	0.9756	0.9756	0.9756	0.9756	0.9756
S00589	0.5366	0.0976	0.5366	0.0976	0.5366	0.5366	0.5366	0.0976	0.5366	0.2927	0.2927	0.5366	0.2927	0.2927	0.2927	0.5366	0.0244	0.5366	0.2927	0.2927	0.5366	0.5366	0.5366	0.5366	0.5366	0.0488	0.5366	0.5366	0.0488	0.5366	0.2927	0.2927	0.5366	0.2927	0.5366	0.5366	0.2927	0.2927	0.5366	0.0976	0.5366
S00590	0.439	0.5366	0.5366	0.439	0.439	0.5366	0.5366	0.439	0.5366	0.5366	0.439	0.439	0.5366	0.439	0.5366	0.5366	0.5366	0.439	0.5366	0.439	0.5366	0.5366	0.5366	0.5366	0.439	0.439	0.5366	0.5366	0.439	0.5366	0.5366	0.5366	0.439	0.439	0.5366	0.439	0.439	0.439	0.439	0.0244	0.5366
S00591	0.4634	0.5366	0.5366	0.5366	0.5366	0.5366	0.5366	0.5366	0.5366	0.4634	0.4634	0.4634	0.4634	0.4634	0.4634	0.5366	0.5366	0.4634	0.4634	0.4634	0.5366	0.5366	0.5366	0.5366	0.5366	0.4634	0.5366	0.5366	0.4634	0.5366	0.4634	0.4634	0.5366	0.4634	0.4634	0.5366	0.4634	0.4634	0.5366	0.5366	0.4634
S00592	0.6829	0.6829	0.6829	0.6829	0.6829	0.2927	0.6829	0.6829	0.2927	0.6829	0.6829	0.0244	0.6829	0.6829	0.6829	0.6829	0.6829	0.6829	0.6829	0.6829	0.2927	0.2927	0.2927	0.2927	0.2927	0.6829	0.2927	0.2927	0.6829	0.6829	0.6829	0.6829	0.2927	0.6829	0.6829	0.2927	0.6829	0.6829	0.2927	0.6829	0.6829
S00593	0.7073	0.7073	0.7073	0.7073	0.7073	0.2927	0.7073	0.7073	0.2927	0.7073	0.7073	0.7073	0.7073	0.7073	0.7073	0.7073	0.7073	0.7073	0.7073	0.7073	0.2927	0.2927	0.2927	0.2927	0.2927	0.7073	0.2927	0.2927	0.7073	0.7073	0.7073	0.7073	0.2927	0.7073	0.7073	0.2927	0.7073	0.7073	0.2927	0.7073	0.7073
S00594	0.6829	0.6829	0.6829	0.6829	0.6829	0.3171	0.6829	0.6829	0.3171	0.6829	0.6829	0.6829	0.6829	0.6829	0.6829	0.6829	0.6829	0.6829	0.6829	0.6829	0.3171	0.3171	0.3171	0.3171	0.3171	0.6829	0.3171	0.3171	0.6829	0.6829	0.6829	0.6829	0.3171	0.6829	0.6829	0.3171	0.6829	0.6829	0.3171	0.6829	0.3171
S00595	0.6341	0.3659	0.6341	0.3659	0.6341	0.3659	0.6341	0.3659	0.3659	0.6341	0.6341	0.6341	0.6341	0.6341	0.6341	0.6341	0.6341	0.6341	0.6341	0.6341	0.3659	0.3659	0.3659	0.3659	0.3659	0.6341	0.3659	0.3659	0.6341	0.6341	0.6341	0.6341	0.3659	0.6341	0.6341	0.3659	0.6341	0.6341	0.3659	0.6341	0.6341
S00596	0.1707	0.0976	0.1707	0.0976	0.1707	0.7317	0.1707	0.0976	0.7317	0.7317	0.7317	0.7317	0.7317	0.7317	0.7317	0.1707	0.7317	0.1707	0.7317	0.7317	0.7317	0.7317	0.7317	0.7317	0.7317	0.7317	0.7317	0.7317	0.7317	0.1707	0.7317	0.7317	0.7317	0.7317	0.7317	0.7317	0.7317	0.7317	0.7317	0.0976	0.7317
S00597	0.439	0.439	0.561	0.439	0.561	0.439	0.561	0.439	0.439	0.561	0.561	0.561	0.561	0.561	0.561	0.561	0.561	0.439	0.561	0.561	0.439	0.439	0.439	0.439	0.439	0.561	0.439	0.439	0.561	0.439	0.561	0.561	0.439	0.561	0.561	0.439	0.561	0.561	0.439	0.561	0.561
S00598	0.1463	0.8537	0.8537	0.8537	0.8537	0.8537	0.8537	0.8537	0.8537	0.8537	0.8537	0.1463	0.8537	0.8537	0.8537	0.8537	0.1463	0.1463	0.8537	0.8537	0.8537	0.8537	0.8537	0.8537	0.8537	0.8537	0.8537	0.8537	0.8537	0.1463	0.8537	0.8537	0.8537	0.8537	0.8537	0.8537	0.8537	0.8537	0.8537	0.8537	0.1463
S00599	0.8049	0.8049	0.8049	0.8049	0.8049	0.8049	0.8049	0.8049	0.8049	0.8049	0.8049	0.8049	0.8049	0.0488	0.1463	0.8049	0.0488	0.8049	0.1463	0.1463	0.8049	0.8049	0.8049	0.8049	0.8049	0.8049	0.8049	0.8049	0.8049	0.8049	0.1463	0.8049	0.8049	0.8049	0.8049	0.8049	0.1463	0.1463	0.8049	0.8049	0.8049
S00600	0.561	0.561	0.439	0.561	0.439	0.439	0.561	0.561	0.439	0.561	0.561	0.561	0.561	0.439	0.561	0.439	0.439	0.561	0.561	0.561	0.439	0.439	0.439	0.439	0.439	0.561	0.439	0.439	0.561	0.439	0.561	0.561	0.439	0.561	0.561	0.439	0.561	0.561	0.439	0.561	0.561
S00601	0.6829	0.6829	0.2927	0.6829	0.6829	0.2927	0.6829	0.6829	0.2927	0.6829	0.6829	0.6829	0.6829	0.6829	0.6829	0.6829	0.0244	0.6829	0.6829	0.6829	0.2927	0.2927	0.2927	0.2927	0.2927	0.6829	0.2927	0.2927	0.6829	0.6829	0.6829	0.6829	0.2927	0.6829	0.6829	0.6829	0.6829	0.6829	0.2927	0.6829	0.6829
S00602	0.6829	0.6829	0.3171	0.6829	0.6829	0.3171	0.6829	0.6829	0.3171	0.6829	0.6829	0.6829	0.6829	0.6829	0.6829	0.6829	0.3171	0.6829	0.6829	0.6829	0.3171	0.3171	0.3171	0.3171	0.3171	0.6829	0.3171	0.3171	0.6829	0.6829	0.6829	0.6829	0.3171	0.6829	0.6829	0.6829	0.6829	0.6829	0.3171	0.6829	0.6829
S00603	0.6829	0.6829	0.3171	0.6829	0.6829	0.3171	0.6829	0.6829	0.3171	0.6829	0.6829	0.6829	0.6829	0.6829	0.6829	0.6829	0.3171	0.6829	0.6829	0.6829	0.3171	0.3171	0.3171	0.3171	0.3171	0.6829	0.3171	0.3171	0.6829	0.6829	0.6829	0.6829	0.3171	0.6829	0.6829	0.6829	0.6829	0.6829	0.3171	0.6829	0.6829
S00604	0.0732	0.2927	0.439	0.2927	0.439	0.439	0.2927	0.2927	0.439	0.2927	0.2927	0.439	0.2927	0.0244	0.1707	0.439	0.2927	0.0732	0.1707	0.1707	0.439	0.439	0.439	0.439	0.439	0.439	0.439	0.439	0.439	0.2927	0.1707	0.2927	0.439	0.2927	0.1707	0.0732	0.1707	0.1707	0.439	0.2927	0.439
S00605	0.7561	0.7561	0.7561	0.7561	0.7561	0.7561	0.0976	0.7561	0.7561	0.122	0.122	0.0244	0.122	0.7561	0.7561	0.7561	0.7561	0.7561	0.7561	0.7561	0.7561	0.7561	0.7561	0.0976	0.7561	0.0976	0.7561	0.7561	0.0976	0.7561	0.7561	0.122	0.7561	0.122	0.7561	0.7561	0.7561	0.7561	0.7561	0.7561	0.7561
S00606	0.6585	0.6585	0.3415	0.6585	0.6585	0.3415	0.6585	0.6585	0.3415	0.6585	0.6585	0.6585	0.6585	0.6585	0.6585	0.6585	0.6585	0.6585	0.6585	0.6585	0.3415	0.3415	0.3415	0.3415	0.3415	0.3415	0.3415	0.3415	0.3415	0.6585	0.6585	0.6585	0.3415	0.6585	0.6585	0.6585	0.6585	0.6585	0.3415	0.6585	0.6585
S00607	0.6098	0.6098	0.2439	0.6098	0.6098	0.2439	0.6098	0.6098	0.2439	0.6098	0.6098	0.6098	0.6098	0.1463	0.6098	0.6098	0.1463	0.1463	0.6098	0.6098	0.6098	0.2439	0.2439	0.1463	0.2439	0.1463	0.2439	0.2439	0.1463	0.6098	0.6098	0.6098	0.2439	0.6098	0.6098	0.6098	0.6098	0.6098	0.2439	0.6098	0.6098
S00608	0.7561	0.7561	0.2439	0.7561	0.7561	0.2439	0.7561	0.7561	0.2439	0.7561	0.7561	0.7561	0.7561	0.7561	0.7561	0.7561	0.7561	0.7561	0.7561	0.7561	0.7561	0.2439	0.2439	0.7561	0.2439	0.7561	0.2439	0.2439	0.7561	0.7561	0.7561	0.7561	0.2439	0.7561	0.7561	0.7561	0.7561	0.7561	0.2439	0.7561	0.7561
S00609	0.4634	0.4634	0.5366	0.4634	0.4634	0.5366	0.4634	0.4634	0.5366	0.4634	0.5366	0.4634	0.5366	0.5366	0.4634	0.4634	0.5366	0.5366	0.4634	0.4634	0.5366	0.5366	0.5366	0.4634	0.5366	0.4634	0.5366	0.5366	0.5366	0.4634	0.4634	0.5366	0.5366	0.5366	0.5366	0.5366	0.4634	0.4634	0.5366	0.5366	0.4634
S00610	0.9024	0.9024	0.9024	0.9024	0.9024	0.9024	0.9024	0.9024	0.9024	0.0976	0.9024	0.9024	0.9024	0.9024	0.0976	0.9024	0.9024	0.9024	0.9024	0.0976	0.9024	0.9024	0.9024	0.9024	0.9024	0.9024	0.9024	0.9024	0.9024	0.9024	0.9024	0.9024	0.0976	0.9024	0.9024	0.9024	0.9024	0.9024	0.9024	0.9024	0.9024
S00611	0.5854	0.5854	0.5854	0.5854	0.3415	0.5854	0.5854	0.5854	0.5854	0.0732	0.3415	0.5854	0.3415	0.3415	0.0732	0.3415	0.5854	0.5854	0.5854	0.0732	0.3415	0.3415	0.5854	0.3415	0.5854	0.3415	0.5854	0.3415	0.5854	0.3415	0.5854	0.3415	0.5854	0.3415	0.5854	0.5854	0.5854	0.5854	0.5854	0.5854	0.3415
S00612	0.9756	0.9756	0.9756	0.9756	0.9756	0.9756	0.9756	0.9756	0.9756	0.9756	0.9756	0.9756	0.9756	0.9756	0.9756	0.9756	0.9756	0.9756	0.9756	0.9756	0.9756	0.9756	0.9756	0.9756	0.9756	0.9756	0.9756	0.9756	0.9756	0.9756	0.9756	0.9756	0.9756	0.9756	0.9756	0.9756	0.9756	0.9756	0.9756	0.9756	0.0244
S00613	0.7561	0.7561	0.2439	0.7561	0.2439	0.2439	0.7561	0.7561	0.2439	0.7561	0.7561	0.7561	0.7561	0.7561	0.7561	0.2439	0.7561	0.7561	0.7561	0.7561	0.7561	0.7561	0.2439	0.7561	0.2439	0.7561	0.2439	0.7561	0.2439	0.7561	0.7561	0.7561	0.7561	0.7561	0.7561	0.7561	0.7561	0.7561	0.2439	0.7561	0.7561
S00614	0.7561	0.7561	0.2439	0.7561	0.2439	0.2439	0.7561	0.7561	0.2439	0.7561	0.7561	0.7561	0.7561	0.7561	0.7561	0.2439	0.7561	0.7561	0.7561	0.7561	0.7561	0.7561	0.2439	0.7561	0.2439	0.7561	0.2439	0.7561	0.2439	0.7561	0.7561	0.7561	0.7561	0.7561	0.7561	0.7561	0.7561	0.7561	0.2439	0.7561	0.7561
S00615	0.9756	0.9756	0.9756	0.9756	0.9756	0.9756	0.9756	0.9756	0.9756	0.9756	0.9756	0.9756	0.9756	0.9756	0.9756	0.9756	0.9756	0.9756	0.9756	0.9756	0.9756	0.9756	0.9756	0.9756	0.9756	0.9756	0.9756	0.9756	0.9756	0.9756	0.9756	0.9756	0.9756	0.9756	0.9756	0.9756	0.9756	0.9756	0.9756	0.9756	0.0244
S00616	0.9756	0.9756	0.9756	0.9756	0.9756	0.9756	0.9756	0.9756	0.9756	0.9756	0.9756	0.9756	0.9756	0.9756	0.9756	0.9756	0.9756	0.9756	0.9756	0.9756	0.9756	0.9756	0.9756	0.9756	0.9756	0.9756	0.9756	0.9756	0.9756	0.9756	0.9756	0.9756	0.9756	0.9756	0.9756	0.9756	0.9756	0.9756	0.9756	0.9756	0.0244
S00617	0.9756	0.9756	0.9756	0.9756	0.9756	0.9756	0.9756	0.9756	0.9756	0.9756	0.9756	0.9756	0.9756	0.9756	0.9756	0.9756	0.9756	0.9756	0.9756	0.9756	0.9756	0.9756	0.9756	0.9756	0.9756	0.9756	0.9756	0.9756	0.9756	0.9756	0.9756	0.9756	0.9756	0.9756	0.9756	0.9756	0.9756	0.9756	0.9756	0.9756	0.0244
S00618	0.3415	0.3415	0.6585	0.3415	0.6585	0.6585	0.3415	0.3415	0.6585	0.6585	0.6585	0.3415	0.6585	0.3415	0.6585	0.6585	0.6585	0.6585	0.6585	0.6585	0.6585	0.6585	0.3415	0.6585	0.3415	0.6585	0.3415	0.6585	0.3415	0.3415	0.6585	0.6585	0.6585	0.6585	0.6585	0.6585	0.6585	0.6585	0.3415	0.3415	0.6585
S00619	0.2439	0.2439	0.6098	0.2439	0.6098	0.6098	0.2439	0.2439	0.6098	0.6098	0.6098	0.1463	0.6098	0.1463	0.6098	0.6098	0.6098	0.6098	0.6098	0.6098	0.6098	0.6098	0.1463	0.6098	0.1463	0.6098	0.1463	0.6098	0.1463	0.2439	0.2439	0.6098	0.6098	0.6098	0.6098	0.6098	0.6098	0.2439	0.2439	0.2439	0.6098
S00620	0.8293	0.8293	0.8293	0.8293	0.8293	0.8293	0.8293	0.8293	0.8293	0.8293	0.8293	0.1707	0.8293	0.1707	0.8293	0.8293	0.8293	0.8293	0.8293	0.8293	0.8293	0.8293	0.1707	0.8293	0.1707	0.8293	0.1707	0.8293	0.1707	0.8293	0.8293	0.8293	0.8293	0.8293	0.8293	0.8293	0.8293	0.8293	0.8293	0.1707	0.8293
S00621	0.9756	0.9756	0.9756	0.9756	0.9756	0.9756	0.9756	0.9756	0.9756	0.9756	0.9756	0.9756	0.9756	0.9756	0.9756	0.9756	0.9756	0.9756	0.9756	0.9756	0.9756	0.9756	0.9756	0.9756	0.9756	0.9756	0.9756	0.9756	0.9756	0.9756	0.9756	0.9756	0.9756	0.9756	0.0244	0.9756	0.9756	0.9756	0.9756	0.9756	0.9756
S00622	0.9756	0.9756	0.9756	0.9756	0.9756	0.9756	0.9756	0.9756	0.9756	0.9756	0.9756	0.9756	0.9756	0.9756	0.9756	0.9756	0.9756	0.9756	0.9756	0.9756	0.9756	0.9756	0.9756	0.9756	0.9756	0.9756	0.9756	0.9756	0.9756	0.9756	0.9756	0.9756	0.9756	0.9756	0.9756	0.9756	0.9756	0.9756	0.0244	0.9756	0.9756
S00623	0.9756	0.9756	0.9756	0.9756	0.9756	0.9756	0.9756	0.9756	0.9756	0.9756	0.9756	0.9756	0.9756	0.9756	0.9756	0.9756	0.9756	0.9756	0.9756	0.9756	0.9756	0.9756	0.9756	0.9756	0.9756	0.9756	0.9756	0.9756	0.9756	0.9756	0.9756	0.9756	0.9756	0.9756	0.9756	0.9756	0.9756	0.9756	0.0244	0.9756	0.9756
S00624	0.7317	0.7317	0.7317	0.7317	0.7317	0.2439	0.7317	0.2439	0.2439	0.7317	0.7317	0.2439	0.7317	0.2439	0.7317	0.7317	0.7317	0.7317	0.7317	0.7317	0.7317	0.7317	0.7317	0.7317	0.7317	0.2439	0.7317	0.7317	0.7317	0.2439	0.7317	0.2439	0.7317	0.7317	0.2439	0.7317	0.7317	0.7317	0.0244	0.2439	0.7317
S00625	0.9756	0.9756	0.9756	0.9756	0.9756	0.9756	0.9756	0.9756	0.9756	0.9756	0.9756	0.9756	0.9756	0.9756	0.9756	0.9756	0.9756	0.9756	0.9756	0.9756	0.9756	0.9756	0.9756	0.9756	0.9756	0.9756	0.9756	0.9756	0.9756	0.9756	0.9756	0.9756	0.9756	0.9756	0.9756	0.9756	0.9756	0.9756	0.0244	0.9756	0.9756
S00626	0.9756	0.9756	0.9756	0.9756	0.9756	0.9756	0.9756	0.9756	0.9756	0.9756	0.9756	0.9756	0.9756	0.9756	0.9756	0.9756	0.9756	0.9756	0.9756	0.9756	0.9756	0.9756	0.9756	0.9756	0.9756	0.9756	0.9756	0.9756	0.9756	0.9756	0.9756	0.9756	0.9756	0.9756	0.9756	0.9756	0.9756	0.9756	0.0244	0.9756	0.9756
S00627	0.9756	0.9756	0.9756	0.9756	0.9756	0.9756	0.9756	0.9756	0.9756	0.9756	0.9756	0.9756	0.9756	0.9756	0.9756	0.9756	0.9756	0.9756	0.9756	0.9756	0.9756	0.9756	0.9756	0.9756	0.9756	0.9756	0.9756	0.9756	0.9756	0.9756	0.9756	0.9756	0.9756	0.9756	0.9756	0.9756	0.9756	0.9756	0.0244	0.9756	0.9756
S00628	0.9756	0.9756	0.9756	0.9756	0.9756	0.9756	0.9756	0.9756	0.9756	0.9756	0.9756	0.9756	0.9756	0.9756	0.9756	0.9756	0.9756	0.9756	0.9756	0.9756	0.9756	0.9756	0.9756	0.9756	0.9756	0.9756	0.9756	0.9756	0.9756	0.9756	0.9756	0.9756	0.9756	0.9756	0.9756	0.9756	0.9756	0.9756	0.0244	0.9756	0.9756
S00629	0.9756	0.9756	0.9756	0.9756	0.9756	0.9756	0.9756	0.9756	0.9756	0.9756	0.9756	0.9756	0.9756	0.9756	0.9756	0.9756	0.9756	0.9756	0.9756	0.9756	0.9756	0.9756	0.9756	0.9756	0.9756	0.9756	0.9756	0.9756	0.9756	0.9756	0.9756	0.9756	0.9756	0.9756	0.9756	0.9756	0.9756	0.9756	0.0244	0.9756	0.9756
S00630	0.9268	0.9268	0.9268	0.9268	0.0732	0.9268	0.9268	0.9268	0.9268	0.9268	0.9268	0.9268	0.9268	0.9268	0.9268	0.0732	0.9268	0.9268	0.9268	0.9268	0.9268	0.9268	0.9268	0.9268	0.9268	0.9268	0.9268	0.9268	0.9268	0.0732	0.9268	0.9268	0.9268	0.9268	0.9268	0.9268	0.9268	0.9268	0.9268	0.9268	0.9268
S00631	0.878	0.878	0.878	0.878	0.0976	0.878	0.878	0.878	0.878	0.878	0.878	0.878	0.878	0.878	0.878	0.0976	0.878	0.878	0.878	0.878	0.878	0.878	0.878	0.878	0.878	0.878	0.878	0.878	0.878	0.0976	0.878	0.878	0.878	0.878	0.878	0.878	0.878	0.878	0.0976	0.878	0.0244
S00632	0.1951	0.1951	0.7805	0.1951	0.7805	0.7805	0.1951	0.7805	0.7805	0.7805	0.7805	0.7805	0.7805	0.7805	0.7805	0.7805	0.7805	0.7805	0.1951	0.7805	0.7805	0.7805	0.7805	0.7805	0.7805	0.7805	0.7805	0.7805	0.7805	0.7805	0.1951	0.7805	0.7805	0.7805	0.7805	0.7805	0.1951	0.1951	0.0244	0.7805	0.7805
S00633	0.9756	0.9756	0.9756	0.9756	0.9756	0.9756	0.9756	0.9756	0.9756	0.9756	0.9756	0.9756	0.9756	0.9756	0.9756	0.9756	0.9756	0.9756	0.9756	0.9756	0.9756	0.9756	0.9756	0.9756	0.9756	0.9756	0.9756	0.9756	0.9756	0.9756	0.9756	0.9756	0.9756	0.9756	0.9756	0.9756	0.9756	0.9756	0.0244	0.9756	0.9756
S00634	0.9756	0.9756	0.9756	0.9756	0.9756	0.9756	0.9756	0.9756	0.9756	0.9756	0.9756	0.9756	0.9756	0.9756	0.9756	0.9756	0.9756	0.9756	0.9756	0.9756	0.9756	0.9756	0.9756	0.9756	0.9756	0.9756	0.9756	0.9756	0.9756	0.9756	0.9756	0.9756	0.9756	0.9756	0.9756	0.9756	0.9756	0.9756	0.0244	0.9756	0.9756
S00635	0.9268	0.9268	0.9268	0.9268	0.0732	0.9268	0.9268	0.9268	0.9268	0.9268	0.9268	0.9268	0.9268	0.9268	0.9268	0.0732	0.9268	0.9268	0.9268	0.9268	0.9268	0.9268	0.9268	0.9268	0.9268	0.9268	0.9268	0.9268	0.9268	0.0732	0.9268	0.9268	0.9268	0.9268	0.9268	0.9268	0.9268	0.9268	0.9268	0.9268	0.9268
S00636	0.3415	0.3415	0.6098	0.3415	0.6098	0.6098	0.3415	0.0488	0.6098	0.3415	0.6098	0.3415	0.6098	0.0488	0.6098	0.6098	0.3415	0.3415	0.3415	0.6098	0.6098	0.6098	0.6098	0.6098	0.6098	0.6098	0.6098	0.6098	0.6098	0.6098	0.3415	0.6098	0.6098	0.6098	0.6098	0.6098	0.3415	0.3415	0.3415	0.3415	0.6098
S00637	0.3415	0.3415	0.6585	0.3415	0.6585	0.6585	0.3415	0.6585	0.6585	0.3415	0.6585	0.3415	0.6585	0.6585	0.6585	0.6585	0.3415	0.3415	0.3415	0.6585	0.6585	0.6585	0.6585	0.6585	0.6585	0.6585	0.6585	0.6585	0.6585	0.6585	0.3415	0.6585	0.6585	0.6585	0.6585	0.6585	0.3415	0.3415	0.3415	0.3415	0.6585
S00638	0.4634	0.4634	0.4634	0.4634	0.5366	0.4634	0.4634	0.4634	0.4634	0.4634	0.5366	0.4634	0.5366	0.4634	0.5366	0.5366	0.4634	0.4634	0.5366	0.5366	0.5366	0.5366	0.5366	0.5366	0.4634	0.4634	0.5366	0.5366	0.4634	0.5366	0.5366	0.5366	0.4634	0.5366	0.5366	0.5366	0.5366	0.5366	0.5366	0.4634	0.4634
S00639	0.4634	0.4634	0.4634	0.4634	0.5366	0.4634	0.4634	0.4634	0.4634	0.4634	0.5366	0.4634	0.5366	0.4634	0.5366	0.5366	0.4634	0.4634	0.5366	0.5366	0.5366	0.5366	0.5366	0.5366	0.4634	0.4634	0.5366	0.5366	0.4634	0.5366	0.5366	0.5366	0.4634	0.5366	0.5366	0.5366	0.5366	0.5366	0.5366	0.4634	0.4634
S00640	0.9756	0.9756	0.9756	0.9756	0.9756	0.9756	0.9756	0.9756	0.9756	0.9756	0.9756	0.9756	0.9756	0.9756	0.9756	0.9756	0.9756	0.9756	0.9756	0.9756	0.9756	0.9756	0.9756	0.9756	0.9756	0.9756	0.9756	0.9756	0.9756	0.9756	0.9756	0.9756	0.9756	0.9756	0.9756	0.9756	0.9756	0.9756	0.0244	0.9756	0.9756
S00641	0.9756	0.9756	0.9756	0.9756	0.9756	0.9756	0.9756	0.9756	0.9756	0.9756	0.9756	0.9756	0.9756	0.9756	0.9756	0.9756	0.9756	0.9756	0.9756	0.9756	0.9756	0.9756	0.9756	0.9756	0.9756	0.9756	0.9756	0.9756	0.9756	0.9756	0.9756	0.9756	0.9756	0.9756	0.9756	0.9756	0.9756	0.9756	0.0244	0.9756	0.9756
S00642	0.9756	0.9756	0.9756	0.9756	0.9756	0.9756	0.9756	0.9756	0.9756	0.9756	0.9756	0.9756	0.9756	0.9756	0.9756	0.9756	0.9756	0.9756	0.9756	0.9756	0.9756	0.9756	0.9756	0.9756	0.9756	0.9756	0.9756	0.9756	0.9756	0.9756	0.9756	0.9756	0.9756	0.9756	0.9756	0.9756	0.9756	0.9756	0.0244	0.9756	0.9756
S00643	0.878	0.878	0.878	0.878	0.878	0.0976	0.878	0.878	0.0976	0.878	0.878	0.878	0.878	0.878	0.878	0.878	0.878	0.878	0.878	0.878	0.878	0.878	0.878	0.878	0.0976	0.878	0.878	0.878	0.0976	0.878	0.878	0.878	0.878	0.878	0.878	0.878	0.878	0.878	0.0244	0.878	0.878
S00644	0.8537	0.8537	0.8537	0.8537	0.8537	0.122	0.8537	0.8537	0.122	0.8537	0.122	0.8537	0.8537	0.8537	0.8537	0.8537	0.8537	0.8537	0.8537	0.8537	0.8537	0.8537	0.8537	0.8537	0.122	0.8537	0.8537	0.8537	0.122	0.8537	0.8537	0.8537	0.8537	0.8537	0.8537	0.8537	0.8537	0.8537	0.0244	0.8537	0.8537
S00645	0.8537	0.8537	0.8537	0.8537	0.8537	0.1463	0.8537	0.8537	0.1463	0.8537	0.1463	0.8537	0.8537	0.8537	0.8537	0.8537	0.8537	0.8537	0.8537	0.8537	0.8537	0.8537	0.8537	0.8537	0.1463	0.8537	0.8537	0.8537	0.1463	0.8537	0.8537	0.8537	0.8537	0.8537	0.8537	0.8537	0.8537	0.8537	0.1463	0.8537	0.8537
S00646	0.9756	0.9756	0.9756	0.9756	0.9756	0.9756	0.9756	0.9756	0.9756	0.9756	0.9756	0.9756	0.9756	0.9756	0.9756	0.9756	0.9756	0.9756	0.9756	0.9756	0.9756	0.9756	0.9756	0.9756	0.9756	0.9756	0.9756	0.9756	0.9756	0.9756	0.9756	0.9756	0.9756	0.9756	0.9756	0.9756	0.9756	0.9756	0.0244	0.9756	0.9756
S00647	0.878	0.878	0.878	0.878	0.878	0.122	0.878	0.878	0.122	0.878	0.878	0.878	0.878	0.878	0.878	0.878	0.878	0.878	0.878	0.878	0.878	0.878	0.878	0.878	0.122	0.878	0.878	0.878	0.122	0.878	0.878	0.878	0.878	0.878	0.878	0.878	0.878	0.878	0.122	0.878	0.878
S00648	0.878	0.878	0.878	0.878	0.878	0.122	0.878	0.878	0.122	0.878	0.878	0.878	0.878	0.878	0.878	0.878	0.878	0.878	0.878	0.878	0.878	0.878	0.878	0.878	0.122	0.878	0.878	0.878	0.122	0.878	0.878	0.878	0.878	0.878	0.878	0.878	0.878	0.878	0.122	0.878	0.878
S00649	0.878	0.878	0.878	0.878	0.878	0.0976	0.878	0.878	0.0976	0.878	0.878	0.878	0.878	0.878	0.878	0.878	0.878	0.878	0.878	0.878	0.878	0.878	0.878	0.878	0.0976	0.878	0.878	0.878	0.0976	0.878	0.878	0.878	0.878	0.878	0.878	0.878	0.878	0.878	0.0244	0.878	0.878
S00650	0.9756	0.9756	0.9756	0.9756	0.9756	0.9756	0.9756	0.9756	0.9756	0.9756	0.9756	0.9756	0.9756	0.9756	0.9756	0.9756	0.9756	0.9756	0.9756	0.9756	0.9756	0.9756	0.9756	0.9756	0.9756	0.9756	0.9756	0.9756	0.9756	0.9756	0.9756	0.9756	0.9756	0.9756	0.9756	0.9756	0.9756	0.9756	0.0244	0.9756	0.9756
S00651	0.9756	0.9756	0.9756	0.9756	0.9756	0.9756	0.9756	0.9756	0.9756	0.9756	0.9756	0.9756	0.9756	0.9756	0.9756	0.9756	0.9756	0.9756	0.9756	0.9756	0.9756	0.9756	0.9756	0.9756	0.9756	0.9756	0.9756	0.9756	0.9756	0.9756	0.9756	0.9756	0.9756	0.9756	0.9756	0.9756	0.9756	0.9756	0.0244	0.9756	0.9756
S00652	0.1707	0.1707	0.8293	0.1707	0.8293	0.8293	0.1707	0.8293	0.8293	0.8293	0.8293	0.8293	0.8293	0.8293	0.8293	0.8293	0.8293	0.1707	0.8293	0.8293	0.8293	0.8293	0.8293	0.8293	0.8293	0.8293	0.8293	0.8293	0.8293	0.1707	0.8293	0.8293	0.8293	0.8293	0.8293	0.8293	0.8293	0.8293	0.1707	0.8293	0.8293
S00653	0.878	0.878	0.878	0.878	0.878	0.0976	0.878	0.878	0.0976	0.878	0.878	0.878	0.878	0.878	0.878	0.878	0.878	0.878	0.878	0.878	0.878	0.878	0.878	0.878	0.0976	0.878	0.878	0.878	0.0976	0.878	0.878	0.878	0.878	0.878	0.878	0.878	0.878	0.878	0.0244	0.878	0.878
S00654	0.878	0.878	0.878	0.878	0.878	0.0976	0.878	0.878	0.0976	0.878	0.878	0.878	0.878	0.878	0.878	0.878	0.878	0.878	0.878	0.878	0.878	0.878	0.878	0.878	0.0976	0.878	0.878	0.878	0.0976	0.878	0.878	0.878	0.878	0.878	0.878	0.878	0.878	0.878	0.0244	0.878	0.878
S00655	0.9024	0.9024	0.9024	0.9024	0.9024	0.0976	0.9024	0.9024	0.0976	0.9024	0.9024	0.9024	0.9024	0.9024	0.9024	0.9024	0.9024	0.9024	0.9024	0.9024	0.9024	0.9024	0.9024	0.9024	0.0976	0.9024	0.9024	0.9024	0.0976	0.9024	0.9024	0.9024	0.9024	0.9024	0.9024	0.9024	0.9024	0.9024	0.9024	0.9024	0.9024
S00656	0.8293	0.8293	0.8293	0.8293	0.8293	0.1707	0.8293	0.8293	0.1707	0.1707	0.8293	0.8293	0.8293	0.8293	0.8293	0.8293	0.8293	0.1707	0.8293	0.8293	0.8293	0.8293	0.8293	0.8293	0.1707	0.8293	0.8293	0.8293	0.1707	0.8293	0.8293	0.8293	0.8293	0.8293	0.8293	0.8293	0.8293	0.8293	0.1707	0.8293	0.8293
S00657	0.8049	0.8049	0.8049	0.8049	0.8049	0.1951	0.8049	0.8049	0.1951	0.1951	0.8049	0.8049	0.8049	0.1951	0.8049	0.8049	0.8049	0.1951	0.8049	0.8049	0.8049	0.8049	0.8049	0.8049	0.1951	0.8049	0.8049	0.8049	0.1951	0.8049	0.8049	0.8049	0.8049	0.8049	0.8049	0.8049	0.8049	0.8049	0.1951	0.8049	0.8049
S00658	0.6585	0.6585	0.6585	0.6585	0.2927	0.6585	0.6585	0.6585	0.6585	0.6585	0.6585	0.6585	0.2927	0.6585	0.6585	0.6585	0.6585	0.2927	0.2927	0.6585	0.6585	0.2927	0.2927	0.2927	0.6585	0.6585	0.2927	0.2927	0.6585	0.6585	0.2927	0.6585	0.6585	0.6585	0.6585	0.6585	0.6585	0.2927	0.0244	0.2927	0.0244
S00659	0.9756	0.9756	0.9756	0.9756	0.9756	0.9756	0.9756	0.9756	0.9756	0.9756	0.9756	0.9756	0.9756	0.9756	0.9756	0.9756	0.9756	0.9756	0.9756	0.9756	0.9756	0.9756	0.9756	0.9756	0.9756	0.9756	0.9756	0.9756	0.9756	0.9756	0.9756	0.9756	0.9756	0.9756	0.9756	0.9756	0.9756	0.9756	0.0244	0.9756	0.9756
S00660	0.3902	0.3902	0.6098	0.6098	0.3902	0.6098	0.3902	0.3902	0.6098	0.6098	0.6098	0.6098	0.3902	0.6098	0.3902	0.3902	0.3902	0.3902	0.6098	0.6098	0.3902	0.6098	0.6098	0.6098	0.6098	0.6098	0.6098	0.6098	0.6098	0.3902	0.6098	0.3902	0.6098	0.6098	0.6098	0.6098	0.3902	0.6098	0.3902	0.6098	0.3902
S00661	0.3659	0.3659	0.6098	0.6098	0.3659	0.6098	0.3659	0.3659	0.6098	0.6098	0.6098	0.6098	0.3659	0.6098	0.3659	0.3659	0.3659	0.3659	0.6098	0.6098	0.3659	0.6098	0.6098	0.6098	0.6098	0.6098	0.6098	0.6098	0.6098	0.3659	0.6098	0.3659	0.6098	0.6098	0.6098	0.6098	0.3659	0.6098	0.3659	0.6098	0.0244
S00662	0.9512	0.9512	0.9512	0.9512	0.9512	0.9512	0.9512	0.9512	0.9512	0.9512	0.9512	0.9512	0.9512	0.9512	0.9512	0.9512	0.9512	0.9512	0.9512	0.9512	0.9512	0.9512	0.9512	0.9512	0.9512	0.9512	0.9512	0.9512	0.9512	0.9512	0.9512	0.9512	0.9512	0.9512	0.9512	0.9512	0.9512	0.9512	0.0244	0.9512	0.0244
S00663	0.3902	0.3902	0.6098	0.3902	0.3902	0.6098	0.3902	0.3902	0.6098	0.6098	0.3902	0.6098	0.6098	0.3902	0.6098	0.3902	0.3902	0.6098	0.6098	0.6098	0.3902	0.6098	0.6098	0.6098	0.6098	0.6098	0.6098	0.6098	0.6098	0.3902	0.6098	0.6098	0.3902	0.3902	0.6098	0.6098	0.3902	0.6098	0.3902	0.6098	0.6098
S00664	0.3902	0.3902	0.6098	0.3902	0.3902	0.6098	0.3902	0.3902	0.6098	0.6098	0.3902	0.6098	0.6098	0.3902	0.6098	0.3902	0.3902	0.6098	0.6098	0.6098	0.3902	0.6098	0.6098	0.6098	0.6098	0.6098	0.6098	0.6098	0.6098	0.3902	0.6098	0.6098	0.3902	0.3902	0.6098	0.6098	0.3902	0.6098	0.3902	0.6098	0.6098
S00665	0.9024	0.9024	0.9024	0.9024	0.9024	0.9024	0.9024	0.9024	0.9024	0.9024	0.9024	0.9024	0.0732	0.9024	0.0732	0.9024	0.9024	0.9024	0.9024	0.9024	0.9024	0.9024	0.9024	0.9024	0.9024	0.9024	0.9024	0.9024	0.9024	0.9024	0.9024	0.0732	0.9024	0.9024	0.9024	0.9024	0.9024	0.9024	0.9024	0.9024	0.0244
S00666	0.3902	0.3902	0.6098	0.3902	0.3902	0.6098	0.3902	0.3902	0.6098	0.6098	0.3902	0.6098	0.6098	0.3902	0.6098	0.3902	0.3902	0.6098	0.6098	0.6098	0.3902	0.6098	0.6098	0.6098	0.6098	0.6098	0.6098	0.6098	0.6098	0.3902	0.6098	0.6098	0.3902	0.3902	0.6098	0.6098	0.3902	0.6098	0.3902	0.6098	0.6098
S00667	0.7317	0.7317	0.7317	0.7317	0.7317	0.7317	0.7317	0.7317	0.7317	0.7317	0.7317	0.2683	0.2683	0.7317	0.2683	0.7317	0.7317	0.2683	0.7317	0.2683	0.7317	0.7317	0.7317	0.7317	0.7317	0.2683	0.7317	0.7317	0.7317	0.7317	0.7317	0.2683	0.2683	0.2683	0.7317	0.2683	0.7317	0.7317	0.7317	0.7317	0.2683
S00668	0.9756	0.9756	0.9756	0.9756	0.9756	0.9756	0.9756	0.9756	0.9756	0.9756	0.9756	0.9756	0.9756	0.9756	0.9756	0.9756	0.9756	0.9756	0.9756	0.9756	0.9756	0.9756	0.9756	0.9756	0.9756	0.9756	0.9756	0.9756	0.9756	0.9756	0.9756	0.9756	0.9756	0.9756	0.9756	0.9756	0.9756	0.9756	0.9756	0.9756	0.0244
S00669	0.561	0.561	0.4146	0.561	0.561	0.561	0.561	0.561	0.561	0.4146	0.4146	0.4146	0.561	0.4146	0.4146	0.561	0.561	0.561	0.4146	0.4146	0.561	0.561	0.561	0.561	0.561	0.4146	0.561	0.561	0.561	0.561	0.4146	0.4146	0.0244	0.561	0.4146	0.4146	0.561	0.4146	0.4146	0.4146	0.4146
S00670	0.7805	0.7805	0.7805	0.2195	0.7805	0.7805	0.7805	0.7805	0.7805	0.7805	0.7805	0.2195	0.2195	0.2195	0.2195	0.7805	0.7805	0.7805	0.7805	0.7805	0.7805	0.7805	0.7805	0.7805	0.7805	0.7805	0.7805	0.7805	0.7805	0.7805	0.7805	0.2195	0.2195	0.7805	0.2195	0.7805	0.7805	0.7805	0.7805	0.7805	0.2195
S00671	0.8537	0.8537	0.8537	0.8537	0.8537	0.8537	0.8537	0.8537	0.8537	0.8537	0.8537	0.8537	0.1463	0.1463	0.1463	0.8537	0.8537	0.8537	0.8537	0.8537	0.8537	0.8537	0.8537	0.8537	0.8537	0.8537	0.8537	0.8537	0.8537	0.8537	0.8537	0.1463	0.1463	0.8537	0.8537	0.8537	0.8537	0.8537	0.8537	0.8537	0.1463
S00672	0.8049	0.8049	0.8049	0.8049	0.8049	0.8049	0.8049	0.8049	0.8049	0.8049	0.8049	0.8049	0.1951	0.1951	0.1951	0.8049	0.1951	0.8049	0.8049	0.8049	0.1951	0.8049	0.8049	0.8049	0.8049	0.8049	0.8049	0.8049	0.8049	0.8049	0.8049	0.1951	0.1951	0.8049	0.8049	0.8049	0.1951	0.8049	0.8049	0.8049	0.8049
S00673	0.3171	0.3171	0.4878	0.3171	0.3171	0.4878	0.3171	0.3171	0.4878	0.4878	0.3171	0.3171	0.1951	0.1951	0.1951	0.3171	0.1951	0.4878	0.4878	0.4878	0.1951	0.4878	0.4878	0.4878	0.4878	0.4878	0.4878	0.4878	0.4878	0.4878	0.4878	0.1951	0.1951	0.3171	0.3171	0.4878	0.1951	0.4878	0.3171	0.4878	0.3171
S00674	0.5854	0.5854	0.4146	0.5854	0.5854	0.4146	0.5854	0.5854	0.4146	0.4146	0.5854	0.5854	0.4146	0.4146	0.4146	0.5854	0.4146	0.4146	0.4146	0.5854	0.4146	0.5854	0.5854	0.5854	0.5854	0.5854	0.5854	0.5854	0.5854	0.5854	0.4146	0.4146	0.4146	0.5854	0.5854	0.5854	0.4146	0.4146	0.5854	0.4146	0.5854
S00675	0.6829	0.6829	0.6829	0.6829	0.6829	0.6829	0.6829	0.2927	0.6829	0.6829	0.2927	0.2927	0.2927	0.2927	0.2927	0.6829	0.2927	0.6829	0.6829	0.6829	0.2927	0.6829	0.6829	0.6829	0.6829	0.6829	0.6829	0.6829	0.6829	0.6829	0.6829	0.2927	0.0244	0.6829	0.6829	0.6829	0.2927	0.6829	0.2927	0.6829	0.2927
S00676	0.439	0.439	0.439	0.439	0.439	0.439	0.439	0.561	0.439	0.439	0.561	0.561	0.561	0.561	0.561	0.561	0.561	0.439	0.439	0.561	0.561	0.561	0.561	0.561	0.561	0.561	0.561	0.561	0.561	0.561	0.439	0.561	0.439	0.439	0.439	0.561	0.561	0.439	0.561	0.439	0.439
S00677	0.9756	0.9756	0.9756	0.9756	0.9756	0.9756	0.9756	0.9756	0.9756	0.9756	0.9756	0.9756	0.9756	0.9756	0.9756	0.9756	0.9756	0.9756	0.9756	0.9756	0.9756	0.9756	0.9756	0.9756	0.9756	0.9756	0.9756	0.9756	0.9756	0.9756	0.9756	0.9756	0.0244	0.9756	0.9756	0.9756	0.9756	0.9756	0.9756	0.9756	0.9756
S00678	0.878	0.878	0.878	0.878	0.878	0.878	0.878	0.878	0.878	0.878	0.878	0.878	0.878	0.878	0.878	0.878	0.878	0.122	0.122	0.878	0.878	0.878	0.878	0.878	0.878	0.878	0.878	0.878	0.878	0.878	0.122	0.878	0.122	0.878	0.878	0.878	0.878	0.122	0.878	0.878	0.878
S00679	0.7561	0.7561	0.7561	0.7561	0.7561	0.7561	0.7561	0.7561	0.7561	0.7561	0.7561	0.7561	0.7561	0.7561	0.7561	0.7561	0.7561	0.7561	0.7561	0.2439	0.7561	0.2439	0.2439	0.2439	0.2439	0.2439	0.2439	0.2439	0.2439	0.7561	0.7561	0.7561	0.7561	0.7561	0.7561	0.2439	0.7561	0.7561	0.7561	0.7561	0.7561
S00680	0.6829	0.6829	0.6829	0.6829	0.6829	0.6829	0.6829	0.6829	0.6829	0.6829	0.6829	0.3171	0.6829	0.6829	0.6829	0.6829	0.6829	0.6829	0.6829	0.3171	0.3171	0.3171	0.3171	0.3171	0.3171	0.3171	0.3171	0.3171	0.3171	0.6829	0.6829	0.6829	0.3171	0.6829	0.6829	0.3171	0.6829	0.6829	0.6829	0.6829	0.6829
S00681	0.9512	0.9512	0.9512	0.9512	0.9512	0.9512	0.9512	0.9512	0.9512	0.9512	0.9512	0.9512	0.9512	0.9512	0.9512	0.9512	0.9512	0.9512	0.9512	0.9512	0.9512	0.9512	0.9512	0.9512	0.9512	0.9512	0.9512	0.9512	0.9512	0.9512	0.9512	0.9512	0.0488	0.9512	0.9512	0.9512	0.9512	0.9512	0.9512	0.9512	0.0488
S00682	0.4634	0.4634	0.5366	0.4634	0.4634	0.5366	0.4634	0.4634	0.4634	0.5366	0.5366	0.5366	0.5366	0.5366	0.5366	0.4634	0.5366	0.4634	0.5366	0.4634	0.5366	0.4634	0.4634	0.4634	0.4634	0.4634	0.4634	0.4634	0.4634	0.5366	0.5366	0.5366	0.5366	0.5366	0.5366	0.4634	0.5366	0.5366	0.5366	0.5366	0.5366
S00683	0.5366	0.5366	0.439	0.5366	0.5366	0.439	0.5366	0.5366	0.5366	0.439	0.439	0.439	0.439	0.439	0.439	0.5366	0.439	0.5366	0.439	0.5366	0.439	0.5366	0.5366	0.5366	0.5366	0.5366	0.5366	0.5366	0.5366	0.439	0.5366	0.439	0.0244	0.439	0.439	0.5366	0.5366	0.5366	0.439	0.439	0.439
S00684	0.9756	0.9756	0.9756	0.9756	0.9756	0.9756	0.9756	0.9756	0.9756	0.9756	0.9756	0.9756	0.9756	0.9756	0.9756	0.9756	0.9756	0.9756	0.9756	0.9756	0.9756	0.9756	0.9756	0.9756	0.9756	0.9756	0.9756	0.9756	0.9756	0.9756	0.9756	0.9756	0.0244	0.9756	0.9756	0.9756	0.9756	0.9756	0.9756	0.9756	0.9756
S00685	0.7073	0.7073	0.7073	0.7073	0.7073	0.7073	0.7073	0.7073	0.7073	0.7073	0.2927	0.7073	0.7073	0.2927	0.7073	0.2927	0.7073	0.2927	0.7073	0.2927	0.7073	0.7073	0.7073	0.7073	0.7073	0.7073	0.7073	0.2927	0.2927	0.2927	0.2927	0.7073	0.2927	0.7073	0.2927	0.7073	0.7073	0.7073	0.7073	0.7073	0.2927
S00686	0.9756	0.9756	0.9756	0.9756	0.9756	0.9756	0.9756	0.9756	0.9756	0.9756	0.9756	0.9756	0.9756	0.9756	0.9756	0.9756	0.9756	0.9756	0.9756	0.9756	0.9756	0.9756	0.9756	0.9756	0.9756	0.9756	0.9756	0.9756	0.9756	0.9756	0.9756	0.9756	0.0244	0.9756	0.9756	0.9756	0.9756	0.9756	0.9756	0.9756	0.9756
S00687	0.9756	0.9756	0.9756	0.9756	0.9756	0.9756	0.9756	0.9756	0.9756	0.9756	0.9756	0.9756	0.9756	0.9756	0.9756	0.9756	0.9756	0.9756	0.9756	0.9756	0.9756	0.9756	0.9756	0.9756	0.9756	0.9756	0.9756	0.9756	0.9756	0.9756	0.9756	0.9756	0.0244	0.9756	0.9756	0.9756	0.9756	0.9756	0.9756	0.9756	0.9756
S00688	0.9756	0.9756	0.9756	0.9756	0.9756	0.9756	0.9756	0.9756	0.9756	0.9756	0.9756	0.9756	0.9756	0.9756	0.9756	0.9756	0.9756	0.9756	0.9756	0.9756	0.9756	0.9756	0.9756	0.9756	0.9756	0.9756	0.9756	0.9756	0.9756	0.9756	0.9756	0.9756	0.0244	0.9756	0.9756	0.9756	0.9756	0.9756	0.9756	0.9756	0.9756
S00689	0.878	0.878	0.878	0.878	0.878	0.878	0.878	0.878	0.878	0.878	0.878	0.122	0.878	0.878	0.878	0.878	0.122	0.878	0.878	0.878	0.122	0.878	0.878	0.878	0.878	0.878	0.878	0.878	0.878	0.122	0.878	0.878	0.878	0.878	0.122	0.878	0.878	0.878	0.878	0.878	0.878
S00690	0.7317	0.2683	0.7317	0.2683	0.2683	0.7317	0.2683	0.2683	0.2683	0.7317	0.7317	0.2683	0.7317	0.7317	0.7317	0.2683	0.7317	0.2683	0.7317	0.7317	0.7317	0.7317	0.7317	0.7317	0.7317	0.7317	0.7317	0.7317	0.7317	0.2683	0.7317	0.7317	0.7317	0.7317	0.2683	0.7317	0.7317	0.7317	0.7317	0.7317	0.7317
S00691	0.9756	0.9756	0.9756	0.9756	0.9756	0.9756	0.9756	0.9756	0.9756	0.9756	0.9756	0.9756	0.9756	0.9756	0.9756	0.9756	0.9756	0.9756	0.9756	0.9756	0.9756	0.9756	0.9756	0.9756	0.9756	0.9756	0.9756	0.9756	0.9756	0.9756	0.9756	0.9756	0.0244	0.9756	0.9756	0.9756	0.9756	0.9756	0.9756	0.9756	0.9756
S00692	0.9756	0.9756	0.9756	0.9756	0.9756	0.9756	0.9756	0.9756	0.9756	0.9756	0.9756	0.9756	0.9756	0.9756	0.9756	0.9756	0.9756	0.9756	0.9756	0.9756	0.9756	0.9756	0.9756	0.9756	0.9756	0.9756	0.9756	0.9756	0.9756	0.9756	0.9756	0.9756	0.9756	0.9756	0.0244	0.9756	0.9756	0.9756	0.9756	0.9756	0.9756
S00693	0.9756	0.9756	0.9756	0.9756	0.9756	0.9756	0.9756	0.9756	0.9756	0.9756	0.9756	0.9756	0.9756	0.9756	0.9756	0.9756	0.9756	0.9756	0.9756	0.9756	0.9756	0.9756	0.9756	0.9756	0.9756	0.9756	0.9756	0.9756	0.9756	0.9756	0.9756	0.9756	0.0244	0.9756	0.9756	0.9756	0.9756	0.9756	0.9756	0.9756	0.9756
S00694	0.5366	0.5366	0.5366	0.5366	0.4634	0.5366	0.4634	0.4634	0.4634	0.5366	0.4634	0.4634	0.5366	0.5366	0.4634	0.5366	0.4634	0.4634	0.5366	0.5366	0.4634	0.5366	0.5366	0.5366	0.5366	0.5366	0.5366	0.5366	0.5366	0.4634	0.4634	0.4634	0.5366	0.4634	0.4634	0.5366	0.4634	0.4634	0.5366	0.4634	0.4634
S00695	0.9512	0.9512	0.9512	0.9512	0.9512	0.9512	0.9512	0.9512	0.9512	0.9512	0.9512	0.9512	0.9512	0.9512	0.9512	0.9512	0.9512	0.9512	0.9512	0.9512	0.0488	0.9512	0.9512	0.9512	0.9512	0.9512	0.9512	0.9512	0.9512	0.9512	0.9512	0.9512	0.9512	0.9512	0.9512	0.9512	0.9512	0.9512	0.9512	0.9512	0.0488
S00696	0.5122	0.5122	0.5122	0.4878	0.4878	0.5122	0.4878	0.4878	0.4878	0.5122	0.4878	0.4878	0.4878	0.4878	0.5122	0.5122	0.5122	0.4878	0.4878	0.5122	0.4878	0.5122	0.5122	0.5122	0.5122	0.5122	0.5122	0.5122	0.5122	0.4878	0.4878	0.5122	0.5122	0.4878	0.4878	0.5122	0.4878	0.4878	0.5122	0.4878	0.4878
S00697	0.7317	0.7317	0.7317	0.7317	0.7317	0.7317	0.7317	0.7317	0.7317	0.7317	0.7317	0.7317	0.7317	0.7317	0.7317	0.7317	0.2683	0.7317	0.2683	0.7317	0.7317	0.2683	0.2683	0.2683	0.2683	0.2683	0.2683	0.2683	0.7317	0.7317	0.7317	0.7317	0.2683	0.7317	0.7317	0.2683	0.7317	0.7317	0.7317	0.7317	0.7317
S00698	0.3659	0.6341	0.3659	0.6341	0.3659	0.6341	0.3659	0.3659	0.3659	0.6341	0.6341	0.6341	0.3659	0.6341	0.6341	0.3659	0.6341	0.3659	0.6341	0.6341	0.6341	0.3659	0.6341	0.6341	0.6341	0.6341	0.3659	0.3659	0.6341	0.3659	0.6341	0.3659	0.6341	0.6341	0.6341	0.6341	0.6341	0.6341	0.3659	0.6341	0.6341
S00699	0.9512	0.9512	0.9512	0.9512	0.9512	0.9512	0.9512	0.9512	0.9512	0.9512	0.9512	0.9512	0.9512	0.9512	0.0488	0.9512	0.9512	0.9512	0.9512	0.9512	0.9512	0.9512	0.9512	0.9512	0.9512	0.9512	0.9512	0.9512	0.9512	0.9512	0.9512	0.0488	0.9512	0.9512	0.9512	0.9512	0.9512	0.9512	0.9512	0.9512	0.9512
S00700	0.9512	0.9512	0.9512	0.9512	0.9512	0.9512	0.9512	0.9512	0.9512	0.9512	0.9512	0.9512	0.9512	0.9512	0.0488	0.9512	0.9512	0.9512	0.9512	0.9512	0.9512	0.9512	0.9512	0.9512	0.9512	0.9512	0.9512	0.9512	0.9512	0.9512	0.9512	0.0488	0.9512	0.9512	0.9512	0.9512	0.9512	0.9512	0.9512	0.9512	0.9512
S00701	0.561	0.561	0.561	0.561	0.561	0.561	0.439	0.439	0.439	0.561	0.561	0.561	0.561	0.561	0.561	0.561	0.439	0.561	0.439	0.561	0.439	0.561	0.561	0.561	0.439	0.439	0.561	0.439	0.439	0.439	0.439	0.561	0.439	0.561	0.439	0.439	0.439	0.439	0.439	0.561	0.561
S00702	0.9756	0.9756	0.9756	0.9756	0.9756	0.9756	0.9756	0.9756	0.9756	0.9756	0.9756	0.9756	0.9756	0.9756	0.9756	0.9756	0.9756	0.9756	0.9756	0.9756	0.9756	0.9756	0.9756	0.9756	0.9756	0.9756	0.9756	0.9756	0.9756	0.9756	0.9756	0.9756	0.9756	0.9756	0.9756	0.9756	0.9756	0.9756	0.9756	0.9756	0.0244
S00703	0.9756	0.9756	0.9756	0.9756	0.9756	0.9756	0.9756	0.9756	0.9756	0.9756	0.9756	0.9756	0.9756	0.9756	0.9756	0.9756	0.9756	0.9756	0.9756	0.9756	0.9756	0.9756	0.0244	0.9756	0.9756	0.9756	0.9756	0.9756	0.9756	0.9756	0.9756	0.9756	0.9756	0.9756	0.9756	0.9756	0.9756	0.9756	0.9756	0.9756	0.9756
S00704	0.9756	0.9756	0.9756	0.9756	0.9756	0.9756	0.9756	0.9756	0.9756	0.9756	0.9756	0.9756	0.9756	0.9756	0.9756	0.9756	0.9756	0.9756	0.9756	0.9756	0.9756	0.9756	0.9756	0.9756	0.9756	0.9756	0.9756	0.9756	0.9756	0.9756	0.9756	0.9756	0.9756	0.0244	0.9756	0.9756	0.9756	0.9756	0.9756	0.9756	0.9756
S00705	0.9756	0.9756	0.9756	0.9756	0.9756	0.9756	0.9756	0.9756	0.9756	0.9756	0.0244	0.9756	0.9756	0.9756	0.9756	0.9756	0.9756	0.9756	0.9756	0.9756	0.9756	0.9756	0.9756	0.9756	0.9756	0.9756	0.9756	0.9756	0.9756	0.9756	0.9756	0.9756	0.9756	0.9756	0.9756	0.9756	0.9756	0.9756	0.9756	0.9756	0.9756
S00706	0.9756	0.9756	0.9756	0.9756	0.9756	0.9756	0.9756	0.9756	0.9756	0.9756	0.0244	0.9756	0.9756	0.9756	0.9756	0.9756	0.9756	0.9756	0.9756	0.9756	0.9756	0.9756	0.9756	0.9756	0.9756	0.9756	0.9756	0.9756	0.9756	0.9756	0.9756	0.9756	0.9756	0.9756	0.9756	0.9756	0.9756	0.9756	0.9756	0.9756	0.9756
S00707	0.9756	0.9756	0.9756	0.9756	0.9756	0.9756	0.9756	0.9756	0.9756	0.9756	0.0244	0.9756	0.9756	0.9756	0.9756	0.9756	0.9756	0.9756	0.9756	0.9756	0.9756	0.9756	0.9756	0.9756	0.9756	0.9756	0.9756	0.9756	0.9756	0.9756	0.9756	0.9756	0.9756	0.9756	0.9756	0.9756	0.9756	0.9756	0.9756	0.9756	0.9756
S00708	0.9024	0.9024	0.9024	0.9024	0.9024	0.9024	0.9024	0.9024	0.9024	0.9024	0.9024	0.9024	0.9024	0.9024	0.9024	0.9024	0.0976	0.0976	0.9024	0.9024	0.0976	0.9024	0.9024	0.9024	0.9024	0.9024	0.9024	0.9024	0.9024	0.9024	0.9024	0.9024	0.9024	0.9024	0.9024	0.9024	0.0976	0.9024	0.9024	0.9024	0.9024
S00709	0.5366	0.4634	0.5366	0.5366	0.5366	0.5366	0.4634	0.5366	0.4634	0.4634	0.4634	0.5366	0.4634	0.4634	0.4634	0.5366	0.5366	0.5366	0.5366	0.5366	0.5366	0.4634	0.4634	0.4634	0.5366	0.5366	0.4634	0.4634	0.5366	0.5366	0.4634	0.4634	0.5366	0.5366	0.4634	0.5366	0.5366	0.4634	0.4634	0.4634	0.5366
S00710	0.561	0.439	0.561	0.561	0.561	0.561	0.439	0.561	0.439	0.439	0.439	0.561	0.561	0.439	0.439	0.561	0.561	0.561	0.561	0.561	0.561	0.439	0.439	0.439	0.561	0.561	0.439	0.439	0.561	0.561	0.439	0.439	0.561	0.561	0.439	0.561	0.561	0.439	0.439	0.439	0.561
S00711	0.7073	0.7073	0.2927	0.7073	0.7073	0.2927	0.7073	0.7073	0.7073	0.7073	0.7073	0.7073	0.7073	0.7073	0.7073	0.2927	0.2927	0.2927	0.2927	0.2927	0.2927	0.7073	0.7073	0.7073	0.2927	0.2927	0.7073	0.7073	0.7073	0.7073	0.7073	0.7073	0.7073	0.7073	0.7073	0.2927	0.2927	0.7073	0.7073	0.7073	0.7073
S00712	0.6585	0.6585	0.3415	0.6585	0.6585	0.3415	0.6585	0.6585	0.6585	0.6585	0.6585	0.6585	0.6585	0.6585	0.6585	0.3415	0.3415	0.3415	0.3415	0.3415	0.3415	0.6585	0.6585	0.6585	0.3415	0.3415	0.6585	0.6585	0.3415	0.6585	0.6585	0.6585	0.6585	0.3415	0.6585	0.3415	0.3415	0.6585	0.6585	0.6585	0.6585
S00713	0.561	0.439	0.561	0.561	0.561	0.561	0.439	0.561	0.439	0.439	0.439	0.561	0.561	0.439	0.439	0.561	0.561	0.561	0.561	0.561	0.561	0.439	0.439	0.439	0.561	0.561	0.439	0.439	0.561	0.561	0.439	0.439	0.561	0.561	0.439	0.561	0.561	0.439	0.439	0.439	0.561
S00714	0.9756	0.9756	0.9756	0.9756	0.9756	0.9756	0.9756	0.9756	0.9756	0.9756	0.9756	0.9756	0.9756	0.9756	0.9756	0.9756	0.9756	0.9756	0.9756	0.9756	0.9756	0.9756	0.9756	0.9756	0.9756	0.9756	0.9756	0.9756	0.0244	0.9756	0.9756	0.9756	0.9756	0.9756	0.9756	0.9756	0.9756	0.9756	0.9756	0.9756	0.9756
S00715	0.9512	0.9512	0.9512	0.9512	0.9512	0.9512	0.9512	0.9512	0.9512	0.9512	0.9512	0.9512	0.9512	0.9512	0.9512	0.9512	0.9512	0.9512	0.9512	0.9512	0.9512	0.9512	0.9512	0.9512	0.9512	0.9512	0.9512	0.9512	0.9512	0.9512	0.9512	0.9512	0.9512	0.9512	0.0488	0.9512	0.9512	0.9512	0.9512	0.0488	0.9512
S00716	0.3415	0.6585	0.3415	0.3415	0.3415	0.3415	0.3415	0.3415	0.3415	0.6585	0.6585	0.6585	0.6585	0.6585	0.6585	0.6585	0.6585	0.6585	0.6585	0.6585	0.6585	0.6585	0.6585	0.6585	0.6585	0.6585	0.6585	0.6585	0.6585	0.3415	0.6585	0.6585	0.3415	0.6585	0.3415	0.6585	0.6585	0.3415	0.3415	0.3415	0.6585
S00717	0.9268	0.0732	0.9268	0.9268	0.9268	0.9268	0.9268	0.9268	0.9268	0.9268	0.9268	0.9268	0.9268	0.9268	0.9268	0.9268	0.9268	0.9268	0.9268	0.9268	0.9268	0.9268	0.9268	0.9268	0.9268	0.9268	0.9268	0.9268	0.9268	0.9268	0.9268	0.9268	0.9268	0.9268	0.0732	0.9268	0.9268	0.9268	0.9268	0.0732	0.9268
S00718	0.3415	0.3415	0.3415	0.3415	0.3415	0.3415	0.3415	0.3415	0.3415	0.6585	0.6585	0.6585	0.6585	0.6585	0.3415	0.6585	0.6585	0.6585	0.6585	0.6585	0.6585	0.6585	0.6585	0.6585	0.6585	0.6585	0.6585	0.6585	0.6585	0.3415	0.6585	0.3415	0.6585	0.6585	0.6585	0.6585	0.6585	0.3415	0.3415	0.6585	0.6585
S00719	0.2927	0.6585	0.2927	0.2927	0.2927	0.2927	0.2927	0.2927	0.2927	0.6585	0.6585	0.6585	0.6585	0.6585	0.6585	0.6585	0.6585	0.6585	0.6585	0.6585	0.6585	0.6585	0.6585	0.6585	0.6585	0.6585	0.6585	0.0488	0.6585	0.2927	0.6585	0.6585	0.2927	0.6585	0.6585	0.6585	0.6585	0.2927	0.2927	0.6585	0.0488
S00720	0.6585	0.6585	0.6585	0.6585	0.6585	0.6585	0.6585	0.6585	0.6585	0.6585	0.6585	0.6585	0.6585	0.6585	0.3415	0.3415	0.3415	0.3415	0.6585	0.3415	0.3415	0.6585	0.6585	0.6585	0.3415	0.6585	0.6585	0.6585	0.3415	0.6585	0.3415	0.3415	0.6585	0.3415	0.6585	0.3415	0.3415	0.6585	0.6585	0.6585	0.3415
S00721	0.6341	0.6341	0.6341	0.6341	0.6341	0.6341	0.6341	0.6341	0.6341	0.6341	0.6341	0.6341	0.6341	0.6341	0.3659	0.3659	0.3659	0.3659	0.3659	0.3659	0.3659	0.6341	0.6341	0.6341	0.3659	0.6341	0.6341	0.6341	0.3659	0.6341	0.3659	0.3659	0.6341	0.3659	0.6341	0.3659	0.3659	0.6341	0.6341	0.6341	0.3659
S00722	0.9756	0.0244	0.9756	0.9756	0.9756	0.9756	0.9756	0.9756	0.9756	0.9756	0.9756	0.9756	0.9756	0.9756	0.9756	0.9756	0.9756	0.9756	0.9756	0.9756	0.9756	0.9756	0.9756	0.9756	0.9756	0.9756	0.9756	0.9756	0.9756	0.9756	0.9756	0.9756	0.9756	0.9756	0.9756	0.9756	0.9756	0.9756	0.9756	0.9756	0.9756
S00723	0.9512	0.9512	0.9512	0.9512	0.9512	0.9512	0.9512	0.9512	0.9512	0.9512	0.9512	0.9512	0.9512	0.9512	0.9512	0.9512	0.9512	0.9512	0.9512	0.9512	0.9512	0.9512	0.9512	0.9512	0.9512	0.9512	0.9512	0.9512	0.9512	0.9512	0.9512	0.9512	0.9512	0.9512	0.0244	0.9512	0.9512	0.9512	0.9512	0.0244	0.9512
S00724	0.7561	0.7561	0.7561	0.7561	0.7561	0.7561	0.7561	0.7561	0.7561	0.7561	0.7561	0.7561	0.7561	0.7561	0.7561	0.7561	0.2439	0.2439	0.7561	0.2439	0.2439	0.7561	0.7561	0.7561	0.2439	0.7561	0.7561	0.7561	0.2439	0.7561	0.2439	0.7561	0.7561	0.2439	0.7561	0.2439	0.2439	0.7561	0.7561	0.7561	0.7561
S00725	0.7317	0.7317	0.7317	0.7317	0.2683	0.7317	0.7317	0.2683	0.7317	0.7317	0.7317	0.7317	0.7317	0.7317	0.7317	0.2683	0.7317	0.7317	0.7317	0.2683	0.2683	0.7317	0.7317	0.7317	0.2683	0.7317	0.7317	0.7317	0.2683	0.2683	0.7317	0.7317	0.2683	0.2683	0.7317	0.2683	0.7317	0.7317	0.7317	0.7317	0.7317
S00726	0.6341	0.6341	0.6341	0.6341	0.6341	0.6341	0.6341	0.6341	0.6341	0.3659	0.3659	0.3659	0.3659	0.3659	0.3659	0.6341	0.6341	0.6341	0.6341	0.6341	0.6341	0.3659	0.3659	0.6341	0.6341	0.3659	0.3659	0.3659	0.6341	0.6341	0.6341	0.3659	0.6341	0.6341	0.3659	0.6341	0.6341	0.6341	0.6341	0.3659	0.3659
S00727	0.6341	0.6341	0.6341	0.6341	0.6341	0.6341	0.6341	0.6341	0.6341	0.3659	0.3659	0.3659	0.3659	0.3659	0.3659	0.6341	0.6341	0.6341	0.6341	0.6341	0.6341	0.3659	0.3659	0.6341	0.6341	0.3659	0.3659	0.3659	0.6341	0.6341	0.6341	0.3659	0.6341	0.6341	0.3659	0.6341	0.6341	0.6341	0.6341	0.3659	0.3659
S00728	0.6341	0.6341	0.6341	0.6341	0.6341	0.6341	0.6341	0.6341	0.6341	0.3659	0.3659	0.3659	0.3659	0.3659	0.3659	0.6341	0.6341	0.6341	0.6341	0.6341	0.6341	0.3659	0.3659	0.6341	0.6341	0.3659	0.3659	0.3659	0.6341	0.6341	0.6341	0.3659	0.6341	0.6341	0.3659	0.6341	0.6341	0.6341	0.6341	0.3659	0.3659
S00729	0.5366	0.4634	0.4634	0.5366	0.5366	0.4634	0.4634	0.5366	0.4634	0.5366	0.5366	0.5366	0.5366	0.5366	0.5366	0.4634	0.4634	0.4634	0.5366	0.4634	0.4634	0.5366	0.5366	0.4634	0.4634	0.5366	0.5366	0.5366	0.4634	0.5366	0.4634	0.5366	0.5366	0.4634	0.5366	0.4634	0.4634	0.4634	0.4634	0.5366	0.5366
S00730	0.7561	0.7561	0.7561	0.7561	0.7561	0.7561	0.7561	0.7561	0.7561	0.7561	0.7561	0.7561	0.7561	0.7561	0.7561	0.7561	0.2439	0.2439	0.7561	0.2439	0.2439	0.7561	0.7561	0.7561	0.2439	0.7561	0.7561	0.7561	0.2439	0.7561	0.2439	0.7561	0.7561	0.2439	0.7561	0.2439	0.2439	0.7561	0.7561	0.7561	0.7561
S00731	0.7561	0.7561	0.7561	0.7561	0.7561	0.7561	0.7561	0.7561	0.7561	0.7561	0.7561	0.7561	0.7561	0.7561	0.7561	0.7561	0.2439	0.2439	0.7561	0.2439	0.2439	0.7561	0.7561	0.7561	0.2439	0.7561	0.7561	0.7561	0.2439	0.7561	0.2439	0.7561	0.7561	0.2439	0.7561	0.2439	0.2439	0.7561	0.7561	0.7561	0.7561
S00732	0.5366	0.4634	0.4634	0.5366	0.5366	0.4634	0.4634	0.5366	0.4634	0.5366	0.5366	0.5366	0.5366	0.5366	0.5366	0.4634	0.4634	0.4634	0.5366	0.4634	0.4634	0.5366	0.5366	0.4634	0.4634	0.5366	0.5366	0.5366	0.4634	0.5366	0.4634	0.5366	0.5366	0.4634	0.5366	0.4634	0.4634	0.4634	0.4634	0.5366	0.5366
S00733	0.4634	0.4634	0.5122	0.4634	0.4634	0.5122	0.5122	0.4634	0.5122	0.5122	0.5122	0.5122	0.5122	0.5122	0.5122	0.4634	0.4634	0.4634	0.0244	0.4634	0.4634	0.5122	0.5122	0.5122	0.4634	0.5122	0.5122	0.5122	0.4634	0.4634	0.4634	0.5122	0.4634	0.4634	0.5122	0.4634	0.4634	0.4634	0.5122	0.5122	0.5122
S00734	0.9512	0.9512	0.9512	0.9512	0.9512	0.9512	0.9512	0.9512	0.9512	0.9512	0.9512	0.9512	0.9512	0.9512	0.9512	0.9512	0.9512	0.9512	0.9512	0.9512	0.9512	0.9512	0.9512	0.9512	0.9512	0.9512	0.9512	0.9512	0.9512	0.9512	0.9512	0.9512	0.9512	0.9512	0.0488	0.9512	0.9512	0.9512	0.9512	0.0488	0.9512
S00735	0.7561	0.7561	0.7561	0.7561	0.7561	0.7561	0.7561	0.7561	0.7561	0.7561	0.7561	0.7561	0.7561	0.7561	0.7561	0.7561	0.2439	0.2439	0.7561	0.2439	0.2439	0.7561	0.7561	0.7561	0.2439	0.7561	0.7561	0.7561	0.2439	0.7561	0.2439	0.7561	0.7561	0.2439	0.7561	0.2439	0.2439	0.7561	0.7561	0.7561	0.7561
S00736	0.9512	0.9512	0.9512	0.9512	0.9512	0.9512	0.9512	0.9512	0.9512	0.9512	0.9512	0.9512	0.9512	0.9512	0.9512	0.9512	0.9512	0.9512	0.9512	0.9512	0.9512	0.9512	0.9512	0.9512	0.9512	0.9512	0.9512	0.9512	0.9512	0.9512	0.9512	0.9512	0.9512	0.9512	0.0488	0.9512	0.9512	0.9512	0.9512	0.0488	0.9512
S00737	0.8537	0.8537	0.8537	0.8537	0.8537	0.8537	0.8537	0.8537	0.8537	0.8537	0.8537	0.1463	0.1463	0.1463	0.1463	0.8537	0.8537	0.8537	0.8537	0.8537	0.8537	0.8537	0.8537	0.8537	0.8537	0.1463	0.8537	0.8537	0.8537	0.8537	0.8537	0.1463	0.8537	0.8537	0.8537	0.8537	0.8537	0.8537	0.8537	0.8537	0.8537
S00738	0.8537	0.8537	0.8537	0.8537	0.8537	0.8537	0.8537	0.8537	0.8537	0.8537	0.8537	0.1463	0.1463	0.1463	0.1463	0.8537	0.8537	0.8537	0.8537	0.8537	0.8537	0.8537	0.8537	0.8537	0.8537	0.1463	0.8537	0.8537	0.8537	0.8537	0.8537	0.1463	0.8537	0.8537	0.8537	0.8537	0.8537	0.8537	0.8537	0.8537	0.8537
S00739	0.8293	0.8293	0.8293	0.8293	0.8293	0.8293	0.8293	0.8293	0.8293	0.8293	0.8293	0.1707	0.1707	0.1707	0.1707	0.8293	0.8293	0.8293	0.8293	0.8293	0.8293	0.8293	0.8293	0.8293	0.8293	0.1707	0.8293	0.8293	0.8293	0.8293	0.8293	0.1707	0.8293	0.8293	0.8293	0.8293	0.8293	0.1707	0.8293	0.8293	0.8293
S00740	0.9024	0.9024	0.9024	0.9024	0.9024	0.9024	0.9024	0.9024	0.9024	0.9024	0.9024	0.9024	0.9024	0.9024	0.0976	0.9024	0.9024	0.9024	0.9024	0.9024	0.9024	0.9024	0.9024	0.9024	0.9024	0.9024	0.9024	0.9024	0.9024	0.9024	0.9024	0.0976	0.9024	0.9024	0.0976	0.9024	0.9024	0.9024	0.9024	0.0976	0.9024
S00741	0.9756	0.9756	0.9756	0.9756	0.9756	0.9756	0.9756	0.9756	0.9756	0.9756	0.0244	0.9756	0.9756	0.9756	0.9756	0.9756	0.9756	0.9756	0.9756	0.9756	0.9756	0.9756	0.9756	0.9756	0.9756	0.9756	0.9756	0.9756	0.9756	0.9756	0.9756	0.9756	0.9756	0.9756	0.9756	0.9756	0.9756	0.9756	0.9756	0.9756	0.9756
S00742	0.9024	0.0976	0.9024	0.9024	0.9024	0.9024	0.9024	0.9024	0.9024	0.9024	0.9024	0.9024	0.9024	0.9024	0.9024	0.9024	0.9024	0.9024	0.9024	0.9024	0.9024	0.9024	0.9024	0.9024	0.9024	0.0976	0.9024	0.9024	0.9024	0.9024	0.9024	0.9024	0.9024	0.9024	0.9024	0.0976	0.0976	0.9024	0.9024	0.9024	0.9024
S00743	0.5122	0.5122	0.5122	0.5122	0.5122	0.5122	0.4878	0.5122	0.5122	0.5122	0.5122	0.4878	0.5122	0.5122	0.5122	0.5122	0.4878	0.4878	0.5122	0.4878	0.5122	0.4878	0.4878	0.5122	0.4878	0.4878	0.4878	0.4878	0.4878	0.5122	0.4878	0.5122	0.4878	0.5122	0.4878	0.4878	0.4878	0.5122	0.4878	0.4878	0.4878
S00744	0.5122	0.5122	0.5122	0.5122	0.5122	0.5122	0.4878	0.5122	0.5122	0.5122	0.5122	0.4878	0.5122	0.5122	0.5122	0.5122	0.4878	0.4878	0.5122	0.4878	0.5122	0.4878	0.4878	0.5122	0.4878	0.4878	0.4878	0.4878	0.4878	0.5122	0.4878	0.5122	0.4878	0.5122	0.4878	0.4878	0.4878	0.5122	0.4878	0.4878	0.4878
S00745	0.5122	0.5122	0.5122	0.5122	0.5122	0.5122	0.4878	0.5122	0.5122	0.5122	0.5122	0.4878	0.5122	0.5122	0.5122	0.5122	0.4878	0.4878	0.5122	0.4878	0.5122	0.4878	0.4878	0.5122	0.4878	0.4878	0.4878	0.4878	0.4878	0.5122	0.4878	0.5122	0.4878	0.5122	0.4878	0.4878	0.4878	0.5122	0.4878	0.4878	0.4878
S00746	0.5122	0.5122	0.5122	0.5122	0.5122	0.5122	0.4878	0.5122	0.5122	0.5122	0.5122	0.4878	0.5122	0.5122	0.5122	0.5122	0.4878	0.4878	0.5122	0.4878	0.5122	0.4878	0.4878	0.5122	0.4878	0.4878	0.4878	0.4878	0.4878	0.5122	0.4878	0.5122	0.4878	0.5122	0.4878	0.4878	0.4878	0.5122	0.4878	0.4878	0.4878
S00747	0.5122	0.5122	0.5122	0.5122	0.5122	0.5122	0.4878	0.5122	0.5122	0.5122	0.5122	0.4878	0.5122	0.5122	0.5122	0.5122	0.4878	0.4878	0.5122	0.4878	0.5122	0.4878	0.4878	0.5122	0.4878	0.4878	0.4878	0.4878	0.4878	0.5122	0.4878	0.5122	0.4878	0.5122	0.4878	0.4878	0.4878	0.5122	0.4878	0.4878	0.4878
S00748	0.5366	0.5366	0.5366	0.5366	0.5366	0.5366	0.4634	0.5366	0.5366	0.5366	0.5366	0.4634	0.5366	0.5366	0.5366	0.5366	0.4634	0.4634	0.5366	0.4634	0.5366	0.4634	0.4634	0.5366	0.4634	0.4634	0.4634	0.4634	0.4634	0.5366	0.4634	0.5366	0.5366	0.5366	0.4634	0.4634	0.4634	0.5366	0.4634	0.4634	0.4634
S00749	0.4878	0.4878	0.4878	0.4878	0.4878	0.4878	0.5122	0.4878	0.4878	0.4878	0.4878	0.5122	0.4878	0.4878	0.4878	0.4878	0.5122	0.5122	0.4878	0.5122	0.5122	0.5122	0.5122	0.4878	0.5122	0.5122	0.5122	0.5122	0.5122	0.4878	0.5122	0.4878	0.4878	0.5122	0.5122	0.5122	0.5122	0.4878	0.5122	0.5122	0.5122
S00750	0.8049	0.8049	0.8049	0.8049	0.8049	0.8049	0.8049	0.8049	0.8049	0.8049	0.1951	0.8049	0.8049	0.8049	0.8049	0.8049	0.8049	0.1951	0.8049	0.8049	0.8049	0.8049	0.8049	0.8049	0.1951	0.1951	0.8049	0.8049	0.1951	0.8049	0.8049	0.8049	0.8049	0.8049	0.1951	0.8049	0.8049	0.8049	0.1951	0.1951	0.8049
S00751	0.4878	0.4878	0.4878	0.4878	0.4878	0.4878	0.5122	0.4878	0.4878	0.4878	0.4878	0.5122	0.4878	0.4878	0.4878	0.4878	0.5122	0.5122	0.4878	0.5122	0.5122	0.5122	0.5122	0.4878	0.5122	0.5122	0.5122	0.5122	0.5122	0.4878	0.5122	0.4878	0.4878	0.5122	0.5122	0.5122	0.5122	0.4878	0.5122	0.5122	0.5122
S00752	0.3902	0.3902	0.3902	0.3902	0.3902	0.6098	0.3902	0.3902	0.3902	0.6098	0.3902	0.3902	0.3902	0.6098	0.6098	0.3902	0.6098	0.6098	0.6098	0.6098	0.3902	0.6098	0.6098	0.6098	0.6098	0.6098	0.6098	0.6098	0.6098	0.3902	0.6098	0.6098	0.6098	0.3902	0.6098	0.6098	0.6098	0.3902	0.6098	0.6098	0.6098
S00753	0.9756	0.9756	0.9756	0.9756	0.9756	0.9756	0.9756	0.9756	0.9756	0.9756	0.9756	0.9756	0.9756	0.9756	0.9756	0.9756	0.9756	0.9756	0.9756	0.9756	0.9756	0.9756	0.9756	0.9756	0.9756	0.9756	0.9756	0.9756	0.9756	0.9756	0.9756	0.9756	0.9756	0.9756	0.9756	0.9756	0.9756	0.9756	0.9756	0.9756	0.0244
S00754	0.561	0.561	0.561	0.439	0.439	0.561	0.439	0.561	0.439	0.561	0.439	0.561	0.561	0.561	0.439	0.439	0.561	0.561	0.439	0.439	0.439	0.561	0.561	0.561	0.561	0.561	0.561	0.561	0.561	0.439	0.561	0.561	0.439	0.439	0.439	0.439	0.439	0.561	0.439	0.439	0.561
S00755	0.5366	0.4634	0.4634	0.5366	0.5366	0.4634	0.5366	0.4634	0.5366	0.5366	0.5366	0.4634	0.5366	0.4634	0.5366	0.5366	0.4634	0.4634	0.5366	0.5366	0.5366	0.4634	0.4634	0.4634	0.4634	0.4634	0.4634	0.4634	0.4634	0.5366	0.4634	0.5366	0.5366	0.5366	0.5366	0.5366	0.5366	0.4634	0.5366	0.5366	0.4634
S00756	0.9756	0.9756	0.9756	0.9756	0.0244	0.9756	0.9756	0.9756	0.9756	0.9756	0.9756	0.9756	0.9756	0.9756	0.9756	0.9756	0.9756	0.9756	0.9756	0.9756	0.9756	0.9756	0.9756	0.9756	0.9756	0.9756	0.9756	0.9756	0.9756	0.9756	0.9756	0.9756	0.9756	0.9756	0.9756	0.9756	0.9756	0.9756	0.9756	0.9756	0.9756
S00757	0.9756	0.9756	0.9756	0.9756	0.0244	0.9756	0.9756	0.9756	0.9756	0.9756	0.9756	0.9756	0.9756	0.9756	0.9756	0.9756	0.9756	0.9756	0.9756	0.9756	0.9756	0.9756	0.9756	0.9756	0.9756	0.9756	0.9756	0.9756	0.9756	0.9756	0.9756	0.9756	0.9756	0.9756	0.9756	0.9756	0.9756	0.9756	0.9756	0.9756	0.9756
S00758	0.8293	0.8293	0.8293	0.8293	0.1707	0.8293	0.8293	0.8293	0.8293	0.1707	0.8293	0.8293	0.8293	0.8293	0.8293	0.8293	0.8293	0.8293	0.8293	0.8293	0.8293	0.1707	0.1707	0.8293	0.1707	0.1707	0.1707	0.8293	0.8293	0.8293	0.8293	0.8293	0.8293	0.8293	0.8293	0.8293	0.8293	0.8293	0.8293	0.8293	0.8293
S00759	0.7561	0.7561	0.2439	0.7561	0.2439	0.7561	0.7561	0.2439	0.7561	0.2439	0.7561	0.7561	0.7561	0.7561	0.7561	0.7561	0.7561	0.2439	0.7561	0.7561	0.7561	0.2439	0.7561	0.7561	0.2439	0.2439	0.2439	0.7561	0.7561	0.7561	0.7561	0.7561	0.7561	0.7561	0.7561	0.7561	0.7561	0.2439	0.7561	0.7561	0.7561
S00760	0.6341	0.3659	0.3659	0.3659	0.3659	0.6341	0.3659	0.3659	0.3659	0.3659	0.6341	0.6341	0.6341	0.6341	0.6341	0.6341	0.6341	0.3659	0.6341	0.3659	0.6341	0.6341	0.6341	0.6341	0.3659	0.3659	0.6341	0.6341	0.6341	0.6341	0.6341	0.6341	0.6341	0.6341	0.6341	0.3659	0.6341	0.3659	0.6341	0.6341	0.3659
S00761	0.6829	0.3171	0.3171	0.3171	0.3171	0.6829	0.3171	0.3171	0.3171	0.3171	0.6829	0.6829	0.6829	0.6829	0.6829	0.6829	0.6829	0.3171	0.6829	0.6829	0.6829	0.6829	0.6829	0.6829	0.3171	0.3171	0.6829	0.6829	0.6829	0.6829	0.6829	0.6829	0.6829	0.6829	0.6829	0.3171	0.6829	0.3171	0.6829	0.6829	0.6829
S00762	0.6585	0.3415	0.3415	0.3415	0.3415	0.6585	0.3415	0.3415	0.3415	0.3415	0.6585	0.6585	0.6585	0.6585	0.6585	0.6585	0.6585	0.3415	0.6585	0.6585	0.6585	0.6585	0.6585	0.6585	0.3415	0.3415	0.6585	0.6585	0.6585	0.6585	0.6585	0.6585	0.6585	0.6585	0.6585	0.3415	0.6585	0.3415	0.6585	0.6585	0.3415
S00763	0.7561	0.7561	0.2439	0.7561	0.2439	0.7561	0.7561	0.2439	0.7561	0.2439	0.7561	0.7561	0.7561	0.2439	0.7561	0.7561	0.7561	0.2439	0.7561	0.7561	0.7561	0.7561	0.7561	0.7561	0.2439	0.2439	0.7561	0.7561	0.7561	0.7561	0.7561	0.7561	0.7561	0.7561	0.7561	0.2439	0.7561	0.2439	0.7561	0.7561	0.7561
S00764	0.6098	0.3902	0.3902	0.3902	0.3902	0.6098	0.3902	0.3902	0.3902	0.3902	0.6098	0.6098	0.6098	0.3902	0.6098	0.6098	0.6098	0.3902	0.6098	0.6098	0.6098	0.6098	0.6098	0.6098	0.3902	0.3902	0.6098	0.6098	0.6098	0.6098	0.6098	0.6098	0.3902	0.6098	0.6098	0.3902	0.6098	0.3902	0.3902	0.6098	0.6098
S00765	0.7561	0.7561	0.2439	0.7561	0.2439	0.7561	0.7561	0.2439	0.7561	0.2439	0.7561	0.7561	0.7561	0.2439	0.7561	0.7561	0.7561	0.2439	0.7561	0.7561	0.7561	0.7561	0.7561	0.7561	0.2439	0.2439	0.7561	0.7561	0.7561	0.7561	0.7561	0.7561	0.7561	0.7561	0.7561	0.2439	0.7561	0.2439	0.7561	0.7561	0.7561
S00766	0.7561	0.7561	0.2439	0.7561	0.2439	0.7561	0.7561	0.2439	0.7561	0.2439	0.7561	0.7561	0.7561	0.2439	0.7561	0.7561	0.7561	0.2439	0.7561	0.7561	0.7561	0.7561	0.7561	0.7561	0.2439	0.2439	0.7561	0.7561	0.7561	0.7561	0.7561	0.7561	0.7561	0.7561	0.7561	0.2439	0.7561	0.2439	0.7561	0.7561	0.7561
S00767	0.7317	0.7317	0.2683	0.7317	0.2683	0.7317	0.7317	0.2683	0.7317	0.2683	0.7317	0.7317	0.7317	0.2683	0.7317	0.7317	0.7317	0.2683	0.7317	0.7317	0.7317	0.7317	0.7317	0.7317	0.2683	0.2683	0.7317	0.7317	0.7317	0.7317	0.7317	0.7317	0.7317	0.7317	0.7317	0.7317	0.2683	0.2683	0.7317	0.2683	0.7317
S00768	0.7805	0.7805	0.2195	0.7805	0.2195	0.7805	0.7805	0.2195	0.7805	0.2195	0.7805	0.7805	0.7805	0.2195	0.7805	0.7805	0.7805	0.2195	0.7805	0.7805	0.7805	0.7805	0.7805	0.7805	0.2195	0.2195	0.7805	0.7805	0.7805	0.7805	0.7805	0.7805	0.7805	0.7805	0.7805	0.7805	0.7805	0.2195	0.7805	0.7805	0.7805
S00769	0.7805	0.7805	0.2195	0.7805	0.2195	0.7805	0.7805	0.2195	0.7805	0.2195	0.7805	0.7805	0.7805	0.2195	0.7805	0.7805	0.7805	0.2195	0.7805	0.7805	0.7805	0.7805	0.7805	0.7805	0.2195	0.2195	0.7805	0.7805	0.7805	0.7805	0.7805	0.7805	0.7805	0.7805	0.7805	0.7805	0.7805	0.2195	0.7805	0.7805	0.7805
S00770	0.8537	0.8537	0.1463	0.8537	0.8537	0.8537	0.8537	0.8537	0.8537	0.1463	0.8537	0.8537	0.8537	0.1463	0.8537	0.8537	0.8537	0.8537	0.8537	0.8537	0.8537	0.8537	0.8537	0.8537	0.1463	0.1463	0.8537	0.8537	0.8537	0.8537	0.8537	0.8537	0.8537	0.8537	0.8537	0.8537	0.8537	0.1463	0.8537	0.8537	0.8537
S00771	0.8537	0.8537	0.1463	0.8537	0.8537	0.8537	0.8537	0.8537	0.8537	0.1463	0.8537	0.8537	0.8537	0.1463	0.8537	0.8537	0.8537	0.8537	0.8537	0.8537	0.8537	0.8537	0.8537	0.8537	0.1463	0.1463	0.8537	0.8537	0.8537	0.8537	0.8537	0.8537	0.8537	0.8537	0.8537	0.8537	0.8537	0.1463	0.8537	0.8537	0.8537
S00772	0.9756	0.9756	0.9756	0.9756	0.9756	0.9756	0.9756	0.9756	0.9756	0.9756	0.9756	0.9756	0.9756	0.9756	0.9756	0.9756	0.9756	0.9756	0.9756	0.9756	0.9756	0.9756	0.9756	0.9756	0.9756	0.9756	0.9756	0.9756	0.9756	0.9756	0.9756	0.9756	0.9756	0.9756	0.9756	0.9756	0.9756	0.9756	0.9756	0.9756	0.0244
S00773	0.9756	0.9756	0.9756	0.9756	0.9756	0.9756	0.9756	0.9756	0.9756	0.9756	0.9756	0.9756	0.9756	0.9756	0.9756	0.9756	0.9756	0.9756	0.9756	0.9756	0.9756	0.9756	0.9756	0.9756	0.9756	0.9756	0.9756	0.9756	0.9756	0.9756	0.9756	0.9756	0.9756	0.9756	0.9756	0.9756	0.9756	0.9756	0.9756	0.9756	0.0244
S00774	0.9756	0.9756	0.9756	0.9756	0.9756	0.9756	0.9756	0.9756	0.9756	0.9756	0.9756	0.9756	0.9756	0.9756	0.9756	0.9756	0.9756	0.9756	0.9756	0.9756	0.9756	0.9756	0.9756	0.9756	0.9756	0.9756	0.9756	0.9756	0.9756	0.9756	0.9756	0.9756	0.9756	0.9756	0.9756	0.9756	0.9756	0.9756	0.9756	0.9756	0.0244
S00775	0.9756	0.9756	0.9756	0.9756	0.9756	0.9756	0.9756	0.9756	0.9756	0.9756	0.9756	0.9756	0.9756	0.9756	0.9756	0.9756	0.9756	0.9756	0.9756	0.9756	0.9756	0.9756	0.9756	0.9756	0.9756	0.9756	0.9756	0.9756	0.9756	0.9756	0.9756	0.9756	0.9756	0.9756	0.9756	0.9756	0.9756	0.9756	0.9756	0.9756	0.0244
S00776	0.3415	0.6585	0.6585	0.3415	0.3415	0.6585	0.6585	0.3415	0.6585	0.6585	0.6585	0.6585	0.3415	0.6585	0.3415	0.6585	0.6585	0.3415	0.6585	0.3415	0.6585	0.6585	0.6585	0.6585	0.6585	0.6585	0.6585	0.6585	0.6585	0.3415	0.6585	0.6585	0.3415	0.6585	0.6585	0.6585	0.3415	0.3415	0.6585	0.3415	0.3415
S00777	0.878	0.122	0.878	0.878	0.878	0.878	0.122	0.878	0.122	0.878	0.878	0.878	0.878	0.878	0.878	0.878	0.878	0.878	0.878	0.878	0.878	0.878	0.878	0.878	0.878	0.878	0.878	0.878	0.878	0.878	0.878	0.878	0.878	0.878	0.878	0.878	0.878	0.122	0.122	0.878	0.878
S00778	0.878	0.122	0.878	0.878	0.878	0.878	0.122	0.878	0.122	0.878	0.878	0.878	0.878	0.878	0.878	0.878	0.878	0.878	0.878	0.878	0.878	0.878	0.878	0.878	0.878	0.878	0.878	0.878	0.878	0.878	0.878	0.878	0.878	0.878	0.878	0.878	0.878	0.122	0.122	0.878	0.878
S00779	0.9756	0.9756	0.9756	0.9756	0.9756	0.9756	0.9756	0.9756	0.9756	0.0244	0.9756	0.9756	0.9756	0.9756	0.9756	0.9756	0.9756	0.9756	0.9756	0.9756	0.9756	0.9756	0.9756	0.9756	0.9756	0.9756	0.9756	0.9756	0.9756	0.9756	0.9756	0.9756	0.9756	0.9756	0.9756	0.9756	0.9756	0.9756	0.9756	0.9756	0.9756
S00780	0.9756	0.9756	0.9756	0.9756	0.9756	0.9756	0.9756	0.9756	0.9756	0.9756	0.0244	0.9756	0.9756	0.9756	0.9756	0.9756	0.9756	0.9756	0.9756	0.9756	0.9756	0.9756	0.9756	0.9756	0.9756	0.9756	0.9756	0.9756	0.9756	0.9756	0.9756	0.9756	0.9756	0.9756	0.9756	0.9756	0.9756	0.9756	0.9756	0.9756	0.9756
S00781	0.0244	0.9756	0.9756	0.9756	0.9756	0.9756	0.9756	0.9756	0.9756	0.9756	0.9756	0.9756	0.9756	0.9756	0.9756	0.9756	0.9756	0.9756	0.9756	0.9756	0.9756	0.9756	0.9756	0.9756	0.9756	0.9756	0.9756	0.9756	0.9756	0.9756	0.9756	0.9756	0.9756	0.9756	0.9756	0.9756	0.9756	0.9756	0.9756	0.9756	0.9756
S00782	0.9756	0.9756	0.9756	0.9756	0.9756	0.9756	0.9756	0.9756	0.9756	0.9756	0.9756	0.9756	0.9756	0.9756	0.9756	0.9756	0.9756	0.9756	0.9756	0.9756	0.9756	0.9756	0.9756	0.9756	0.9756	0.9756	0.9756	0.9756	0.9756	0.9756	0.9756	0.9756	0.9756	0.9756	0.9756	0.9756	0.9756	0.9756	0.9756	0.9756	0.0244
S00783	0.9024	0.9024	0.9024	0.9024	0.9024	0.9024	0.9024	0.9024	0.9024	0.0976	0.9024	0.9024	0.0976	0.9024	0.0976	0.9024	0.9024	0.9024	0.9024	0.9024	0.9024	0.9024	0.9024	0.9024	0.9024	0.9024	0.9024	0.9024	0.9024	0.9024	0.9024	0.9024	0.9024	0.9024	0.9024	0.9024	0.9024	0.9024	0.9024	0.9024	0.0976
S00784	0.9756	0.9756	0.9756	0.9756	0.9756	0.9756	0.9756	0.9756	0.9756	0.9756	0.9756	0.9756	0.9756	0.9756	0.9756	0.9756	0.9756	0.9756	0.9756	0.9756	0.9756	0.9756	0.9756	0.9756	0.9756	0.9756	0.9756	0.9756	0.9756	0.9756	0.9756	0.9756	0.0244	0.9756	0.9756	0.9756	0.9756	0.9756	0.9756	0.9756	0.9756
S00785	0.2927	0.2927	0.2927	0.2927	0.2927	0.1707	0.2927	0.2927	0.2927	0.5366	0.5366	0.5366	0.1707	0.5366	0.1707	0.1707	0.5366	0.5366	0.5366	0.5366	0.5366	0.5366	0.5366	0.5366	0.5366	0.5366	0.5366	0.5366	0.5366	0.1707	0.5366	0.2927	0.2927	0.1707	0.5366	0.5366	0.5366	0.2927	0.2927	0.1707	0.5366
S00786	0.9512	0.9512	0.9512	0.9512	0.9512	0.9512	0.9512	0.9512	0.9512	0.9512	0.9512	0.9512	0.9512	0.9512	0.9512	0.9512	0.9512	0.9512	0.9512	0.9512	0.9512	0.9512	0.9512	0.9512	0.9512	0.9512	0.9512	0.9512	0.9512	0.9512	0.0488	0.9512	0.0488	0.9512	0.9512	0.9512	0.9512	0.9512	0.9512	0.9512	0.9512
S00787	0.0732	0.7561	0.0488	0.0732	0.0244	0.7561	0.7561	0.0488	0.7561	0.7561	0.7561	0.7561	0.7561	0.7561	0.7561	0.7561	0.7561	0.7561	0.0488	0.7561	0.7561	0.7561	0.7561	0.7561	0.7561	0.7561	0.7561	0.7561	0.7561	0.7561	0.7561	0.0488	0.0488	0.7561	0.7561	0.7561	0.0732	0.7561	0.7561	0.0488	0.7561
S00788	0.9756	0.9756	0.9756	0.9756	0.9756	0.9756	0.9756	0.9756	0.9756	0.9756	0.9756	0.9756	0.9756	0.9756	0.9756	0.9756	0.9756	0.9756	0.9756	0.9756	0.9756	0.9756	0.9756	0.9756	0.9756	0.9756	0.9756	0.9756	0.9756	0.9756	0.9756	0.9756	0.0244	0.9756	0.9756	0.9756	0.9756	0.9756	0.9756	0.9756	0.9756
S00789	0.9756	0.9756	0.9756	0.9756	0.9756	0.9756	0.9756	0.9756	0.9756	0.9756	0.9756	0.9756	0.9756	0.9756	0.9756	0.9756	0.9756	0.9756	0.9756	0.9756	0.9756	0.9756	0.9756	0.9756	0.9756	0.9756	0.9756	0.9756	0.9756	0.9756	0.9756	0.9756	0.0244	0.9756	0.9756	0.9756	0.9756	0.9756	0.9756	0.9756	0.9756
S00790	0.9756	0.9756	0.9756	0.9756	0.9756	0.9756	0.9756	0.9756	0.9756	0.9756	0.9756	0.9756	0.9756	0.9756	0.9756	0.9756	0.9756	0.9756	0.9756	0.9756	0.9756	0.9756	0.9756	0.9756	0.9756	0.9756	0.9756	0.9756	0.9756	0.9756	0.9756	0.9756	0.0244	0.9756	0.9756	0.9756	0.9756	0.9756	0.9756	0.9756	0.9756
S00791	0.9268	0.9268	0.9268	0.0732	0.0732	0.9268	0.9268	0.0732	0.9268	0.9268	0.9268	0.9268	0.9268	0.9268	0.9268	0.9268	0.9268	0.9268	0.9268	0.9268	0.9268	0.9268	0.9268	0.9268	0.9268	0.9268	0.9268	0.9268	0.9268	0.9268	0.9268	0.9268	0.9268	0.9268	0.9268	0.9268	0.9268	0.9268	0.9268	0.9268	0.9268
S00792	0.9756	0.9756	0.9756	0.9756	0.9756	0.9756	0.9756	0.9756	0.9756	0.9756	0.9756	0.9756	0.9756	0.9756	0.9756	0.9756	0.9756	0.9756	0.9756	0.9756	0.9756	0.9756	0.9756	0.9756	0.9756	0.9756	0.9756	0.9756	0.9756	0.9756	0.9756	0.9756	0.0244	0.9756	0.9756	0.9756	0.9756	0.9756	0.9756	0.9756	0.9756
S00793	0.9268	0.9268	0.9268	0.9268	0.9268	0.9268	0.9268	0.9268	0.9268	0.9268	0.9268	0.9268	0.9268	0.9268	0.9268	0.9268	0.9268	0.9268	0.9268	0.9268	0.9268	0.9268	0.9268	0.9268	0.9268	0.9268	0.9268	0.9268	0.9268	0.9268	0.9268	0.9268	0.0244	0.9268	0.9268	0.0488	0.9268	0.9268	0.9268	0.9268	0.0488
S00794	0.9756	0.9756	0.9756	0.9756	0.9756	0.9756	0.9756	0.9756	0.9756	0.9756	0.9756	0.9756	0.9756	0.9756	0.9756	0.9756	0.9756	0.9756	0.9756	0.9756	0.9756	0.9756	0.9756	0.9756	0.9756	0.9756	0.9756	0.9756	0.9756	0.9756	0.9756	0.9756	0.0244	0.9756	0.9756	0.9756	0.9756	0.9756	0.9756	0.9756	0.9756
S00795	0.9756	0.9756	0.9756	0.9756	0.9756	0.9756	0.9756	0.9756	0.9756	0.9756	0.9756	0.9756	0.9756	0.9756	0.9756	0.9756	0.9756	0.9756	0.9756	0.9756	0.9756	0.9756	0.9756	0.9756	0.9756	0.9756	0.9756	0.9756	0.9756	0.9756	0.9756	0.9756	0.0244	0.9756	0.9756	0.9756	0.9756	0.9756	0.9756	0.9756	0.9756
S00796	0.9756	0.9756	0.9756	0.9756	0.9756	0.9756	0.9756	0.9756	0.9756	0.9756	0.9756	0.9756	0.9756	0.9756	0.9756	0.9756	0.9756	0.9756	0.9756	0.9756	0.9756	0.9756	0.9756	0.9756	0.9756	0.9756	0.9756	0.9756	0.9756	0.9756	0.9756	0.9756	0.9756	0.9756	0.9756	0.9756	0.9756	0.9756	0.9756	0.9756	0.0244
S00797	0.9268	0.9268	0.9268	0.9268	0.9268	0.9268	0.9268	0.9268	0.9268	0.9268	0.9268	0.9268	0.9268	0.0488	0.9268	0.9268	0.9268	0.9268	0.9268	0.9268	0.9268	0.9268	0.9268	0.9268	0.9268	0.9268	0.9268	0.9268	0.9268	0.0244	0.0488	0.9268	0.9268	0.9268	0.9268	0.9268	0.9268	0.9268	0.9268	0.9268	0.9268
S00798	0.9512	0.9512	0.9512	0.9512	0.9512	0.9512	0.9512	0.9512	0.9512	0.9512	0.0488	0.0488	0.9512	0.9512	0.9512	0.9512	0.9512	0.9512	0.9512	0.9512	0.9512	0.9512	0.9512	0.9512	0.9512	0.9512	0.9512	0.9512	0.9512	0.9512	0.9512	0.9512	0.9512	0.9512	0.9512	0.9512	0.9512	0.9512	0.9512	0.9512	0.9512
S00799	0.9268	0.9268	0.9268	0.9268	0.9268	0.9268	0.9268	0.9268	0.9268	0.9268	0.0732	0.0732	0.9268	0.9268	0.9268	0.9268	0.9268	0.9268	0.9268	0.9268	0.9268	0.9268	0.9268	0.9268	0.9268	0.9268	0.9268	0.9268	0.9268	0.9268	0.9268	0.9268	0.0732	0.9268	0.9268	0.9268	0.9268	0.9268	0.9268	0.9268	0.9268
S00800	0.9756	0.9756	0.9756	0.9756	0.9756	0.9756	0.9756	0.9756	0.9756	0.9756	0.9756	0.9756	0.9756	0.9756	0.9756	0.9756	0.9756	0.9756	0.9756	0.9756	0.9756	0.9756	0.9756	0.9756	0.9756	0.9756	0.9756	0.9756	0.9756	0.9756	0.9756	0.9756	0.0244	0.9756	0.9756	0.9756	0.9756	0.9756	0.9756	0.9756	0.9756
S00801	0.9756	0.9756	0.9756	0.9756	0.9756	0.9756	0.9756	0.9756	0.9756	0.9756	0.9756	0.9756	0.9756	0.9756	0.9756	0.9756	0.9756	0.9756	0.9756	0.9756	0.9756	0.9756	0.9756	0.9756	0.9756	0.9756	0.9756	0.9756	0.9756	0.9756	0.9756	0.9756	0.0244	0.9756	0.9756	0.9756	0.9756	0.9756	0.9756	0.9756	0.9756
S00802	0.9756	0.9756	0.9756	0.9756	0.9756	0.9756	0.9756	0.9756	0.9756	0.9756	0.9756	0.9756	0.9756	0.9756	0.9756	0.9756	0.9756	0.9756	0.9756	0.9756	0.9756	0.9756	0.9756	0.9756	0.9756	0.9756	0.9756	0.9756	0.9756	0.9756	0.9756	0.9756	0.9756	0.9756	0.9756	0.9756	0.0244	0.9756	0.9756	0.9756	0.9756
S00803	0.9512	0.9512	0.9512	0.9512	0.9512	0.9512	0.9512	0.9512	0.9512	0.9512	0.9512	0.9512	0.9512	0.9512	0.9512	0.9512	0.9512	0.9512	0.9512	0.9512	0.9512	0.9512	0.9512	0.9512	0.9512	0.9512	0.9512	0.9512	0.9512	0.9512	0.9512	0.9512	0.0244	0.9512	0.9512	0.0244	0.9512	0.9512	0.9512	0.9512	0.9512
S00804	0.9756	0.9756	0.9756	0.9756	0.9756	0.9756	0.9756	0.9756	0.9756	0.9756	0.9756	0.9756	0.9756	0.9756	0.9756	0.9756	0.9756	0.9756	0.9756	0.9756	0.9756	0.9756	0.9756	0.9756	0.9756	0.9756	0.9756	0.9756	0.9756	0.9756	0.9756	0.9756	0.0244	0.9756	0.9756	0.9756	0.9756	0.9756	0.9756	0.9756	0.9756
S00805	0.6829	0.6829	0.6829	0.3171	0.6829	0.3171	0.3171	0.3171	0.3171	0.6829	0.6829	0.6829	0.6829	0.6829	0.6829	0.6829	0.6829	0.6829	0.6829	0.6829	0.6829	0.6829	0.6829	0.6829	0.6829	0.6829	0.6829	0.6829	0.6829	0.3171	0.3171	0.6829	0.3171	0.6829	0.3171	0.6829	0.3171	0.3171	0.3171	0.3171	0.6829
S00806	0.7073	0.7073	0.7073	0.2683	0.7073	0.2683	0.2683	0.2683	0.2683	0.7073	0.7073	0.7073	0.7073	0.7073	0.7073	0.7073	0.7073	0.7073	0.7073	0.7073	0.7073	0.7073	0.7073	0.7073	0.7073	0.7073	0.7073	0.7073	0.7073	0.2683	0.7073	0.7073	0.0244	0.7073	0.2683	0.7073	0.2683	0.2683	0.2683	0.2683	0.7073
S00807	0.9756	0.9756	0.9756	0.9756	0.9756	0.9756	0.9756	0.0244	0.9756	0.9756	0.9756	0.9756	0.9756	0.9756	0.9756	0.9756	0.9756	0.9756	0.9756	0.9756	0.9756	0.9756	0.9756	0.9756	0.9756	0.9756	0.9756	0.9756	0.9756	0.9756	0.9756	0.9756	0.9756	0.9756	0.9756	0.9756	0.9756	0.9756	0.9756	0.9756	0.9756
S00808	0.9756	0.9756	0.9756	0.9756	0.9756	0.9756	0.9756	0.9756	0.9756	0.9756	0.9756	0.9756	0.9756	0.9756	0.9756	0.9756	0.9756	0.9756	0.9756	0.9756	0.9756	0.9756	0.9756	0.9756	0.9756	0.9756	0.9756	0.9756	0.9756	0.0244	0.9756	0.9756	0.9756	0.9756	0.9756	0.9756	0.9756	0.9756	0.9756	0.9756	0.9756
S00809	0.9756	0.9756	0.9756	0.9756	0.9756	0.9756	0.9756	0.0244	0.9756	0.9756	0.9756	0.9756	0.9756	0.9756	0.9756	0.9756	0.9756	0.9756	0.9756	0.9756	0.9756	0.9756	0.9756	0.9756	0.9756	0.9756	0.9756	0.9756	0.9756	0.9756	0.9756	0.9756	0.9756	0.9756	0.9756	0.9756	0.9756	0.9756	0.9756	0.9756	0.9756
S00810	0.9756	0.9756	0.9756	0.9756	0.9756	0.9756	0.9756	0.9756	0.9756	0.9756	0.9756	0.9756	0.9756	0.9756	0.9756	0.9756	0.9756	0.9756	0.9756	0.9756	0.9756	0.9756	0.9756	0.9756	0.9756	0.9756	0.9756	0.9756	0.9756	0.0244	0.9756	0.9756	0.9756	0.9756	0.9756	0.9756	0.9756	0.9756	0.9756	0.9756	0.9756
S00811	0.9512	0.9512	0.9512	0.9512	0.9512	0.9512	0.9512	0.0488	0.9512	0.9512	0.9512	0.9512	0.9512	0.9512	0.9512	0.9512	0.9512	0.9512	0.9512	0.9512	0.9512	0.9512	0.9512	0.9512	0.9512	0.9512	0.9512	0.9512	0.9512	0.0488	0.9512	0.9512	0.9512	0.9512	0.9512	0.9512	0.9512	0.9512	0.9512	0.9512	0.9512
S00812	0.9512	0.9512	0.9512	0.9512	0.9512	0.9512	0.9512	0.0488	0.9512	0.9512	0.9512	0.9512	0.9512	0.9512	0.9512	0.9512	0.9512	0.9512	0.9512	0.9512	0.9512	0.9512	0.9512	0.9512	0.9512	0.9512	0.9512	0.9512	0.9512	0.0488	0.9512	0.9512	0.9512	0.9512	0.9512	0.9512	0.9512	0.9512	0.9512	0.9512	0.9512
S00813	0.9756	0.9756	0.9756	0.9756	0.9756	0.9756	0.9756	0.0244	0.9756	0.9756	0.9756	0.9756	0.9756	0.9756	0.9756	0.9756	0.9756	0.9756	0.9756	0.9756	0.9756	0.9756	0.9756	0.9756	0.9756	0.9756	0.9756	0.9756	0.9756	0.9756	0.9756	0.9756	0.9756	0.9756	0.9756	0.9756	0.9756	0.9756	0.9756	0.9756	0.9756
S00814	0.9756	0.9756	0.9756	0.9756	0.9756	0.9756	0.9756	0.0244	0.9756	0.9756	0.9756	0.9756	0.9756	0.9756	0.9756	0.9756	0.9756	0.9756	0.9756	0.9756	0.9756	0.9756	0.9756	0.9756	0.9756	0.9756	0.9756	0.9756	0.9756	0.9756	0.9756	0.9756	0.9756	0.9756	0.9756	0.9756	0.9756	0.9756	0.9756	0.9756	0.9756
S00815	0.9512	0.9512	0.9512	0.9512	0.9512	0.9512	0.9512	0.0488	0.9512	0.9512	0.9512	0.9512	0.9512	0.9512	0.9512	0.9512	0.9512	0.9512	0.9512	0.9512	0.9512	0.9512	0.9512	0.9512	0.9512	0.9512	0.9512	0.9512	0.9512	0.0488	0.9512	0.9512	0.9512	0.9512	0.9512	0.9512	0.9512	0.9512	0.9512	0.9512	0.9512
S00816	0.9512	0.9512	0.9512	0.9512	0.9512	0.9512	0.9512	0.0488	0.9512	0.9512	0.9512	0.9512	0.9512	0.9512	0.9512	0.9512	0.9512	0.9512	0.9512	0.9512	0.9512	0.9512	0.9512	0.9512	0.9512	0.9512	0.9512	0.9512	0.9512	0.0488	0.9512	0.9512	0.9512	0.9512	0.9512	0.9512	0.9512	0.9512	0.9512	0.9512	0.9512
S00817	0.9512	0.9512	0.9512	0.9512	0.9512	0.9512	0.9512	0.9512	0.9512	0.9512	0.9512	0.9512	0.9512	0.9512	0.9512	0.9512	0.9512	0.9512	0.9512	0.9512	0.9512	0.9512	0.9512	0.9512	0.9512	0.9512	0.9512	0.9512	0.9512	0.9512	0.9512	0.9512	0.9512	0.9512	0.9512	0.9512	0.9512	0.9512	0.0488	0.0488	0.9512
S00818	0.9756	0.9756	0.9756	0.0244	0.9756	0.9756	0.9756	0.9756	0.9756	0.9756	0.9756	0.9756	0.9756	0.9756	0.9756	0.9756	0.9756	0.9756	0.9756	0.9756	0.9756	0.9756	0.9756	0.9756	0.9756	0.9756	0.9756	0.9756	0.9756	0.9756	0.9756	0.9756	0.9756	0.9756	0.9756	0.9756	0.9756	0.9756	0.9756	0.9756	0.9756
S00819	0.8537	0.8537	0.8537	0.8537	0.8537	0.8537	0.8537	0.8537	0.8537	0.8537	0.8537	0.8537	0.8537	0.8537	0.8537	0.1463	0.8537	0.8537	0.8537	0.8537	0.8537	0.8537	0.8537	0.8537	0.8537	0.8537	0.8537	0.8537	0.8537	0.8537	0.1463	0.8537	0.8537	0.1463	0.8537	0.1463	0.8537	0.1463	0.8537	0.1463	0.8537
S00820	0.878	0.878	0.878	0.122	0.122	0.878	0.878	0.878	0.878	0.878	0.878	0.878	0.878	0.878	0.878	0.878	0.878	0.878	0.878	0.878	0.878	0.878	0.878	0.878	0.878	0.878	0.878	0.878	0.878	0.878	0.878	0.878	0.878	0.122	0.878	0.878	0.878	0.122	0.878	0.122	0.878
S00821	0.8293	0.8293	0.8293	0.1707	0.1707	0.8293	0.8293	0.8293	0.8293	0.8293	0.8293	0.1707	0.8293	0.8293	0.8293	0.8293	0.8293	0.1707	0.8293	0.8293	0.8293	0.8293	0.8293	0.8293	0.8293	0.8293	0.8293	0.8293	0.8293	0.8293	0.8293	0.8293	0.8293	0.1707	0.8293	0.8293	0.8293	0.1707	0.8293	0.1707	0.8293
S00822	0.9512	0.9512	0.9512	0.9512	0.9512	0.9512	0.9512	0.9512	0.9512	0.9512	0.9512	0.9512	0.9512	0.9512	0.9512	0.9512	0.9512	0.9512	0.9512	0.9512	0.9512	0.9512	0.9512	0.9512	0.9512	0.9512	0.9512	0.9512	0.9512	0.9512	0.9512	0.9512	0.9512	0.0488	0.9512	0.9512	0.9512	0.0488	0.9512	0.9512	0.9512
S00823	0.9512	0.9512	0.9512	0.9512	0.9512	0.9512	0.9512	0.9512	0.9512	0.9512	0.9512	0.9512	0.9512	0.9512	0.9512	0.9512	0.9512	0.9512	0.9512	0.9512	0.9512	0.9512	0.9512	0.9512	0.9512	0.9512	0.9512	0.9512	0.9512	0.9512	0.9512	0.9512	0.9512	0.0488	0.9512	0.9512	0.9512	0.0488	0.9512	0.9512	0.9512
S00824	0.9756	0.9756	0.9756	0.9756	0.9756	0.9756	0.9756	0.9756	0.9756	0.9756	0.9756	0.9756	0.9756	0.9756	0.9756	0.9756	0.9756	0.9756	0.9756	0.9756	0.9756	0.9756	0.9756	0.9756	0.9756	0.9756	0.9756	0.9756	0.9756	0.9756	0.9756	0.9756	0.9756	0.9756	0.9756	0.9756	0.9756	0.9756	0.9756	0.9756	0.0244
S00825	0.9756	0.9756	0.9756	0.9756	0.9756	0.9756	0.9756	0.9756	0.9756	0.9756	0.9756	0.9756	0.9756	0.9756	0.9756	0.9756	0.9756	0.9756	0.9756	0.9756	0.9756	0.9756	0.9756	0.9756	0.9756	0.9756	0.9756	0.9756	0.9756	0.9756	0.9756	0.9756	0.9756	0.9756	0.9756	0.9756	0.9756	0.9756	0.9756	0.9756	0.0244
S00826	0.4878	0.5122	0.4878	0.4878	0.4878	0.4878	0.4878	0.4878	0.4878	0.4878	0.5122	0.4878	0.4878	0.5122	0.4878	0.4878	0.5122	0.4878	0.4878	0.5122	0.5122	0.5122	0.5122	0.5122	0.5122	0.5122	0.5122	0.5122	0.5122	0.5122	0.5122	0.4878	0.4878	0.4878	0.4878	0.5122	0.4878	0.5122	0.5122	0.5122	0.5122
S00827	0.6098	0.6098	0.6098	0.6098	0.6098	0.6098	0.6098	0.6098	0.6098	0.6098	0.3902	0.6098	0.6098	0.6098	0.6098	0.6098	0.3902	0.6098	0.6098	0.3902	0.3902	0.3902	0.3902	0.3902	0.3902	0.3902	0.3902	0.3902	0.3902	0.6098	0.3902	0.6098	0.6098	0.6098	0.6098	0.6098	0.6098	0.6098	0.3902	0.3902	0.3902
S00828	0.6098	0.6098	0.6098	0.6098	0.6098	0.6098	0.6098	0.6098	0.6098	0.6098	0.3902	0.6098	0.6098	0.6098	0.6098	0.6098	0.3902	0.6098	0.6098	0.3902	0.3902	0.3902	0.3902	0.3902	0.3902	0.3902	0.3902	0.3902	0.3902	0.6098	0.3902	0.6098	0.6098	0.6098	0.6098	0.6098	0.6098	0.6098	0.3902	0.3902	0.3902
S00829	0.6098	0.6098	0.6098	0.6098	0.6098	0.6098	0.6098	0.6098	0.6098	0.6098	0.3902	0.6098	0.6098	0.6098	0.6098	0.6098	0.3902	0.6098	0.6098	0.3902	0.3902	0.3902	0.3902	0.3902	0.3902	0.3902	0.3902	0.3902	0.3902	0.6098	0.3902	0.6098	0.6098	0.6098	0.6098	0.6098	0.6098	0.6098	0.3902	0.3902	0.3902
S00830	0.878	0.878	0.878	0.878	0.878	0.878	0.878	0.878	0.878	0.878	0.878	0.878	0.878	0.122	0.878	0.878	0.878	0.878	0.878	0.878	0.878	0.878	0.878	0.878	0.878	0.878	0.878	0.878	0.878	0.878	0.878	0.878	0.878	0.878	0.122	0.878	0.878	0.122	0.878	0.122	0.122
S00831	0.5366	0.4634	0.5366	0.5366	0.5366	0.5366	0.5366	0.5366	0.5366	0.5366	0.4634	0.5366	0.5366	0.5366	0.5366	0.5366	0.4634	0.5366	0.5366	0.4634	0.4634	0.4634	0.4634	0.4634	0.4634	0.4634	0.4634	0.4634	0.4634	0.5366	0.4634	0.5366	0.5366	0.5366	0.4634	0.4634	0.5366	0.5366	0.4634	0.4634	0.4634
S00832	0.9268	0.9268	0.9268	0.9268	0.9268	0.9268	0.9268	0.9268	0.9268	0.9268	0.9268	0.9268	0.9268	0.0732	0.9268	0.9268	0.9268	0.9268	0.9268	0.9268	0.9268	0.9268	0.9268	0.9268	0.9268	0.9268	0.9268	0.9268	0.9268	0.9268	0.9268	0.9268	0.9268	0.9268	0.0732	0.9268	0.9268	0.0732	0.9268	0.9268	0.9268
S00833	0.5366	0.5366	0.5366	0.5366	0.5366	0.5366	0.5366	0.5366	0.5366	0.5366	0.4634	0.5366	0.5366	0.4634	0.5366	0.5366	0.4634	0.5366	0.5366	0.4634	0.4634	0.4634	0.4634	0.4634	0.4634	0.4634	0.4634	0.4634	0.4634	0.5366	0.4634	0.5366	0.5366	0.5366	0.4634	0.5366	0.5366	0.4634	0.4634	0.4634	0.4634
S00834	0.9756	0.9756	0.9756	0.9756	0.9756	0.9756	0.9756	0.9756	0.9756	0.9756	0.9756	0.9756	0.9756	0.9756	0.9756	0.0244	0.9756	0.9756	0.9756	0.9756	0.9756	0.9756	0.9756	0.9756	0.9756	0.9756	0.9756	0.9756	0.9756	0.9756	0.9756	0.9756	0.9756	0.9756	0.9756	0.9756	0.9756	0.9756	0.9756	0.9756	0.9756
S00835	0.8049	0.8049	0.8049	0.1951	0.8049	0.8049	0.8049	0.1951	0.8049	0.8049	0.8049	0.8049	0.8049	0.8049	0.8049	0.1951	0.8049	0.8049	0.8049	0.8049	0.1951	0.8049	0.8049	0.8049	0.8049	0.8049	0.8049	0.8049	0.8049	0.1951	0.8049	0.8049	0.8049	0.1951	0.8049	0.8049	0.1951	0.1951	0.8049	0.8049	0.8049
S00836	0.3902	0.3902	0.6098	0.3902	0.3902	0.3902	0.3902	0.3902	0.3902	0.6098	0.6098	0.6098	0.6098	0.6098	0.6098	0.3902	0.6098	0.6098	0.6098	0.6098	0.3902	0.6098	0.6098	0.6098	0.6098	0.6098	0.6098	0.6098	0.6098	0.3902	0.6098	0.6098	0.3902	0.6098	0.6098	0.6098	0.3902	0.3902	0.6098	0.3902	0.3902
S00837	0.7317	0.7317	0.2683	0.7317	0.7317	0.7317	0.7317	0.7317	0.7317	0.7317	0.7317	0.7317	0.7317	0.7317	0.7317	0.7317	0.2683	0.7317	0.7317	0.2683	0.7317	0.2683	0.2683	0.7317	0.2683	0.7317	0.2683	0.2683	0.2683	0.7317	0.2683	0.7317	0.7317	0.7317	0.7317	0.2683	0.7317	0.7317	0.7317	0.7317	0.7317
S00838	0.9756	0.9756	0.9756	0.9756	0.9756	0.9756	0.9756	0.9756	0.9756	0.9756	0.9756	0.9756	0.9756	0.9756	0.9756	0.9756	0.9756	0.9756	0.9756	0.9756	0.9756	0.9756	0.9756	0.9756	0.9756	0.9756	0.9756	0.9756	0.9756	0.9756	0.9756	0.9756	0.9756	0.9756	0.0244	0.9756	0.9756	0.9756	0.9756	0.9756	0.9756
S00839	0.9756	0.9756	0.9756	0.9756	0.9756	0.9756	0.9756	0.9756	0.9756	0.9756	0.9756	0.9756	0.9756	0.9756	0.9756	0.9756	0.9756	0.9756	0.9756	0.9756	0.9756	0.9756	0.9756	0.9756	0.9756	0.9756	0.9756	0.9756	0.9756	0.9756	0.9756	0.9756	0.9756	0.9756	0.0244	0.9756	0.9756	0.9756	0.9756	0.9756	0.9756
S00840	0.9024	0.9024	0.9024	0.9024	0.9024	0.9024	0.9024	0.9024	0.9024	0.9024	0.9024	0.9024	0.9024	0.9024	0.9024	0.9024	0.9024	0.9024	0.9024	0.9024	0.9024	0.0976	0.9024	0.0976	0.9024	0.0976	0.9024	0.0976	0.9024	0.9024	0.9024	0.9024	0.9024	0.9024	0.9024	0.9024	0.9024	0.9024	0.9024	0.9024	0.9024
S00841	0.9512	0.9512	0.9512	0.9512	0.9512	0.9512	0.9512	0.9512	0.9512	0.9512	0.9512	0.9512	0.0488	0.9512	0.0488	0.9512	0.9512	0.9512	0.9512	0.9512	0.9512	0.9512	0.9512	0.9512	0.9512	0.9512	0.9512	0.9512	0.9512	0.9512	0.9512	0.9512	0.9512	0.9512	0.9512	0.9512	0.9512	0.9512	0.9512	0.9512	0.9512
S00842	0.5854	0.5854	0.4146	0.5854	0.5854	0.5854	0.5854	0.5854	0.5854	0.5854	0.5854	0.4146	0.4146	0.5854	0.4146	0.5854	0.4146	0.4146	0.5854	0.5854	0.4146	0.4146	0.4146	0.5854	0.4146	0.5854	0.4146	0.4146	0.4146	0.4146	0.4146	0.5854	0.5854	0.5854	0.5854	0.5854	0.5854	0.5854	0.4146	0.5854	0.4146
S00843	0.7561	0.7561	0.7561	0.7561	0.7561	0.7561	0.7561	0.7561	0.7561	0.2439	0.2439	0.7561	0.2439	0.7561	0.2439	0.7561	0.7561	0.7561	0.2439	0.2439	0.7561	0.7561	0.7561	0.7561	0.7561	0.7561	0.7561	0.7561	0.7561	0.7561	0.7561	0.7561	0.7561	0.2439	0.7561	0.7561	0.2439	0.2439	0.7561	0.2439	0.7561
S00844	0.2195	0.2195	0.2195	0.2195	0.2195	0.2195	0.2195	0.2195	0.2195	0.7805	0.7805	0.7805	0.7805	0.7805	0.7805	0.7805	0.7805	0.7805	0.7805	0.7805	0.7805	0.7805	0.7805	0.7805	0.7805	0.7805	0.7805	0.7805	0.7805	0.7805	0.7805	0.7805	0.7805	0.7805	0.7805	0.7805	0.7805	0.7805	0.7805	0.7805	0.7805
S00845	0.9756	0.9756	0.9756	0.9756	0.9756	0.9756	0.9756	0.9756	0.9756	0.9756	0.9756	0.9756	0.9756	0.9756	0.9756	0.9756	0.9756	0.9756	0.9756	0.9756	0.9756	0.9756	0.9756	0.9756	0.9756	0.9756	0.9756	0.9756	0.9756	0.9756	0.9756	0.9756	0.9756	0.9756	0.9756	0.0244	0.9756	0.9756	0.9756	0.9756	0.9756
S00846	0.8049	0.8049	0.8049	0.8049	0.8049	0.8049	0.8049	0.8049	0.8049	0.1951	0.1951	0.8049	0.1951	0.8049	0.1951	0.8049	0.8049	0.8049	0.8049	0.1951	0.8049	0.8049	0.8049	0.8049	0.8049	0.1951	0.8049	0.8049	0.8049	0.8049	0.8049	0.8049	0.8049	0.1951	0.8049	0.1951	0.8049	0.8049	0.8049	0.8049	0.8049
S00847	0.8049	0.8049	0.8049	0.8049	0.8049	0.8049	0.8049	0.8049	0.8049	0.1951	0.1951	0.8049	0.1951	0.8049	0.1951	0.8049	0.8049	0.8049	0.8049	0.1951	0.8049	0.8049	0.8049	0.8049	0.8049	0.1951	0.8049	0.8049	0.8049	0.8049	0.8049	0.8049	0.8049	0.1951	0.8049	0.1951	0.8049	0.8049	0.8049	0.8049	0.8049
S00848	0.8049	0.8049	0.8049	0.8049	0.8049	0.8049	0.8049	0.8049	0.8049	0.1951	0.1951	0.8049	0.1951	0.8049	0.1951	0.8049	0.8049	0.8049	0.8049	0.1951	0.8049	0.8049	0.8049	0.8049	0.8049	0.1951	0.8049	0.8049	0.8049	0.8049	0.8049	0.8049	0.8049	0.1951	0.8049	0.1951	0.8049	0.8049	0.8049	0.8049	0.8049
S00849	0.9756	0.9756	0.9756	0.9756	0.9756	0.9756	0.9756	0.9756	0.9756	0.9756	0.9756	0.9756	0.9756	0.9756	0.9756	0.9756	0.9756	0.9756	0.9756	0.9756	0.9756	0.9756	0.9756	0.9756	0.9756	0.9756	0.9756	0.9756	0.9756	0.9756	0.9756	0.9756	0.9756	0.9756	0.9756	0.0244	0.9756	0.9756	0.9756	0.9756	0.9756
S00850	0.9268	0.9268	0.9268	0.9268	0.9268	0.9268	0.9268	0.9268	0.9268	0.9268	0.9268	0.9268	0.9268	0.0732	0.9268	0.9268	0.9268	0.9268	0.9268	0.9268	0.9268	0.9268	0.9268	0.9268	0.9268	0.9268	0.9268	0.9268	0.9268	0.9268	0.9268	0.0732	0.9268	0.9268	0.9268	0.9268	0.9268	0.9268	0.9268	0.9268	0.0732
S00851	0.9268	0.9268	0.9268	0.9268	0.9268	0.9268	0.9268	0.9268	0.9268	0.9268	0.9268	0.9268	0.9268	0.0732	0.9268	0.9268	0.9268	0.9268	0.9268	0.9268	0.9268	0.9268	0.9268	0.9268	0.9268	0.9268	0.9268	0.9268	0.9268	0.9268	0.9268	0.0732	0.9268	0.9268	0.9268	0.9268	0.9268	0.9268	0.9268	0.9268	0.0732
S00852	0.0244	0.9756	0.9756	0.9756	0.9756	0.9756	0.9756	0.9756	0.9756	0.9756	0.9756	0.9756	0.9756	0.9756	0.9756	0.9756	0.9756	0.9756	0.9756	0.9756	0.9756	0.9756	0.9756	0.9756	0.9756	0.9756	0.9756	0.9756	0.9756	0.9756	0.9756	0.9756	0.9756	0.9756	0.9756	0.9756	0.9756	0.9756	0.9756	0.9756	0.9756
S00853	0.9268	0.9268	0.9268	0.9268	0.9268	0.9268	0.9268	0.9268	0.9268	0.9268	0.9268	0.9268	0.9268	0.0732	0.9268	0.9268	0.9268	0.9268	0.9268	0.9268	0.9268	0.9268	0.9268	0.9268	0.9268	0.9268	0.9268	0.9268	0.9268	0.9268	0.9268	0.0732	0.9268	0.9268	0.9268	0.9268	0.9268	0.9268	0.9268	0.9268	0.0732
S00854	0.9268	0.9268	0.9268	0.9268	0.9268	0.9268	0.9268	0.9268	0.9268	0.9268	0.9268	0.9268	0.9268	0.0732	0.9268	0.9268	0.9268	0.9268	0.9268	0.9268	0.9268	0.9268	0.9268	0.9268	0.9268	0.9268	0.9268	0.9268	0.9268	0.9268	0.9268	0.0732	0.9268	0.9268	0.9268	0.9268	0.9268	0.9268	0.9268	0.9268	0.0732
S00855	0.6341	0.6341	0.6341	0.6341	0.6341	0.6341	0.6341	0.6341	0.6341	0.6341	0.3659	0.6341	0.3659	0.3659	0.3659	0.3659	0.6341	0.6341	0.3659	0.3659	0.6341	0.6341	0.6341	0.6341	0.6341	0.3659	0.6341	0.6341	0.6341	0.6341	0.6341	0.3659	0.6341	0.3659	0.6341	0.3659	0.3659	0.3659	0.6341	0.3659	0.3659
S00856	0.9756	0.9756	0.9756	0.9756	0.9756	0.9756	0.9756	0.9756	0.9756	0.9756	0.9756	0.9756	0.9756	0.9756	0.0244	0.9756	0.9756	0.9756	0.9756	0.9756	0.9756	0.9756	0.9756	0.9756	0.9756	0.9756	0.9756	0.9756	0.9756	0.9756	0.9756	0.9756	0.9756	0.9756	0.9756	0.9756	0.9756	0.9756	0.9756	0.9756	0.9756
S00857	0.8049	0.8049	0.8049	0.8049	0.8049	0.8049	0.1951	0.8049	0.1951	0.8049	0.1951	0.8049	0.8049	0.1951	0.1951	0.8049	0.8049	0.8049	0.8049	0.8049	0.8049	0.8049	0.8049	0.8049	0.8049	0.1951	0.8049	0.8049	0.8049	0.8049	0.8049	0.1951	0.8049	0.8049	0.8049	0.8049	0.8049	0.8049	0.1951	0.8049	0.8049
S00858	0.7317	0.7317	0.7317	0.7317	0.7317	0.2683	0.2683	0.7317	0.2683	0.7317	0.7317	0.2683	0.7317	0.7317	0.7317	0.7317	0.7317	0.7317	0.2683	0.7317	0.7317	0.7317	0.7317	0.7317	0.7317	0.7317	0.7317	0.2683	0.7317	0.7317	0.7317	0.7317	0.7317	0.7317	0.2683	0.7317	0.2683	0.2683	0.2683	0.2683	0.7317
S00859	0.7317	0.7317	0.7317	0.7317	0.7317	0.2683	0.2683	0.7317	0.2683	0.7317	0.7317	0.2683	0.7317	0.7317	0.7317	0.7317	0.7317	0.7317	0.2683	0.7317	0.7317	0.7317	0.7317	0.7317	0.7317	0.7317	0.7317	0.2683	0.7317	0.7317	0.7317	0.7317	0.7317	0.7317	0.2683	0.7317	0.2683	0.2683	0.2683	0.2683	0.7317
S00860	0.9756	0.9756	0.9756	0.9756	0.9756	0.9756	0.9756	0.9756	0.9756	0.9756	0.9756	0.9756	0.9756	0.9756	0.9756	0.9756	0.9756	0.9756	0.9756	0.9756	0.9756	0.9756	0.9756	0.9756	0.9756	0.9756	0.9756	0.9756	0.9756	0.9756	0.9756	0.9756	0.9756	0.9756	0.9756	0.9756	0.9756	0.9756	0.9756	0.9756	0.0244
S00861	0.9268	0.9268	0.9268	0.9268	0.9268	0.9268	0.9268	0.9268	0.9268	0.9268	0.9268	0.9268	0.9268	0.9268	0.9268	0.9268	0.9268	0.9268	0.9268	0.9268	0.9268	0.0732	0.0732	0.9268	0.9268	0.9268	0.0732	0.9268	0.9268	0.9268	0.9268	0.9268	0.9268	0.9268	0.9268	0.9268	0.9268	0.9268	0.9268	0.9268	0.9268
S00862	0.9268	0.9268	0.9268	0.9268	0.9268	0.9268	0.9268	0.9268	0.9268	0.9268	0.9268	0.9268	0.9268	0.9268	0.9268	0.9268	0.9268	0.9268	0.9268	0.9268	0.9268	0.0732	0.0732	0.9268	0.9268	0.9268	0.0732	0.9268	0.9268	0.9268	0.9268	0.9268	0.9268	0.9268	0.9268	0.9268	0.9268	0.9268	0.9268	0.9268	0.9268
S00863	0.4878	0.5122	0.5122	0.5122	0.5122	0.5122	0.4878	0.5122	0.4878	0.5122	0.5122	0.5122	0.4878	0.5122	0.4878	0.5122	0.5122	0.5122	0.4878	0.4878	0.4878	0.4878	0.4878	0.5122	0.5122	0.5122	0.4878	0.4878	0.5122	0.5122	0.4878	0.5122	0.5122	0.4878	0.4878	0.4878	0.4878	0.4878	0.4878	0.4878	0.5122
S00864	0.9756	0.9756	0.9756	0.9756	0.9756	0.9756	0.9756	0.9756	0.9756	0.9756	0.9756	0.9756	0.9756	0.9756	0.9756	0.9756	0.9756	0.9756	0.9756	0.9756	0.9756	0.9756	0.9756	0.9756	0.9756	0.9756	0.9756	0.9756	0.9756	0.9756	0.9756	0.9756	0.9756	0.9756	0.9756	0.0244	0.9756	0.9756	0.9756	0.9756	0.9756
S00865	0.9756	0.9756	0.9756	0.9756	0.9756	0.9756	0.9756	0.9756	0.9756	0.9756	0.9756	0.9756	0.9756	0.9756	0.9756	0.9756	0.9756	0.9756	0.9756	0.9756	0.9756	0.9756	0.9756	0.9756	0.9756	0.9756	0.9756	0.9756	0.9756	0.9756	0.9756	0.9756	0.9756	0.9756	0.9756	0.0244	0.9756	0.9756	0.9756	0.9756	0.9756
S00866	0.8049	0.8049	0.8049	0.8049	0.8049	0.8049	0.8049	0.8049	0.8049	0.1951	0.8049	0.8049	0.8049	0.8049	0.1951	0.8049	0.1951	0.8049	0.8049	0.1951	0.8049	0.8049	0.8049	0.1951	0.8049	0.8049	0.8049	0.8049	0.1951	0.8049	0.8049	0.8049	0.8049	0.1951	0.8049	0.1951	0.8049	0.8049	0.8049	0.8049	0.8049
S00867	0.9512	0.9512	0.9512	0.9512	0.9512	0.9512	0.9512	0.9512	0.9512	0.9512	0.9512	0.9512	0.9512	0.9512	0.0244	0.9512	0.9512	0.9512	0.9512	0.9512	0.9512	0.9512	0.9512	0.9512	0.9512	0.9512	0.9512	0.9512	0.9512	0.9512	0.9512	0.9512	0.9512	0.9512	0.9512	0.0244	0.9512	0.9512	0.9512	0.9512	0.9512
S00868	0.9756	0.9756	0.9756	0.9756	0.9756	0.9756	0.9756	0.9756	0.9756	0.9756	0.9756	0.9756	0.9756	0.9756	0.9756	0.9756	0.9756	0.9756	0.9756	0.9756	0.9756	0.9756	0.9756	0.9756	0.9756	0.9756	0.9756	0.9756	0.9756	0.9756	0.9756	0.9756	0.9756	0.9756	0.9756	0.0244	0.9756	0.9756	0.9756	0.9756	0.9756
S00869	0.9756	0.9756	0.9756	0.9756	0.9756	0.9756	0.9756	0.9756	0.9756	0.9756	0.9756	0.9756	0.9756	0.9756	0.9756	0.9756	0.9756	0.9756	0.9756	0.9756	0.9756	0.9756	0.9756	0.9756	0.9756	0.9756	0.9756	0.9756	0.9756	0.9756	0.9756	0.9756	0.9756	0.9756	0.9756	0.0244	0.9756	0.9756	0.9756	0.9756	0.9756
S00870	0.2927	0.2927	0.2927	0.7073	0.2927	0.7073	0.2927	0.2927	0.2927	0.7073	0.7073	0.7073	0.7073	0.2927	0.7073	0.7073	0.7073	0.2927	0.7073	0.7073	0.7073	0.7073	0.7073	0.7073	0.7073	0.7073	0.7073	0.7073	0.7073	0.2927	0.2927	0.7073	0.2927	0.7073	0.7073	0.7073	0.7073	0.7073	0.7073	0.7073	0.7073
S00871	0.2927	0.2927	0.2927	0.7073	0.2927	0.7073	0.2927	0.2927	0.2927	0.7073	0.7073	0.7073	0.7073	0.2927	0.7073	0.7073	0.7073	0.2927	0.7073	0.7073	0.7073	0.7073	0.7073	0.7073	0.7073	0.7073	0.7073	0.7073	0.7073	0.2927	0.2927	0.7073	0.2927	0.7073	0.7073	0.7073	0.7073	0.7073	0.7073	0.7073	0.7073
S00872	0.2927	0.2927	0.2927	0.7073	0.2927	0.7073	0.2927	0.2927	0.2927	0.7073	0.7073	0.7073	0.7073	0.2927	0.7073	0.7073	0.7073	0.2927	0.7073	0.7073	0.7073	0.7073	0.7073	0.7073	0.7073	0.7073	0.7073	0.7073	0.7073	0.2927	0.7073	0.7073	0.2927	0.7073	0.7073	0.2927	0.7073	0.7073	0.7073	0.7073	0.7073
S00873	0.9512	0.9512	0.9512	0.9512	0.9512	0.9512	0.9512	0.9512	0.9512	0.9512	0.9512	0.9512	0.9512	0.9512	0.9512	0.9512	0.9512	0.9512	0.9512	0.9512	0.9512	0.9512	0.9512	0.9512	0.9512	0.9512	0.9512	0.9512	0.9512	0.9512	0.0488	0.9512	0.9512	0.9512	0.9512	0.9512	0.9512	0.9512	0.9512	0.9512	0.0488
S00874	0.9756	0.9756	0.9756	0.9756	0.9756	0.9756	0.9756	0.9756	0.9756	0.9756	0.9756	0.9756	0.9756	0.9756	0.9756	0.9756	0.9756	0.9756	0.9756	0.9756	0.9756	0.9756	0.9756	0.9756	0.9756	0.9756	0.9756	0.9756	0.9756	0.9756	0.9756	0.9756	0.9756	0.9756	0.0244	0.9756	0.9756	0.9756	0.9756	0.9756	0.9756
S00875	0.9268	0.9268	0.9268	0.9268	0.9268	0.9268	0.9268	0.9268	0.9268	0.9268	0.9268	0.9268	0.9268	0.9268	0.9268	0.0732	0.9268	0.9268	0.9268	0.9268	0.9268	0.9268	0.9268	0.9268	0.9268	0.9268	0.9268	0.0732	0.9268	0.9268	0.9268	0.0732	0.9268	0.9268	0.9268	0.9268	0.9268	0.9268	0.9268	0.9268	0.9268
S00876	0.9756	0.9756	0.9756	0.9756	0.9756	0.9756	0.9756	0.9756	0.9756	0.9756	0.9756	0.9756	0.9756	0.9756	0.9756	0.9756	0.9756	0.9756	0.9756	0.9756	0.9756	0.9756	0.9756	0.9756	0.9756	0.9756	0.9756	0.9756	0.9756	0.9756	0.9756	0.9756	0.9756	0.9756	0.0244	0.9756	0.9756	0.9756	0.9756	0.9756	0.9756
S00877	0.9756	0.9756	0.9756	0.9756	0.9756	0.9756	0.9756	0.9756	0.9756	0.9756	0.9756	0.9756	0.9756	0.9756	0.9756	0.9756	0.9756	0.9756	0.9756	0.9756	0.9756	0.9756	0.9756	0.9756	0.9756	0.9756	0.9756	0.9756	0.9756	0.9756	0.9756	0.9756	0.9756	0.9756	0.0244	0.9756	0.9756	0.9756	0.9756	0.9756	0.9756
S00878	0.9512	0.9512	0.9512	0.9512	0.9512	0.9512	0.9512	0.9512	0.9512	0.9512	0.9512	0.9512	0.9512	0.9512	0.9512	0.9512	0.9512	0.9512	0.9512	0.9512	0.9512	0.9512	0.9512	0.9512	0.9512	0.9512	0.9512	0.9512	0.9512	0.9512	0.9512	0.9512	0.9512	0.9512	0.0488	0.9512	0.9512	0.9512	0.0488	0.9512	0.9512
S00879	0.7073	0.2927	0.2927	0.7073	0.7073	0.7073	0.7073	0.7073	0.7073	0.7073	0.7073	0.7073	0.7073	0.7073	0.7073	0.2927	0.7073	0.7073	0.7073	0.7073	0.7073	0.7073	0.7073	0.7073	0.7073	0.7073	0.7073	0.2927	0.7073	0.7073	0.2927	0.2927	0.7073	0.7073	0.2927	0.7073	0.2927	0.2927	0.2927	0.2927	0.2927
S00880	0.7073	0.2927	0.2927	0.7073	0.7073	0.7073	0.7073	0.7073	0.7073	0.7073	0.7073	0.7073	0.7073	0.7073	0.7073	0.2927	0.7073	0.7073	0.7073	0.7073	0.7073	0.7073	0.7073	0.7073	0.7073	0.7073	0.7073	0.2927	0.7073	0.7073	0.2927	0.2927	0.7073	0.7073	0.2927	0.7073	0.2927	0.2927	0.2927	0.2927	0.2927
S00881	0.5854	0.4146	0.4146	0.5854	0.4146	0.5854	0.4146	0.4146	0.4146	0.5854	0.5854	0.5854	0.5854	0.5854	0.5854	0.4146	0.5854	0.4146	0.5854	0.5854	0.5854	0.5854	0.5854	0.5854	0.5854	0.5854	0.5854	0.4146	0.5854	0.4146	0.4146	0.4146	0.4146	0.5854	0.5854	0.5854	0.4146	0.4146	0.5854	0.4146	0.4146
S00882	0.7317	0.7317	0.7317	0.7317	0.2683	0.7317	0.2683	0.2683	0.2683	0.7317	0.7317	0.7317	0.7317	0.7317	0.7317	0.2683	0.7317	0.2683	0.7317	0.7317	0.7317	0.7317	0.7317	0.7317	0.7317	0.7317	0.7317	0.7317	0.7317	0.2683	0.7317	0.2683	0.2683	0.7317	0.7317	0.7317	0.2683	0.2683	0.7317	0.7317	0.7317
S00883	0.6585	0.3415	0.3415	0.6585	0.3415	0.6585	0.3415	0.3415	0.3415	0.6585	0.6585	0.6585	0.6585	0.6585	0.6585	0.3415	0.6585	0.3415	0.6585	0.6585	0.6585	0.6585	0.6585	0.6585	0.6585	0.6585	0.6585	0.6585	0.6585	0.3415	0.6585	0.3415	0.3415	0.6585	0.6585	0.3415	0.3415	0.3415	0.6585	0.6585	0.6585
S00884	0.6585	0.3415	0.3415	0.6585	0.3415	0.6585	0.3415	0.3415	0.3415	0.6585	0.6585	0.6585	0.6585	0.6585	0.6585	0.3415	0.6585	0.3415	0.6585	0.6585	0.6585	0.6585	0.6585	0.6585	0.6585	0.6585	0.6585	0.6585	0.6585	0.3415	0.6585	0.3415	0.3415	0.6585	0.6585	0.3415	0.3415	0.3415	0.6585	0.6585	0.6585
S00885	0.5854	0.5854	0.4146	0.5854	0.5854	0.5854	0.5854	0.5854	0.5854	0.5854	0.4146	0.5854	0.4146	0.4146	0.4146	0.5854	0.4146	0.5854	0.5854	0.4146	0.5854	0.4146	0.4146	0.4146	0.4146	0.4146	0.4146	0.4146	0.4146	0.5854	0.4146	0.4146	0.5854	0.5854	0.5854	0.5854	0.5854	0.5854	0.5854	0.5854	0.5854
S00886	0.9756	0.9756	0.9756	0.9756	0.9756	0.9756	0.9756	0.9756	0.9756	0.9756	0.9756	0.9756	0.9756	0.9756	0.9756	0.9756	0.9756	0.9756	0.9756	0.9756	0.9756	0.9756	0.9756	0.9756	0.9756	0.9756	0.9756	0.9756	0.9756	0.9756	0.9756	0.0244	0.9756	0.9756	0.9756	0.9756	0.9756	0.9756	0.9756	0.9756	0.9756
S00887	0.5366	0.5366	0.4634	0.5366	0.5366	0.5366	0.5366	0.5366	0.5366	0.5366	0.4634	0.5366	0.4634	0.4634	0.4634	0.5366	0.4634	0.5366	0.4634	0.4634	0.4634	0.4634	0.4634	0.4634	0.4634	0.4634	0.4634	0.4634	0.4634	0.5366	0.5366	0.4634	0.5366	0.4634	0.5366	0.5366	0.5366	0.5366	0.5366	0.5366	0.5366
S00888	0.9756	0.9756	0.9756	0.9756	0.9756	0.9756	0.9756	0.9756	0.9756	0.9756	0.9756	0.9756	0.9756	0.9756	0.9756	0.9756	0.9756	0.9756	0.9756	0.9756	0.9756	0.9756	0.9756	0.9756	0.9756	0.9756	0.9756	0.9756	0.9756	0.9756	0.9756	0.9756	0.0244	0.9756	0.9756	0.9756	0.9756	0.9756	0.9756	0.9756	0.9756
S00889	0.9756	0.9756	0.9756	0.9756	0.9756	0.9756	0.9756	0.9756	0.9756	0.9756	0.9756	0.9756	0.9756	0.9756	0.9756	0.9756	0.9756	0.9756	0.9756	0.9756	0.9756	0.9756	0.9756	0.9756	0.9756	0.9756	0.9756	0.9756	0.9756	0.9756	0.9756	0.9756	0.0244	0.9756	0.9756	0.9756	0.9756	0.9756	0.9756	0.9756	0.9756
S00890	0.6829	0.6829	0.2683	0.6829	0.6829	0.6829	0.6829	0.6829	0.6829	0.6829	0.2683	0.6829	0.2683	0.2683	0.2683	0.6829	0.2683	0.6829	0.2683	0.2683	0.2683	0.6829	0.6829	0.6829	0.2683	0.6829	0.6829	0.6829	0.6829	0.6829	0.6829	0.6829	0.0488	0.2683	0.0488	0.6829	0.6829	0.6829	0.6829	0.6829	0.6829
S00891	0.6829	0.6829	0.3171	0.6829	0.6829	0.6829	0.6829	0.6829	0.6829	0.6829	0.3171	0.6829	0.3171	0.3171	0.3171	0.6829	0.3171	0.6829	0.3171	0.3171	0.3171	0.6829	0.6829	0.6829	0.3171	0.6829	0.6829	0.6829	0.6829	0.6829	0.6829	0.6829	0.3171	0.3171	0.3171	0.6829	0.6829	0.6829	0.6829	0.6829	0.6829
S00892	0.9756	0.9756	0.9756	0.9756	0.9756	0.9756	0.9756	0.9756	0.9756	0.9756	0.9756	0.9756	0.9756	0.9756	0.9756	0.9756	0.9756	0.9756	0.9756	0.9756	0.9756	0.9756	0.9756	0.9756	0.9756	0.9756	0.9756	0.9756	0.9756	0.9756	0.9756	0.9756	0.0244	0.9756	0.9756	0.9756	0.9756	0.9756	0.9756	0.9756	0.9756
S00893	0.9756	0.9756	0.9756	0.9756	0.9756	0.9756	0.9756	0.9756	0.9756	0.9756	0.9756	0.9756	0.9756	0.9756	0.9756	0.9756	0.9756	0.9756	0.9756	0.9756	0.9756	0.9756	0.9756	0.9756	0.9756	0.9756	0.9756	0.9756	0.9756	0.9756	0.9756	0.9756	0.0244	0.9756	0.9756	0.9756	0.9756	0.9756	0.9756	0.9756	0.9756
S00894	0.122	0.3171	0.561	0.3171	0.3171	0.3171	0.3171	0.3171	0.122	0.122	0.3171	0.3171	0.561	0.561	0.561	0.561	0.561	0.3171	0.561	0.561	0.561	0.561	0.561	0.561	0.561	0.561	0.561	0.561	0.561	0.3171	0.122	0.561	0.561	0.561	0.3171	0.561	0.3171	0.122	0.561	0.3171	0.561
S00895	0.4634	0.4634	0.5122	0.4634	0.4634	0.4634	0.4634	0.4634	0.4634	0.4634	0.4634	0.4634	0.5122	0.5122	0.5122	0.4634	0.5122	0.4634	0.5122	0.5122	0.5122	0.5122	0.5122	0.5122	0.5122	0.5122	0.5122	0.5122	0.5122	0.4634	0.5122	0.4634	0.0244	0.5122	0.5122	0.4634	0.4634	0.4634	0.5122	0.4634	0.5122
S00896	0.6098	0.3902	0.6098	0.3902	0.3902	0.3902	0.3902	0.3902	0.6098	0.6098	0.3902	0.3902	0.3902	0.6098	0.3902	0.6098	0.6098	0.6098	0.6098	0.6098	0.6098	0.6098	0.6098	0.6098	0.6098	0.6098	0.6098	0.6098	0.6098	0.3902	0.6098	0.3902	0.3902	0.6098	0.6098	0.6098	0.3902	0.6098	0.3902	0.3902	0.6098
S00897	0.6098	0.3902	0.6098	0.3902	0.3902	0.3902	0.3902	0.3902	0.6098	0.6098	0.3902	0.3902	0.3902	0.6098	0.3902	0.6098	0.6098	0.6098	0.6098	0.6098	0.6098	0.6098	0.6098	0.6098	0.6098	0.6098	0.6098	0.6098	0.6098	0.3902	0.6098	0.3902	0.3902	0.6098	0.6098	0.6098	0.3902	0.6098	0.3902	0.3902	0.6098
S00898	0.6098	0.3902	0.6098	0.3902	0.3902	0.3902	0.3902	0.3902	0.6098	0.6098	0.3902	0.3902	0.3902	0.6098	0.3902	0.6098	0.6098	0.6098	0.6098	0.6098	0.6098	0.6098	0.6098	0.6098	0.6098	0.6098	0.6098	0.6098	0.6098	0.3902	0.6098	0.3902	0.3902	0.6098	0.6098	0.6098	0.3902	0.6098	0.3902	0.3902	0.6098
S00899	0.9756	0.9756	0.9756	0.9756	0.9756	0.9756	0.9756	0.9756	0.9756	0.9756	0.9756	0.9756	0.9756	0.9756	0.9756	0.9756	0.9756	0.9756	0.9756	0.9756	0.9756	0.9756	0.9756	0.9756	0.9756	0.9756	0.9756	0.9756	0.9756	0.9756	0.9756	0.9756	0.0244	0.9756	0.9756	0.9756	0.9756	0.9756	0.9756	0.9756	0.9756
S00900	0.7073	0.7073	0.7073	0.7073	0.7073	0.7073	0.7073	0.7073	0.7073	0.7073	0.7073	0.7073	0.7073	0.2927	0.7073	0.2927	0.7073	0.2927	0.7073	0.2927	0.7073	0.2927	0.2927	0.2927	0.2927	0.2927	0.2927	0.2927	0.2927	0.7073	0.7073	0.7073	0.7073	0.7073	0.7073	0.7073	0.7073	0.7073	0.7073	0.7073	0.7073
S00901	0.9756	0.9756	0.9756	0.9756	0.9756	0.9756	0.9756	0.9756	0.9756	0.9756	0.9756	0.0244	0.9756	0.9756	0.9756	0.9756	0.9756	0.9756	0.9756	0.9756	0.9756	0.9756	0.9756	0.9756	0.9756	0.9756	0.9756	0.9756	0.9756	0.9756	0.9756	0.9756	0.9756	0.9756	0.9756	0.9756	0.9756	0.9756	0.9756	0.9756	0.9756
S00902	0.9756	0.9756	0.9756	0.9756	0.9756	0.9756	0.9756	0.9756	0.9756	0.9756	0.9756	0.9756	0.9756	0.9756	0.9756	0.9756	0.9756	0.9756	0.9756	0.9756	0.9756	0.9756	0.9756	0.9756	0.9756	0.9756	0.9756	0.9756	0.9756	0.9756	0.9756	0.9756	0.0244	0.9756	0.9756	0.9756	0.9756	0.9756	0.9756	0.9756	0.9756
S00903	0.7805	0.2195	0.7805	0.7805	0.7805	0.2195	0.2195	0.7805	0.7805	0.7805	0.7805	0.7805	0.2195	0.7805	0.2195	0.7805	0.7805	0.7805	0.7805	0.7805	0.7805	0.7805	0.7805	0.7805	0.7805	0.7805	0.7805	0.7805	0.7805	0.7805	0.7805	0.2195	0.7805	0.7805	0.7805	0.7805	0.2195	0.7805	0.2195	0.2195	0.7805
S00904	0.7317	0.2683	0.7317	0.7317	0.7317	0.2683	0.2683	0.7317	0.7317	0.7317	0.2683	0.7317	0.2683	0.7317	0.2683	0.7317	0.7317	0.7317	0.7317	0.7317	0.7317	0.7317	0.7317	0.7317	0.7317	0.7317	0.7317	0.7317	0.7317	0.7317	0.7317	0.2683	0.2683	0.7317	0.7317	0.7317	0.2683	0.7317	0.2683	0.2683	0.7317
S00905	0.2439	0.2439	0.7561	0.7561	0.7561	0.7561	0.7561	0.7561	0.2439	0.2439	0.7561	0.7561	0.7561	0.7561	0.7561	0.7561	0.2439	0.7561	0.2439	0.7561	0.2439	0.7561	0.7561	0.7561	0.7561	0.7561	0.7561	0.7561	0.7561	0.7561	0.7561	0.7561	0.7561	0.2439	0.7561	0.7561	0.7561	0.2439	0.2439	0.7561	0.7561
S00906	0.2439	0.2439	0.7561	0.7561	0.7561	0.7561	0.7561	0.7561	0.2439	0.2439	0.7561	0.7561	0.7561	0.7561	0.7561	0.7561	0.2439	0.7561	0.2439	0.7561	0.2439	0.7561	0.7561	0.7561	0.7561	0.7561	0.7561	0.7561	0.7561	0.7561	0.7561	0.7561	0.7561	0.2439	0.7561	0.7561	0.7561	0.2439	0.2439	0.7561	0.7561
S00907	0.9756	0.9756	0.9756	0.9756	0.9756	0.9756	0.9756	0.9756	0.9756	0.9756	0.9756	0.9756	0.9756	0.9756	0.9756	0.9756	0.9756	0.9756	0.9756	0.9756	0.9756	0.9756	0.9756	0.9756	0.9756	0.9756	0.9756	0.9756	0.9756	0.9756	0.9756	0.9756	0.0244	0.9756	0.9756	0.9756	0.9756	0.9756	0.9756	0.9756	0.9756
S00908	0.9756	0.9756	0.9756	0.9756	0.9756	0.9756	0.9756	0.9756	0.9756	0.9756	0.9756	0.9756	0.9756	0.9756	0.9756	0.9756	0.9756	0.9756	0.9756	0.9756	0.9756	0.9756	0.9756	0.9756	0.9756	0.9756	0.9756	0.9756	0.9756	0.9756	0.9756	0.9756	0.0244	0.9756	0.9756	0.9756	0.9756	0.9756	0.9756	0.9756	0.9756
S00909	0.3171	0.3171	0.6585	0.6585	0.6585	0.3171	0.3171	0.6585	0.3171	0.6585	0.6585	0.6585	0.6585	0.6585	0.6585	0.6585	0.3171	0.6585	0.3171	0.6585	0.3171	0.6585	0.6585	0.6585	0.6585	0.6585	0.6585	0.6585	0.6585	0.6585	0.6585	0.3171	0.0244	0.3171	0.6585	0.6585	0.6585	0.3171	0.3171	0.6585	0.3171
S00910	0.3171	0.3171	0.4878	0.4878	0.4878	0.3171	0.3171	0.4878	0.3171	0.1951	0.1951	0.4878	0.1951	0.4878	0.1951	0.4878	0.3171	0.4878	0.3171	0.4878	0.3171	0.4878	0.4878	0.4878	0.4878	0.4878	0.4878	0.4878	0.4878	0.4878	0.4878	0.3171	0.3171	0.3171	0.1951	0.4878	0.1951	0.3171	0.3171	0.1951	0.1951
S00911	0.9756	0.9756	0.9756	0.9756	0.9756	0.9756	0.9756	0.9756	0.9756	0.9756	0.9756	0.9756	0.9756	0.9756	0.9756	0.9756	0.9756	0.9756	0.9756	0.9756	0.9756	0.9756	0.9756	0.9756	0.9756	0.9756	0.9756	0.9756	0.9756	0.9756	0.9756	0.9756	0.0244	0.9756	0.9756	0.9756	0.9756	0.9756	0.9756	0.9756	0.9756
S00912	0.2927	0.2927	0.7073	0.7073	0.7073	0.2927	0.2927	0.7073	0.2927	0.7073	0.7073	0.7073	0.7073	0.7073	0.7073	0.7073	0.2927	0.7073	0.2927	0.7073	0.2927	0.7073	0.7073	0.7073	0.7073	0.7073	0.7073	0.7073	0.7073	0.7073	0.7073	0.2927	0.2927	0.2927	0.7073	0.7073	0.7073	0.7073	0.2927	0.7073	0.7073
S00913	0.2927	0.2927	0.7073	0.7073	0.7073	0.2927	0.2927	0.7073	0.2927	0.7073	0.7073	0.7073	0.7073	0.7073	0.7073	0.7073	0.2927	0.7073	0.2927	0.7073	0.2927	0.7073	0.7073	0.7073	0.7073	0.7073	0.7073	0.7073	0.7073	0.7073	0.7073	0.2927	0.2927	0.2927	0.7073	0.7073	0.7073	0.7073	0.2927	0.7073	0.7073
S00914	0.4146	0.4146	0.5854	0.5854	0.5854	0.4146	0.4146	0.5854	0.4146	0.5854	0.5854	0.5854	0.5854	0.5854	0.5854	0.5854	0.4146	0.5854	0.4146	0.5854	0.4146	0.5854	0.5854	0.5854	0.5854	0.5854	0.5854	0.5854	0.5854	0.5854	0.4146	0.4146	0.4146	0.4146	0.4146	0.5854	0.4146	0.4146	0.4146	0.4146	0.5854
S00915	0.9756	0.9756	0.9756	0.9756	0.9756	0.9756	0.9756	0.9756	0.9756	0.9756	0.9756	0.9756	0.9756	0.9756	0.9756	0.9756	0.9756	0.9756	0.9756	0.9756	0.9756	0.9756	0.9756	0.9756	0.9756	0.9756	0.9756	0.9756	0.9756	0.9756	0.9756	0.9756	0.9756	0.9756	0.9756	0.9756	0.9756	0.9756	0.0244	0.9756	0.9756
S00916	0.9756	0.9756	0.9756	0.9756	0.9756	0.9756	0.9756	0.9756	0.9756	0.9756	0.9756	0.9756	0.9756	0.9756	0.9756	0.9756	0.9756	0.9756	0.9756	0.9756	0.9756	0.9756	0.9756	0.9756	0.9756	0.9756	0.9756	0.9756	0.9756	0.9756	0.9756	0.9756	0.0244	0.9756	0.9756	0.9756	0.9756	0.9756	0.9756	0.9756	0.9756
S00917	0.439	0.439	0.561	0.561	0.561	0.439	0.439	0.561	0.439	0.561	0.561	0.561	0.561	0.561	0.561	0.561	0.439	0.561	0.439	0.561	0.439	0.561	0.561	0.561	0.561	0.561	0.561	0.561	0.561	0.561	0.439	0.439	0.439	0.439	0.439	0.561	0.439	0.439	0.439	0.439	0.439
S00918	0.439	0.439	0.561	0.561	0.561	0.439	0.439	0.561	0.439	0.561	0.561	0.561	0.561	0.561	0.561	0.561	0.439	0.561	0.439	0.561	0.439	0.561	0.561	0.561	0.561	0.561	0.561	0.561	0.561	0.561	0.439	0.439	0.439	0.439	0.439	0.561	0.439	0.439	0.439	0.439	0.439
S00919	0.9756	0.9756	0.9756	0.9756	0.9756	0.9756	0.9756	0.9756	0.9756	0.0244	0.9756	0.9756	0.9756	0.9756	0.9756	0.9756	0.9756	0.9756	0.9756	0.9756	0.9756	0.9756	0.9756	0.9756	0.9756	0.9756	0.9756	0.9756	0.9756	0.9756	0.9756	0.9756	0.9756	0.9756	0.9756	0.9756	0.9756	0.9756	0.9756	0.9756	0.9756
S00920	0.7073	0.7073	0.7073	0.7073	0.7073	0.7073	0.7073	0.7073	0.7073	0.2927	0.2927	0.7073	0.7073	0.7073	0.7073	0.7073	0.7073	0.2927	0.7073	0.2927	0.7073	0.2927	0.2927	0.2927	0.2927	0.2927	0.2927	0.2927	0.2927	0.7073	0.7073	0.7073	0.7073	0.7073	0.7073	0.7073	0.7073	0.7073	0.7073	0.7073	0.7073
S00921	0.6585	0.6585	0.3415	0.3415	0.3415	0.3415	0.3415	0.3415	0.6585	0.6585	0.6585	0.3415	0.3415	0.3415	0.3415	0.3415	0.6585	0.6585	0.6585	0.6585	0.6585	0.6585	0.6585	0.6585	0.6585	0.6585	0.6585	0.6585	0.6585	0.6585	0.6585	0.3415	0.6585	0.6585	0.6585	0.3415	0.6585	0.6585	0.3415	0.6585	0.6585
S00922	0.7561	0.7561	0.2439	0.2439	0.2439	0.7561	0.7561	0.2439	0.7561	0.7561	0.7561	0.7561	0.2439	0.2439	0.2439	0.2439	0.7561	0.7561	0.7561	0.7561	0.7561	0.7561	0.7561	0.7561	0.7561	0.7561	0.7561	0.7561	0.7561	0.7561	0.7561	0.7561	0.7561	0.7561	0.7561	0.2439	0.7561	0.7561	0.2439	0.7561	0.7561
S00923	0.6829	0.6829	0.6829	0.6829	0.6829	0.6829	0.6829	0.6829	0.6829	0.3171	0.3171	0.3171	0.6829	0.6829	0.6829	0.6829	0.6829	0.3171	0.6829	0.3171	0.6829	0.3171	0.3171	0.3171	0.3171	0.3171	0.3171	0.3171	0.3171	0.6829	0.6829	0.6829	0.6829	0.6829	0.6829	0.6829	0.6829	0.6829	0.6829	0.6829	0.6829
S00924	0.9512	0.9512	0.9512	0.9512	0.9512	0.9512	0.9512	0.9512	0.9512	0.9512	0.9512	0.9512	0.9512	0.9512	0.9512	0.9512	0.9512	0.9512	0.0488	0.9512	0.9512	0.9512	0.9512	0.9512	0.9512	0.9512	0.9512	0.9512	0.9512	0.9512	0.0488	0.9512	0.9512	0.9512	0.9512	0.9512	0.9512	0.9512	0.9512	0.9512	0.9512
S00925	0.6098	0.6098	0.6098	0.6098	0.6098	0.6098	0.6098	0.6098	0.6098	0.6098	0.3902	0.3902	0.6098	0.3902	0.6098	0.6098	0.6098	0.3902	0.6098	0.3902	0.6098	0.3902	0.3902	0.3902	0.3902	0.3902	0.3902	0.3902	0.3902	0.6098	0.6098	0.6098	0.6098	0.6098	0.6098	0.6098	0.3902	0.3902	0.6098	0.6098	0.3902
S00926	0.6098	0.6098	0.6098	0.6098	0.6098	0.6098	0.6098	0.6098	0.6098	0.6098	0.3902	0.3902	0.6098	0.6098	0.6098	0.6098	0.6098	0.3902	0.6098	0.3902	0.6098	0.3902	0.3902	0.3902	0.3902	0.3902	0.3902	0.3902	0.3902	0.6098	0.6098	0.6098	0.3902	0.6098	0.6098	0.6098	0.3902	0.3902	0.6098	0.6098	0.3902
S00927	0.9756	0.9756	0.9756	0.9756	0.9756	0.9756	0.9756	0.9756	0.9756	0.9756	0.9756	0.0244	0.9756	0.9756	0.9756	0.9756	0.9756	0.9756	0.9756	0.9756	0.9756	0.9756	0.9756	0.9756	0.9756	0.9756	0.9756	0.9756	0.9756	0.9756	0.9756	0.9756	0.9756	0.9756	0.9756	0.9756	0.9756	0.9756	0.9756	0.9756	0.9756
S00928	0.4634	0.4634	0.4634	0.4634	0.4634	0.4634	0.4634	0.4634	0.4634	0.4634	0.5122	0.5122	0.5122	0.5122	0.5122	0.5122	0.4634	0.5122	0.4634	0.5122	0.4634	0.5122	0.5122	0.5122	0.5122	0.5122	0.5122	0.5122	0.5122	0.5122	0.4634	0.4634	0.5122	0.4634	0.4634	0.5122	0.5122	0.5122	0.4634	0.4634	0.0244
S00929	0.5366	0.5366	0.5366	0.5366	0.5366	0.5366	0.5366	0.5366	0.5366	0.5366	0.4634	0.4634	0.4634	0.4634	0.4634	0.4634	0.5366	0.5366	0.5366	0.4634	0.5366	0.4634	0.4634	0.4634	0.4634	0.4634	0.4634	0.4634	0.4634	0.4634	0.5366	0.5366	0.5366	0.5366	0.5366	0.4634	0.4634	0.4634	0.5366	0.5366	0.5366
S00930	0.5366	0.5366	0.5366	0.5366	0.5366	0.5366	0.5366	0.5366	0.5366	0.5366	0.4634	0.4634	0.4634	0.4634	0.4634	0.4634	0.5366	0.5366	0.5366	0.4634	0.5366	0.4634	0.4634	0.4634	0.4634	0.4634	0.4634	0.4634	0.4634	0.4634	0.5366	0.5366	0.5366	0.5366	0.5366	0.4634	0.4634	0.4634	0.5366	0.5366	0.5366
S00931	0.9756	0.9756	0.9756	0.9756	0.9756	0.9756	0.9756	0.9756	0.9756	0.9756	0.9756	0.9756	0.9756	0.9756	0.9756	0.9756	0.9756	0.9756	0.9756	0.9756	0.9756	0.9756	0.9756	0.9756	0.9756	0.9756	0.9756	0.9756	0.9756	0.9756	0.9756	0.9756	0.9756	0.9756	0.9756	0.9756	0.9756	0.9756	0.9756	0.9756	0.0244
S00932	0.439	0.439	0.439	0.439	0.439	0.439	0.439	0.439	0.439	0.439	0.561	0.561	0.439	0.561	0.561	0.561	0.439	0.439	0.439	0.561	0.439	0.561	0.561	0.561	0.561	0.561	0.561	0.561	0.561	0.561	0.561	0.439	0.561	0.439	0.561	0.561	0.561	0.561	0.439	0.561	0.561
S00933	0.8293	0.8293	0.8293	0.8293	0.8293	0.8293	0.8293	0.8293	0.8293	0.8293	0.8293	0.8293	0.8293	0.8293	0.8293	0.8293	0.8293	0.8293	0.8293	0.1707	0.8293	0.8293	0.1707	0.1707	0.1707	0.1707	0.1707	0.1707	0.8293	0.8293	0.8293	0.8293	0.8293	0.8293	0.8293	0.8293	0.8293	0.8293	0.8293	0.8293	0.8293
S00934	0.5366	0.5366	0.5366	0.5366	0.5366	0.5366	0.5366	0.5366	0.5366	0.5366	0.4634	0.4634	0.5366	0.4634	0.4634	0.4634	0.5366	0.5366	0.5366	0.4634	0.5366	0.4634	0.4634	0.4634	0.4634	0.4634	0.4634	0.4634	0.4634	0.4634	0.5366	0.5366	0.5366	0.5366	0.5366	0.4634	0.4634	0.4634	0.5366	0.5366	0.4634
S00935	0.9756	0.9756	0.9756	0.9756	0.9756	0.9756	0.9756	0.9756	0.9756	0.9756	0.9756	0.9756	0.9756	0.9756	0.9756	0.9756	0.9756	0.9756	0.9756	0.9756	0.9756	0.9756	0.9756	0.9756	0.9756	0.9756	0.9756	0.9756	0.9756	0.9756	0.9756	0.9756	0.0244	0.9756	0.9756	0.9756	0.9756	0.9756	0.9756	0.9756	0.9756
S00936	0.9756	0.9756	0.9756	0.9756	0.9756	0.9756	0.9756	0.9756	0.9756	0.9756	0.9756	0.9756	0.9756	0.9756	0.9756	0.9756	0.9756	0.9756	0.9756	0.9756	0.9756	0.9756	0.9756	0.9756	0.9756	0.9756	0.9756	0.9756	0.9756	0.9756	0.9756	0.9756	0.0244	0.9756	0.9756	0.9756	0.9756	0.9756	0.9756	0.9756	0.9756
S00937	0.9756	0.9756	0.9756	0.9756	0.9756	0.9756	0.9756	0.9756	0.9756	0.9756	0.9756	0.9756	0.9756	0.9756	0.9756	0.9756	0.9756	0.9756	0.9756	0.9756	0.9756	0.9756	0.9756	0.9756	0.9756	0.9756	0.9756	0.9756	0.9756	0.9756	0.0244	0.9756	0.9756	0.9756	0.9756	0.9756	0.9756	0.9756	0.9756	0.9756	0.9756
S00938	0.9512	0.9512	0.9512	0.9512	0.9512	0.9512	0.9512	0.9512	0.9512	0.9512	0.9512	0.9512	0.9512	0.9512	0.9512	0.9512	0.9512	0.9512	0.9512	0.9512	0.9512	0.9512	0.9512	0.9512	0.9512	0.9512	0.9512	0.9512	0.9512	0.9512	0.9512	0.9512	0.0488	0.9512	0.9512	0.9512	0.9512	0.9512	0.9512	0.9512	0.0488
S00939	0.9756	0.9756	0.9756	0.9756	0.9756	0.9756	0.9756	0.9756	0.9756	0.9756	0.9756	0.9756	0.9756	0.9756	0.9756	0.9756	0.9756	0.9756	0.9756	0.9756	0.9756	0.9756	0.9756	0.9756	0.9756	0.9756	0.9756	0.9756	0.9756	0.0244	0.9756	0.9756	0.9756	0.9756	0.9756	0.9756	0.9756	0.9756	0.9756	0.9756	0.9756
S00940	0.9512	0.9512	0.9512	0.9512	0.9512	0.9512	0.9512	0.9512	0.9512	0.9512	0.9512	0.9512	0.9512	0.9512	0.9512	0.9512	0.9512	0.9512	0.9512	0.9512	0.9512	0.9512	0.9512	0.9512	0.9512	0.9512	0.9512	0.9512	0.9512	0.0488	0.9512	0.9512	0.9512	0.9512	0.9512	0.9512	0.9512	0.9512	0.9512	0.9512	0.0488
S00941	0.9512	0.9512	0.9512	0.9512	0.9512	0.9512	0.9512	0.9512	0.9512	0.9512	0.9512	0.9512	0.9512	0.9512	0.9512	0.9512	0.9512	0.9512	0.9512	0.9512	0.9512	0.9512	0.9512	0.9512	0.9512	0.9512	0.9512	0.9512	0.9512	0.0488	0.9512	0.9512	0.0488	0.9512	0.9512	0.9512	0.9512	0.9512	0.9512	0.9512	0.9512
S00942	0.9512	0.9512	0.9512	0.9512	0.9512	0.9512	0.9512	0.9512	0.9512	0.9512	0.9512	0.9512	0.9512	0.9512	0.9512	0.9512	0.9512	0.9512	0.9512	0.9512	0.9512	0.9512	0.9512	0.9512	0.9512	0.9512	0.9512	0.9512	0.9512	0.0488	0.9512	0.9512	0.0488	0.9512	0.9512	0.9512	0.9512	0.9512	0.9512	0.9512	0.9512
S00943	0.9268	0.9268	0.9268	0.9268	0.9268	0.9268	0.9268	0.9268	0.9268	0.9268	0.9268	0.9268	0.9268	0.9268	0.9268	0.9268	0.9268	0.9268	0.9268	0.9268	0.9268	0.9268	0.9268	0.9268	0.9268	0.9268	0.9268	0.9268	0.9268	0.0488	0.9268	0.9268	0.0488	0.9268	0.9268	0.9268	0.9268	0.9268	0.9268	0.9268	0.0244
S00944	0.8537	0.0732	0.8537	0.8537	0.8537	0.8537	0.8537	0.8537	0.8537	0.0732	0.8537	0.8537	0.8537	0.8537	0.8537	0.8537	0.8537	0.8537	0.8537	0.8537	0.8537	0.8537	0.8537	0.8537	0.8537	0.8537	0.8537	0.8537	0.8537	0.0488	0.8537	0.0488	0.0244	0.8537	0.8537	0.8537	0.8537	0.8537	0.0732	0.8537	0.8537
S00945	0.9024	0.0976	0.9024	0.9024	0.9024	0.9024	0.9024	0.9024	0.9024	0.0976	0.9024	0.9024	0.9024	0.9024	0.9024	0.9024	0.9024	0.9024	0.9024	0.9024	0.9024	0.9024	0.9024	0.9024	0.9024	0.9024	0.9024	0.9024	0.9024	0.9024	0.9024	0.9024	0.0976	0.9024	0.9024	0.9024	0.9024	0.9024	0.0976	0.9024	0.9024
S00946	0.878	0.122	0.878	0.878	0.878	0.878	0.878	0.878	0.878	0.122	0.878	0.878	0.878	0.878	0.878	0.878	0.878	0.878	0.878	0.878	0.878	0.878	0.878	0.878	0.878	0.878	0.878	0.878	0.878	0.878	0.878	0.122	0.122	0.878	0.878	0.878	0.878	0.878	0.122	0.878	0.878
S00947	0.878	0.122	0.878	0.878	0.878	0.878	0.878	0.878	0.878	0.122	0.878	0.878	0.878	0.878	0.878	0.878	0.878	0.878	0.878	0.878	0.878	0.878	0.878	0.878	0.878	0.878	0.878	0.878	0.878	0.878	0.878	0.122	0.122	0.878	0.878	0.878	0.878	0.878	0.122	0.878	0.878
S00948	0.5366	0.4634	0.5366	0.5366	0.5366	0.5366	0.5366	0.5366	0.5366	0.4634	0.5366	0.5366	0.5366	0.5366	0.5366	0.4634	0.4634	0.5366	0.4634	0.4634	0.5366	0.4634	0.4634	0.4634	0.4634	0.4634	0.4634	0.4634	0.4634	0.5366	0.5366	0.4634	0.4634	0.5366	0.5366	0.4634	0.4634	0.5366	0.4634	0.5366	0.5366
S00949	0.8537	0.8537	0.8537	0.8537	0.8537	0.8537	0.8537	0.8537	0.8537	0.8537	0.8537	0.1463	0.1463	0.1463	0.1463	0.8537	0.8537	0.8537	0.8537	0.8537	0.8537	0.8537	0.8537	0.8537	0.8537	0.8537	0.8537	0.8537	0.8537	0.8537	0.1463	0.8537	0.1463	0.8537	0.8537	0.8537	0.8537	0.8537	0.8537	0.8537	0.8537
S00950	0.9268	0.9268	0.9268	0.9268	0.9268	0.9268	0.9268	0.9268	0.9268	0.9268	0.9268	0.9268	0.9268	0.9268	0.9268	0.9268	0.9268	0.0488	0.9268	0.9268	0.0488	0.9268	0.9268	0.9268	0.9268	0.9268	0.9268	0.9268	0.9268	0.9268	0.9268	0.9268	0.0244	0.9268	0.9268	0.9268	0.9268	0.9268	0.9268	0.9268	0.9268
S00951	0.1463	0.8537	0.8537	0.1463	0.1463	0.8537	0.8537	0.1463	0.8537	0.8537	0.8537	0.8537	0.8537	0.8537	0.8537	0.8537	0.8537	0.8537	0.8537	0.8537	0.8537	0.8537	0.8537	0.8537	0.8537	0.8537	0.8537	0.8537	0.8537	0.8537	0.8537	0.8537	0.1463	0.8537	0.8537	0.8537	0.8537	0.8537	0.1463	0.8537	0.8537
S00952	0.9756	0.9756	0.9756	0.9756	0.9756	0.9756	0.9756	0.9756	0.9756	0.9756	0.9756	0.9756	0.9756	0.9756	0.9756	0.9756	0.9756	0.9756	0.9756	0.9756	0.9756	0.9756	0.9756	0.9756	0.9756	0.9756	0.9756	0.9756	0.9756	0.9756	0.9756	0.9756	0.0244	0.9756	0.9756	0.9756	0.9756	0.9756	0.9756	0.9756	0.9756
S00953	0.5366	0.5366	0.5366	0.5366	0.5366	0.5366	0.5366	0.5366	0.5366	0.4634	0.5366	0.4634	0.4634	0.5366	0.4634	0.4634	0.4634	0.5366	0.5366	0.4634	0.5366	0.4634	0.4634	0.4634	0.4634	0.4634	0.4634	0.4634	0.4634	0.5366	0.4634	0.5366	0.5366	0.4634	0.5366	0.4634	0.5366	0.5366	0.5366	0.5366	0.4634
S00954	0.9268	0.9268	0.9268	0.0732	0.0732	0.9268	0.9268	0.0732	0.9268	0.9268	0.9268	0.9268	0.9268	0.9268	0.9268	0.9268	0.9268	0.9268	0.9268	0.9268	0.9268	0.9268	0.9268	0.9268	0.9268	0.9268	0.9268	0.9268	0.9268	0.9268	0.9268	0.9268	0.9268	0.9268	0.9268	0.9268	0.9268	0.9268	0.9268	0.9268	0.9268
S00955	0.1707	0.1707	0.8293	0.8293	0.8293	0.8293	0.8293	0.8293	0.8293	0.8293	0.8293	0.8293	0.8293	0.8293	0.8293	0.8293	0.8293	0.1707	0.1707	0.8293	0.1707	0.8293	0.8293	0.8293	0.8293	0.8293	0.8293	0.8293	0.8293	0.8293	0.8293	0.1707	0.1707	0.8293	0.8293	0.8293	0.8293	0.8293	0.8293	0.8293	0.8293
S00956	0.9756	0.9756	0.9756	0.9756	0.9756	0.9756	0.9756	0.9756	0.9756	0.9756	0.9756	0.9756	0.9756	0.9756	0.9756	0.9756	0.9756	0.9756	0.9756	0.9756	0.9756	0.9756	0.9756	0.9756	0.9756	0.9756	0.9756	0.9756	0.9756	0.9756	0.9756	0.9756	0.0244	0.9756	0.9756	0.9756	0.9756	0.9756	0.9756	0.9756	0.9756
S00957	0.8537	0.1463	0.8537	0.8537	0.8537	0.8537	0.8537	0.8537	0.8537	0.8537	0.8537	0.8537	0.8537	0.8537	0.8537	0.8537	0.8537	0.1463	0.1463	0.8537	0.1463	0.8537	0.8537	0.8537	0.8537	0.8537	0.8537	0.8537	0.8537	0.8537	0.8537	0.1463	0.1463	0.8537	0.8537	0.8537	0.8537	0.8537	0.8537	0.8537	0.8537
S00958	0.8537	0.1463	0.8537	0.8537	0.8537	0.8537	0.8537	0.8537	0.8537	0.8537	0.8537	0.8537	0.8537	0.8537	0.8537	0.8537	0.8537	0.1463	0.1463	0.8537	0.1463	0.8537	0.8537	0.8537	0.8537	0.8537	0.8537	0.8537	0.8537	0.8537	0.8537	0.1463	0.1463	0.8537	0.8537	0.8537	0.8537	0.8537	0.8537	0.8537	0.8537
S00959	0.1463	0.1463	0.8537	0.8537	0.8537	0.8537	0.8537	0.8537	0.8537	0.8537	0.8537	0.8537	0.8537	0.8537	0.8537	0.8537	0.8537	0.8537	0.1463	0.8537	0.1463	0.8537	0.8537	0.8537	0.8537	0.8537	0.8537	0.8537	0.8537	0.8537	0.8537	0.1463	0.1463	0.8537	0.8537	0.8537	0.8537	0.8537	0.8537	0.8537	0.8537
S00960	0.4634	0.4634	0.5366	0.5366	0.4634	0.4634	0.5366	0.5366	0.5366	0.4634	0.4634	0.5366	0.5366	0.4634	0.4634	0.5366	0.5366	0.5366	0.4634	0.5366	0.4634	0.5366	0.5366	0.5366	0.5366	0.5366	0.5366	0.5366	0.5366	0.4634	0.5366	0.4634	0.4634	0.4634	0.4634	0.4634	0.5366	0.4634	0.5366	0.4634	0.4634
S00961	0.9512	0.9512	0.9512	0.9512	0.9512	0.9512	0.9512	0.9512	0.9512	0.9512	0.9512	0.9512	0.9512	0.9512	0.9512	0.9512	0.9512	0.9512	0.9512	0.9512	0.9512	0.9512	0.9512	0.9512	0.9512	0.9512	0.9512	0.9512	0.9512	0.0488	0.9512	0.9512	0.9512	0.9512	0.9512	0.9512	0.9512	0.9512	0.9512	0.9512	0.0488
S00962	0.4634	0.4634	0.5366	0.5366	0.4634	0.4634	0.5366	0.5366	0.5366	0.4634	0.4634	0.5366	0.5366	0.4634	0.4634	0.5366	0.5366	0.5366	0.4634	0.5366	0.4634	0.5366	0.5366	0.5366	0.5366	0.5366	0.5366	0.5366	0.5366	0.4634	0.5366	0.4634	0.4634	0.4634	0.4634	0.4634	0.5366	0.4634	0.5366	0.4634	0.4634
S00963	0.4878	0.4878	0.5122	0.5122	0.4878	0.4878	0.5122	0.5122	0.5122	0.4878	0.4878	0.5122	0.5122	0.4878	0.4878	0.5122	0.5122	0.5122	0.4878	0.5122	0.4878	0.5122	0.5122	0.5122	0.5122	0.5122	0.5122	0.5122	0.5122	0.4878	0.5122	0.4878	0.4878	0.4878	0.4878	0.4878	0.5122	0.4878	0.4878	0.4878	0.4878
S00964	0.5854	0.5854	0.5854	0.0976	0.5854	0.5854	0.5854	0.0976	0.5854	0.5854	0.5854	0.5854	0.5854	0.5854	0.5854	0.3171	0.3171	0.3171	0.5854	0.3171	0.5854	0.3171	0.3171	0.3171	0.3171	0.3171	0.3171	0.3171	0.3171	0.5854	0.3171	0.5854	0.5854	0.5854	0.0976	0.5854	0.5854	0.5854	0.5854	0.0976	0.5854
S00965	0.122	0.122	0.7317	0.1463	0.7317	0.7317	0.7317	0.1463	0.7317	0.7317	0.7317	0.7317	0.7317	0.7317	0.7317	0.7317	0.7317	0.7317	0.122	0.7317	0.7317	0.7317	0.7317	0.7317	0.7317	0.7317	0.7317	0.7317	0.7317	0.7317	0.7317	0.122	0.1463	0.7317	0.1463	0.7317	0.7317	0.122	0.1463	0.1463	0.7317
S00966	0.1463	0.1463	0.8537	0.8537	0.8537	0.8537	0.8537	0.8537	0.8537	0.8537	0.8537	0.8537	0.8537	0.8537	0.8537	0.8537	0.8537	0.8537	0.1463	0.8537	0.8537	0.8537	0.8537	0.8537	0.8537	0.8537	0.8537	0.8537	0.8537	0.8537	0.8537	0.1463	0.1463	0.8537	0.8537	0.8537	0.8537	0.1463	0.8537	0.8537	0.8537
S00967	0.9756	0.9756	0.9756	0.9756	0.9756	0.9756	0.9756	0.9756	0.9756	0.9756	0.9756	0.9756	0.9756	0.9756	0.9756	0.9756	0.9756	0.9756	0.9756	0.9756	0.9756	0.9756	0.9756	0.9756	0.9756	0.9756	0.9756	0.9756	0.9756	0.9756	0.9756	0.9756	0.0244	0.9756	0.9756	0.9756	0.9756	0.9756	0.9756	0.9756	0.9756
S00968	0.2439	0.2439	0.2439	0.7561	0.7561	0.7561	0.2439	0.7561	0.2439	0.7561	0.7561	0.7561	0.2439	0.7561	0.7561	0.7561	0.7561	0.7561	0.2439	0.7561	0.7561	0.7561	0.7561	0.7561	0.7561	0.7561	0.7561	0.7561	0.7561	0.7561	0.7561	0.2439	0.2439	0.7561	0.7561	0.2439	0.7561	0.7561	0.7561	0.7561	0.7561
S00969	0.1463	0.1463	0.8537	0.8537	0.8537	0.8537	0.8537	0.8537	0.8537	0.8537	0.8537	0.8537	0.8537	0.8537	0.8537	0.8537	0.8537	0.8537	0.1463	0.8537	0.1463	0.8537	0.8537	0.8537	0.8537	0.8537	0.8537	0.8537	0.8537	0.8537	0.8537	0.1463	0.1463	0.8537	0.8537	0.8537	0.8537	0.8537	0.8537	0.8537	0.8537
S00970	0.4146	0.4146	0.4146	0.4146	0.4146	0.4146	0.4146	0.4146	0.4146	0.5854	0.5854	0.5854	0.4146	0.4146	0.5854	0.5854	0.5854	0.5854	0.4146	0.5854	0.5854	0.5854	0.5854	0.5854	0.5854	0.5854	0.5854	0.5854	0.5854	0.4146	0.5854	0.4146	0.4146	0.5854	0.5854	0.5854	0.5854	0.4146	0.4146	0.5854	0.5854
S00971	0.122	0.122	0.878	0.878	0.878	0.878	0.878	0.878	0.878	0.878	0.878	0.878	0.878	0.878	0.878	0.878	0.878	0.878	0.122	0.878	0.878	0.878	0.878	0.878	0.878	0.878	0.878	0.878	0.878	0.878	0.878	0.122	0.122	0.878	0.878	0.878	0.878	0.878	0.878	0.878	0.878
S00972	0.9756	0.9756	0.9756	0.9756	0.9756	0.9756	0.9756	0.9756	0.9756	0.9756	0.9756	0.9756	0.9756	0.9756	0.9756	0.9756	0.9756	0.9756	0.9756	0.9756	0.9756	0.9756	0.9756	0.9756	0.9756	0.9756	0.9756	0.9756	0.9756	0.9756	0.9756	0.9756	0.0244	0.9756	0.9756	0.9756	0.9756	0.9756	0.9756	0.9756	0.9756
S00973	0.122	0.122	0.878	0.878	0.878	0.878	0.878	0.878	0.878	0.878	0.878	0.878	0.878	0.878	0.878	0.878	0.878	0.878	0.122	0.878	0.122	0.878	0.878	0.878	0.878	0.878	0.878	0.878	0.878	0.878	0.878	0.122	0.878	0.878	0.878	0.878	0.878	0.878	0.878	0.878	0.878
S00974	0.122	0.122	0.878	0.878	0.878	0.878	0.878	0.878	0.878	0.878	0.878	0.878	0.878	0.878	0.878	0.878	0.878	0.878	0.122	0.878	0.878	0.878	0.878	0.878	0.878	0.878	0.878	0.878	0.878	0.878	0.878	0.122	0.122	0.878	0.878	0.878	0.878	0.878	0.878	0.878	0.878
S00975	0.9756	0.9756	0.9756	0.9756	0.9756	0.9756	0.9756	0.9756	0.9756	0.9756	0.9756	0.9756	0.9756	0.9756	0.9756	0.9756	0.9756	0.9756	0.9756	0.9756	0.9756	0.9756	0.9756	0.9756	0.9756	0.9756	0.9756	0.9756	0.9756	0.9756	0.9756	0.9756	0.0244	0.9756	0.9756	0.9756	0.9756	0.9756	0.9756	0.9756	0.9756
S00976	0.6829	0.6829	0.6829	0.6829	0.6829	0.6829	0.6829	0.6829	0.6829	0.6829	0.3171	0.3171	0.6829	0.6829	0.6829	0.6829	0.3171	0.3171	0.6829	0.3171	0.6829	0.3171	0.6829	0.6829	0.6829	0.3171	0.6829	0.6829	0.3171	0.3171	0.6829	0.6829	0.6829	0.3171	0.6829	0.6829	0.3171	0.3171	0.6829	0.6829	0.3171
S00977	0.9024	0.9024	0.9024	0.0976	0.0976	0.9024	0.9024	0.0976	0.9024	0.9024	0.9024	0.9024	0.9024	0.9024	0.9024	0.9024	0.9024	0.9024	0.9024	0.9024	0.9024	0.9024	0.9024	0.9024	0.9024	0.9024	0.9024	0.9024	0.9024	0.9024	0.9024	0.9024	0.9024	0.9024	0.9024	0.9024	0.9024	0.9024	0.0976	0.9024	0.9024
S00978	0.3171	0.3171	0.6829	0.3171	0.3171	0.6829	0.6829	0.3171	0.6829	0.6829	0.6829	0.3171	0.6829	0.6829	0.6829	0.6829	0.6829	0.6829	0.3171	0.6829	0.6829	0.6829	0.6829	0.6829	0.6829	0.6829	0.6829	0.6829	0.6829	0.6829	0.6829	0.3171	0.3171	0.6829	0.3171	0.6829	0.6829	0.6829	0.3171	0.3171	0.3171
S00979	0.3171	0.3171	0.6829	0.3171	0.3171	0.6829	0.6829	0.3171	0.6829	0.6829	0.6829	0.3171	0.6829	0.6829	0.6829	0.6829	0.6829	0.6829	0.3171	0.6829	0.6829	0.6829	0.6829	0.6829	0.6829	0.6829	0.6829	0.6829	0.6829	0.6829	0.6829	0.3171	0.3171	0.6829	0.3171	0.6829	0.6829	0.6829	0.3171	0.3171	0.3171
S00980	0.1951	0.1951	0.8049	0.1951	0.1951	0.8049	0.8049	0.1951	0.8049	0.8049	0.8049	0.8049	0.8049	0.8049	0.8049	0.8049	0.8049	0.8049	0.1951	0.8049	0.8049	0.8049	0.8049	0.8049	0.8049	0.8049	0.8049	0.8049	0.8049	0.8049	0.8049	0.1951	0.8049	0.8049	0.8049	0.8049	0.8049	0.8049	0.1951	0.8049	0.8049
S00981	0.3659	0.3659	0.6341	0.3659	0.3659	0.6341	0.6341	0.3659	0.6341	0.3659	0.3659	0.6341	0.6341	0.6341	0.3659	0.6341	0.6341	0.6341	0.3659	0.6341	0.3659	0.6341	0.6341	0.6341	0.6341	0.6341	0.6341	0.6341	0.6341	0.6341	0.6341	0.3659	0.3659	0.3659	0.6341	0.6341	0.6341	0.6341	0.3659	0.6341	0.3659
S00982	0.1707	0.1707	0.8049	0.1707	0.0244	0.8049	0.8049	0.8049	0.8049	0.8049	0.8049	0.8049	0.8049	0.8049	0.8049	0.8049	0.8049	0.8049	0.1707	0.8049	0.8049	0.8049	0.8049	0.8049	0.8049	0.8049	0.8049	0.8049	0.8049	0.8049	0.8049	0.1707	0.1707	0.8049	0.8049	0.8049	0.8049	0.8049	0.8049	0.1707	0.8049
S00983	0.1951	0.1951	0.8049	0.1951	0.1951	0.8049	0.8049	0.8049	0.8049	0.8049	0.8049	0.8049	0.8049	0.8049	0.8049	0.8049	0.8049	0.8049	0.1951	0.8049	0.8049	0.8049	0.8049	0.8049	0.8049	0.8049	0.8049	0.8049	0.8049	0.8049	0.8049	0.1951	0.1951	0.8049	0.8049	0.8049	0.8049	0.8049	0.8049	0.1951	0.8049
S00984	0.9756	0.9756	0.9756	0.9756	0.9756	0.9756	0.9756	0.9756	0.9756	0.9756	0.9756	0.9756	0.9756	0.9756	0.9756	0.9756	0.9756	0.9756	0.9756	0.9756	0.9756	0.9756	0.9756	0.9756	0.9756	0.9756	0.9756	0.9756	0.9756	0.9756	0.9756	0.9756	0.0244	0.9756	0.9756	0.9756	0.9756	0.9756	0.9756	0.9756	0.9756
S00985	0.1707	0.1707	0.8293	0.1707	0.1707	0.8293	0.8293	0.8293	0.8293	0.8293	0.8293	0.8293	0.8293	0.8293	0.8293	0.8293	0.8293	0.8293	0.1707	0.8293	0.8293	0.8293	0.8293	0.8293	0.8293	0.8293	0.8293	0.8293	0.8293	0.8293	0.8293	0.1707	0.8293	0.8293	0.8293	0.8293	0.8293	0.8293	0.8293	0.1707	0.8293
S00986	0.2195	0.2195	0.7805	0.2195	0.2195	0.7805	0.7805	0.7805	0.7805	0.7805	0.7805	0.7805	0.7805	0.7805	0.7805	0.7805	0.7805	0.7805	0.2195	0.7805	0.7805	0.7805	0.7805	0.7805	0.7805	0.7805	0.7805	0.7805	0.7805	0.7805	0.7805	0.2195	0.2195	0.7805	0.7805	0.7805	0.7805	0.7805	0.7805	0.2195	0.2195
S00987	0.1951	0.1951	0.8049	0.1951	0.1951	0.8049	0.8049	0.8049	0.8049	0.8049	0.8049	0.8049	0.8049	0.8049	0.8049	0.8049	0.8049	0.8049	0.1951	0.8049	0.8049	0.8049	0.8049	0.8049	0.8049	0.8049	0.8049	0.8049	0.8049	0.8049	0.8049	0.1951	0.1951	0.8049	0.8049	0.8049	0.8049	0.8049	0.8049	0.1951	0.8049
S00988	0.1951	0.1951	0.7805	0.1951	0.1951	0.7805	0.7805	0.7805	0.7805	0.7805	0.7805	0.7805	0.7805	0.7805	0.7805	0.7805	0.7805	0.7805	0.1951	0.7805	0.7805	0.7805	0.7805	0.7805	0.7805	0.7805	0.7805	0.7805	0.7805	0.7805	0.7805	0.1951	0.1951	0.0244	0.7805	0.7805	0.7805	0.7805	0.7805	0.1951	0.7805
S00989	0.0488	0.1463	0.8049	0.1463	0.1463	0.8049	0.8049	0.8049	0.8049	0.8049	0.8049	0.8049	0.8049	0.8049	0.8049	0.8049	0.8049	0.8049	0.1463	0.8049	0.8049	0.8049	0.8049	0.8049	0.8049	0.8049	0.8049	0.8049	0.8049	0.8049	0.8049	0.1463	0.0488	0.8049	0.8049	0.8049	0.8049	0.8049	0.8049	0.1463	0.8049
S00990	0.1951	0.1951	0.8049	0.1951	0.1951	0.8049	0.8049	0.8049	0.8049	0.8049	0.8049	0.8049	0.8049	0.8049	0.8049	0.8049	0.8049	0.8049	0.1951	0.8049	0.8049	0.8049	0.8049	0.8049	0.8049	0.8049	0.8049	0.8049	0.8049	0.8049	0.8049	0.1951	0.1951	0.8049	0.8049	0.8049	0.8049	0.8049	0.8049	0.1951	0.8049
S00991	0.1951	0.1951	0.8049	0.1951	0.1951	0.8049	0.8049	0.8049	0.8049	0.8049	0.8049	0.8049	0.8049	0.8049	0.8049	0.8049	0.8049	0.8049	0.1951	0.8049	0.8049	0.8049	0.8049	0.8049	0.8049	0.8049	0.8049	0.8049	0.8049	0.8049	0.8049	0.1951	0.1951	0.8049	0.8049	0.8049	0.8049	0.8049	0.8049	0.1951	0.8049
S00992	0.1951	0.1951	0.8049	0.1951	0.1951	0.8049	0.8049	0.8049	0.8049	0.8049	0.8049	0.8049	0.8049	0.8049	0.8049	0.8049	0.8049	0.8049	0.1951	0.8049	0.8049	0.8049	0.8049	0.8049	0.8049	0.8049	0.8049	0.8049	0.8049	0.8049	0.8049	0.1951	0.1951	0.8049	0.8049	0.8049	0.8049	0.8049	0.8049	0.1951	0.8049
S00993	0.1707	0.1707	0.8293	0.1707	0.1707	0.8293	0.8293	0.8293	0.8293	0.8293	0.8293	0.8293	0.8293	0.8293	0.8293	0.8293	0.8293	0.8293	0.1707	0.8293	0.8293	0.8293	0.8293	0.8293	0.8293	0.8293	0.8293	0.8293	0.8293	0.8293	0.8293	0.1707	0.1707	0.8293	0.8293	0.8293	0.8293	0.8293	0.8293	0.8293	0.8293
S00994	0.9512	0.9512	0.9512	0.9512	0.9512	0.9512	0.9512	0.9512	0.9512	0.9512	0.9512	0.9512	0.9512	0.9512	0.9512	0.9512	0.9512	0.9512	0.9512	0.9512	0.9512	0.9512	0.9512	0.9512	0.9512	0.9512	0.9512	0.9512	0.9512	0.9512	0.9512	0.9512	0.9512	0.9512	0.0488	0.9512	0.9512	0.9512	0.9512	0.0488	0.9512
S00995	0.9512	0.9512	0.9512	0.9512	0.9512	0.9512	0.9512	0.9512	0.9512	0.9512	0.9512	0.9512	0.9512	0.9512	0.9512	0.9512	0.9512	0.9512	0.9512	0.9512	0.9512	0.9512	0.9512	0.9512	0.9512	0.9512	0.9512	0.9512	0.9512	0.9512	0.9512	0.9512	0.9512	0.9512	0.0488	0.9512	0.9512	0.9512	0.9512	0.0488	0.9512
S00996	0.122	0.122	0.878	0.878	0.122	0.878	0.878	0.878	0.878	0.878	0.878	0.878	0.878	0.878	0.878	0.878	0.878	0.878	0.122	0.878	0.878	0.878	0.878	0.878	0.878	0.878	0.878	0.878	0.878	0.878	0.878	0.122	0.878	0.878	0.878	0.878	0.878	0.878	0.878	0.878	0.878
S00997	0.1951	0.1951	0.8049	0.1951	0.1951	0.8049	0.8049	0.8049	0.8049	0.8049	0.8049	0.8049	0.8049	0.8049	0.8049	0.8049	0.8049	0.8049	0.1951	0.8049	0.8049	0.8049	0.8049	0.8049	0.8049	0.8049	0.8049	0.8049	0.8049	0.8049	0.8049	0.1951	0.1951	0.8049	0.8049	0.8049	0.8049	0.8049	0.8049	0.1951	0.8049
S00998	0.1951	0.1951	0.8049	0.1951	0.1951	0.8049	0.8049	0.8049	0.8049	0.8049	0.8049	0.8049	0.8049	0.8049	0.8049	0.8049	0.8049	0.8049	0.1951	0.8049	0.8049	0.8049	0.8049	0.8049	0.8049	0.8049	0.8049	0.8049	0.8049	0.8049	0.8049	0.1951	0.1951	0.8049	0.8049	0.8049	0.8049	0.8049	0.8049	0.1951	0.8049
S00999	0.1951	0.1951	0.8049	0.1951	0.1951	0.8049	0.8049	0.8049	0.8049	0.8049	0.8049	0.8049	0.8049	0.8049	0.8049	0.8049	0.8049	0.8049	0.1951	0.8049	0.8049	0.8049	0.8049	0.8049	0.8049	0.8049	0.8049	0.8049	0.8049	0.8049	0.8049	0.1951	0.1951	0.8049	0.8049	0.8049	0.8049	0.8049	0.8049	0.1951	0.8049
S01000	0.0244	0.1463	0.2195	0.1463	0.1463	0.2195	0.2195	0.2195	0.2195	0.6098	0.6098	0.6098	0.2195	0.6098	0.6098	0.6098	0.6098	0.6098	0.1463	0.6098	0.6098	0.6098	0.6098	0.6098	0.6098	0.6098	0.6098	0.6098	0.6098	0.2195	0.6098	0.1463	0.2195	0.6098	0.6098	0.6098	0.6098	0.6098	0.2195	0.1463	0.6098
S01001	0.1951	0.1951	0.8049	0.1951	0.1951	0.8049	0.8049	0.8049	0.8049	0.8049	0.8049	0.8049	0.8049	0.8049	0.8049	0.8049	0.8049	0.8049	0.1951	0.8049	0.8049	0.8049	0.8049	0.8049	0.8049	0.8049	0.8049	0.8049	0.8049	0.8049	0.8049	0.1951	0.1951	0.8049	0.8049	0.8049	0.8049	0.8049	0.8049	0.1951	0.8049
S01002	0.1951	0.1951	0.5122	0.1951	0.1951	0.2927	0.5122	0.2927	0.5122	0.5122	0.5122	0.2927	0.5122	0.2927	0.5122	0.2927	0.2927	0.5122	0.1951	0.2927	0.5122	0.5122	0.5122	0.5122	0.5122	0.5122	0.5122	0.5122	0.5122	0.2927	0.2927	0.1951	0.1951	0.5122	0.2927	0.5122	0.2927	0.2927	0.5122	0.1951	0.5122
S01003	0.1951	0.1951	0.8049	0.1951	0.1951	0.8049	0.8049	0.8049	0.8049	0.8049	0.8049	0.8049	0.8049	0.8049	0.8049	0.8049	0.8049	0.8049	0.1951	0.8049	0.8049	0.8049	0.8049	0.8049	0.8049	0.8049	0.8049	0.8049	0.8049	0.8049	0.8049	0.1951	0.1951	0.8049	0.8049	0.8049	0.8049	0.8049	0.8049	0.1951	0.8049
S01004	0.1951	0.1951	0.8049	0.1951	0.1951	0.8049	0.8049	0.8049	0.8049	0.8049	0.8049	0.8049	0.8049	0.8049	0.8049	0.8049	0.8049	0.8049	0.1951	0.8049	0.8049	0.8049	0.8049	0.8049	0.8049	0.8049	0.8049	0.8049	0.8049	0.8049	0.8049	0.1951	0.1951	0.8049	0.8049	0.8049	0.8049	0.8049	0.8049	0.1951	0.8049
S01005	0.1951	0.1951	0.8049	0.1951	0.1951	0.8049	0.8049	0.8049	0.8049	0.8049	0.8049	0.8049	0.8049	0.8049	0.8049	0.8049	0.8049	0.8049	0.1951	0.8049	0.8049	0.8049	0.8049	0.8049	0.8049	0.8049	0.8049	0.8049	0.8049	0.8049	0.8049	0.1951	0.1951	0.8049	0.8049	0.8049	0.8049	0.8049	0.8049	0.1951	0.8049
S01006	0.2683	0.2683	0.2683	0.2683	0.2683	0.7317	0.7317	0.7317	0.7317	0.7317	0.7317	0.7317	0.2683	0.7317	0.7317	0.7317	0.7317	0.7317	0.2683	0.7317	0.7317	0.7317	0.7317	0.7317	0.7317	0.7317	0.7317	0.7317	0.7317	0.7317	0.7317	0.2683	0.2683	0.7317	0.7317	0.7317	0.7317	0.7317	0.2683	0.2683	0.7317
S01007	0.0244	0.2195	0.2195	0.2195	0.2195	0.7317	0.7317	0.7317	0.7317	0.7317	0.7317	0.7317	0.2195	0.7317	0.7317	0.7317	0.7317	0.7317	0.2195	0.7317	0.7317	0.7317	0.7317	0.7317	0.7317	0.7317	0.7317	0.7317	0.7317	0.7317	0.7317	0.2195	0.0244	0.7317	0.7317	0.7317	0.7317	0.7317	0.2195	0.2195	0.7317
S01008	0.2683	0.2683	0.2683	0.2683	0.2683	0.7317	0.7317	0.7317	0.7317	0.7317	0.7317	0.7317	0.2683	0.7317	0.7317	0.7317	0.7317	0.7317	0.2683	0.7317	0.7317	0.7317	0.7317	0.7317	0.7317	0.7317	0.7317	0.7317	0.7317	0.7317	0.7317	0.2683	0.2683	0.7317	0.7317	0.7317	0.7317	0.7317	0.2683	0.2683	0.7317
S01009	0.3902	0.3902	0.3902	0.3902	0.3902	0.6098	0.6098	0.6098	0.6098	0.6098	0.6098	0.6098	0.3902	0.6098	0.6098	0.6098	0.6098	0.3902	0.3902	0.3902	0.6098	0.6098	0.6098	0.6098	0.3902	0.3902	0.6098	0.6098	0.6098	0.6098	0.6098	0.3902	0.3902	0.6098	0.6098	0.3902	0.6098	0.6098	0.3902	0.3902	0.6098
S01010	0.9268	0.9268	0.9268	0.9268	0.9268	0.9268	0.0732	0.0732	0.0732	0.9268	0.9268	0.9268	0.9268	0.9268	0.9268	0.9268	0.9268	0.9268	0.9268	0.9268	0.9268	0.9268	0.9268	0.9268	0.9268	0.9268	0.9268	0.9268	0.9268	0.9268	0.9268	0.9268	0.9268	0.9268	0.9268	0.9268	0.9268	0.9268	0.9268	0.9268	0.9268
S01011	0.7805	0.2195	0.2195	0.2195	0.2195	0.7805	0.7805	0.7805	0.7805	0.7805	0.7805	0.7805	0.2195	0.7805	0.7805	0.7805	0.7805	0.7805	0.2195	0.7805	0.7805	0.7805	0.7805	0.7805	0.7805	0.7805	0.7805	0.7805	0.7805	0.7805	0.7805	0.2195	0.7805	0.7805	0.7805	0.7805	0.7805	0.7805	0.2195	0.2195	0.7805
S01012	0.7805	0.2195	0.2195	0.2195	0.2195	0.7805	0.7805	0.7805	0.7805	0.7805	0.7805	0.7805	0.2195	0.7805	0.7805	0.7805	0.7805	0.7805	0.2195	0.7805	0.7805	0.7805	0.7805	0.7805	0.7805	0.7805	0.7805	0.7805	0.7805	0.7805	0.7805	0.2195	0.7805	0.7805	0.7805	0.7805	0.7805	0.7805	0.2195	0.2195	0.7805
S01013	0.4634	0.4634	0.4634	0.4634	0.4634	0.4634	0.5366	0.5366	0.5366	0.5366	0.5366	0.5366	0.4634	0.5366	0.5366	0.5366	0.5366	0.5366	0.4634	0.5366	0.5366	0.4634	0.4634	0.4634	0.5366	0.5366	0.4634	0.4634	0.4634	0.4634	0.5366	0.4634	0.4634	0.5366	0.5366	0.5366	0.5366	0.5366	0.4634	0.4634	0.5366
S01014	0.7073	0.7073	0.7073	0.7073	0.7073	0.7073	0.2927	0.7073	0.2927	0.2927	0.2927	0.2927	0.7073	0.2927	0.2927	0.7073	0.7073	0.7073	0.7073	0.7073	0.2927	0.7073	0.7073	0.7073	0.7073	0.7073	0.7073	0.7073	0.7073	0.7073	0.2927	0.7073	0.7073	0.2927	0.2927	0.7073	0.7073	0.7073	0.7073	0.7073	0.2927
S01015	0.9756	0.9756	0.9756	0.9756	0.9756	0.9756	0.9756	0.9756	0.9756	0.9756	0.9756	0.9756	0.9756	0.9756	0.9756	0.9756	0.9756	0.9756	0.9756	0.9756	0.9756	0.9756	0.9756	0.9756	0.9756	0.9756	0.9756	0.9756	0.9756	0.9756	0.0244	0.9756	0.9756	0.9756	0.9756	0.9756	0.9756	0.9756	0.9756	0.9756	0.9756
S01016	0.5854	0.4146	0.4146	0.4146	0.4146	0.4146	0.5854	0.5854	0.5854	0.5854	0.5854	0.5854	0.4146	0.5854	0.5854	0.5854	0.5854	0.5854	0.4146	0.5854	0.5854	0.4146	0.4146	0.4146	0.5854	0.5854	0.4146	0.4146	0.4146	0.4146	0.5854	0.4146	0.5854	0.5854	0.5854	0.5854	0.5854	0.5854	0.4146	0.4146	0.5854
S01017	0.4146	0.1951	0.1951	0.1951	0.1463	0.2195	0.4146	0.4146	0.4146	0.1463	0.4146	0.4146	0.1951	0.1463	0.1463	0.4146	0.4146	0.4146	0.1951	0.4146	0.4146	0.2195	0.2195	0.2195	0.4146	0.4146	0.2195	0.2195	0.2195	0.2195	0.2195	0.1951	0.0244	0.4146	0.1463	0.4146	0.4146	0.4146	0.1951	0.1951	0.1463
S01018	0.0976	0.7561	0.7561	0.7561	0.0976	0.7561	0.1463	0.7561	0.1463	0.7561	0.1463	0.1463	0.7561	0.7561	0.7561	0.7561	0.7561	0.7561	0.7561	0.7561	0.1463	0.7561	0.7561	0.7561	0.7561	0.7561	0.7561	0.7561	0.7561	0.7561	0.0976	0.7561	0.0976	0.1463	0.7561	0.7561	0.7561	0.7561	0.7561	0.7561	0.7561
S01019	0.9756	0.9756	0.9756	0.9756	0.0244	0.9756	0.9756	0.9756	0.9756	0.9756	0.9756	0.9756	0.9756	0.9756	0.9756	0.9756	0.9756	0.9756	0.9756	0.9756	0.9756	0.9756	0.9756	0.9756	0.9756	0.9756	0.9756	0.9756	0.9756	0.9756	0.9756	0.9756	0.9756	0.9756	0.9756	0.9756	0.9756	0.9756	0.9756	0.9756	0.9756
S01020	0.8293	0.1707	0.1707	0.1707	0.8293	0.8293	0.8293	0.8293	0.8293	0.8293	0.8293	0.8293	0.1707	0.8293	0.8293	0.8293	0.8293	0.8293	0.1707	0.8293	0.8293	0.8293	0.8293	0.8293	0.8293	0.8293	0.8293	0.8293	0.8293	0.8293	0.8293	0.1707	0.8293	0.8293	0.8293	0.8293	0.8293	0.8293	0.1707	0.8293	0.8293
S01021	0.9756	0.9756	0.9756	0.9756	0.0244	0.9756	0.9756	0.9756	0.9756	0.9756	0.9756	0.9756	0.9756	0.9756	0.9756	0.9756	0.9756	0.9756	0.9756	0.9756	0.9756	0.9756	0.9756	0.9756	0.9756	0.9756	0.9756	0.9756	0.9756	0.9756	0.9756	0.9756	0.9756	0.9756	0.9756	0.9756	0.9756	0.9756	0.9756	0.9756	0.9756
S01022	0.6098	0.1951	0.1951	0.1951	0.1951	0.1951	0.6098	0.6098	0.6098	0.6098	0.6098	0.6098	0.1951	0.6098	0.6098	0.6098	0.6098	0.6098	0.1951	0.6098	0.6098	0.1951	0.1951	0.1951	0.6098	0.6098	0.1951	0.1951	0.1951	0.1951	0.6098	0.1951	0.6098	0.6098	0.6098	0.6098	0.6098	0.6098	0.1951	0.6098	0.6098
S01023	0.9756	0.9756	0.9756	0.9756	0.0244	0.9756	0.9756	0.9756	0.9756	0.9756	0.9756	0.9756	0.9756	0.9756	0.9756	0.9756	0.9756	0.9756	0.9756	0.9756	0.9756	0.9756	0.9756	0.9756	0.9756	0.9756	0.9756	0.9756	0.9756	0.9756	0.9756	0.9756	0.9756	0.9756	0.9756	0.9756	0.9756	0.9756	0.9756	0.9756	0.9756
S01024	0.122	0.122	0.7073	0.122	0.0244	0.7073	0.7073	0.7073	0.7073	0.1463	0.7073	0.1463	0.7073	0.1463	0.1463	0.7073	0.7073	0.7073	0.122	0.7073	0.7073	0.7073	0.7073	0.7073	0.7073	0.7073	0.7073	0.7073	0.7073	0.7073	0.7073	0.122	0.1463	0.7073	0.7073	0.7073	0.7073	0.1463	0.7073	0.7073	0.7073
S01025	0.9756	0.9756	0.9756	0.9756	0.0244	0.9756	0.9756	0.9756	0.9756	0.9756	0.9756	0.9756	0.9756	0.9756	0.9756	0.9756	0.9756	0.9756	0.9756	0.9756	0.9756	0.9756	0.9756	0.9756	0.9756	0.9756	0.9756	0.9756	0.9756	0.9756	0.9756	0.9756	0.9756	0.9756	0.9756	0.9756	0.9756	0.9756	0.9756	0.9756	0.9756
S01026	0.9756	0.9756	0.9756	0.9756	0.0244	0.9756	0.9756	0.9756	0.9756	0.9756	0.9756	0.9756	0.9756	0.9756	0.9756	0.9756	0.9756	0.9756	0.9756	0.9756	0.9756	0.9756	0.9756	0.9756	0.9756	0.9756	0.9756	0.9756	0.9756	0.9756	0.9756	0.9756	0.9756	0.9756	0.9756	0.9756	0.9756	0.9756	0.9756	0.9756	0.9756
S01027	0.9756	0.9756	0.9756	0.9756	0.0244	0.9756	0.9756	0.9756	0.9756	0.9756	0.9756	0.9756	0.9756	0.9756	0.9756	0.9756	0.9756	0.9756	0.9756	0.9756	0.9756	0.9756	0.9756	0.9756	0.9756	0.9756	0.9756	0.9756	0.9756	0.9756	0.9756	0.9756	0.9756	0.9756	0.9756	0.9756	0.9756	0.9756	0.9756	0.9756	0.9756
S01028	0.9756	0.9756	0.9756	0.9756	0.0244	0.9756	0.9756	0.9756	0.9756	0.9756	0.9756	0.9756	0.9756	0.9756	0.9756	0.9756	0.9756	0.9756	0.9756	0.9756	0.9756	0.9756	0.9756	0.9756	0.9756	0.9756	0.9756	0.9756	0.9756	0.9756	0.9756	0.9756	0.9756	0.9756	0.9756	0.9756	0.9756	0.9756	0.9756	0.9756	0.9756
S01029	0.9756	0.9756	0.9756	0.9756	0.0244	0.9756	0.9756	0.9756	0.9756	0.9756	0.9756	0.9756	0.9756	0.9756	0.9756	0.9756	0.9756	0.9756	0.9756	0.9756	0.9756	0.9756	0.9756	0.9756	0.9756	0.9756	0.9756	0.9756	0.9756	0.9756	0.9756	0.9756	0.9756	0.9756	0.9756	0.9756	0.9756	0.9756	0.9756	0.9756	0.9756
S01030	0.6829	0.6829	0.6829	0.6829	0.6829	0.3171	0.6829	0.6829	0.6829	0.6829	0.3171	0.6829	0.6829	0.6829	0.6829	0.6829	0.6829	0.6829	0.6829	0.6829	0.3171	0.3171	0.3171	0.3171	0.6829	0.6829	0.3171	0.3171	0.3171	0.3171	0.3171	0.6829	0.6829	0.6829	0.6829	0.6829	0.6829	0.3171	0.6829	0.3171	0.6829
S01031	0.9756	0.9756	0.9756	0.9756	0.0244	0.9756	0.9756	0.9756	0.9756	0.9756	0.9756	0.9756	0.9756	0.9756	0.9756	0.9756	0.9756	0.9756	0.9756	0.9756	0.9756	0.9756	0.9756	0.9756	0.9756	0.9756	0.9756	0.9756	0.9756	0.9756	0.9756	0.9756	0.9756	0.9756	0.9756	0.9756	0.9756	0.9756	0.9756	0.9756	0.9756
S01032	0.9756	0.9756	0.9756	0.9756	0.0244	0.9756	0.9756	0.9756	0.9756	0.9756	0.9756	0.9756	0.9756	0.9756	0.9756	0.9756	0.9756	0.9756	0.9756	0.9756	0.9756	0.9756	0.9756	0.9756	0.9756	0.9756	0.9756	0.9756	0.9756	0.9756	0.9756	0.9756	0.9756	0.9756	0.9756	0.9756	0.9756	0.9756	0.9756	0.9756	0.9756
S01033	0.0976	0.8537	0.8537	0.0976	0.0488	0.8537	0.8537	0.8537	0.8537	0.8537	0.8537	0.8537	0.8537	0.8537	0.8537	0.8537	0.8537	0.8537	0.0976	0.8537	0.8537	0.8537	0.8537	0.8537	0.8537	0.8537	0.8537	0.8537	0.8537	0.8537	0.8537	0.0976	0.0488	0.8537	0.8537	0.8537	0.8537	0.8537	0.8537	0.8537	0.8537
S01034	0.9756	0.9756	0.9756	0.9756	0.0244	0.9756	0.9756	0.9756	0.9756	0.9756	0.9756	0.9756	0.9756	0.9756	0.9756	0.9756	0.9756	0.9756	0.9756	0.9756	0.9756	0.9756	0.9756	0.9756	0.9756	0.9756	0.9756	0.9756	0.9756	0.9756	0.9756	0.9756	0.9756	0.9756	0.9756	0.9756	0.9756	0.9756	0.9756	0.9756	0.9756
S01035	0.9756	0.9756	0.9756	0.9756	0.0244	0.9756	0.9756	0.9756	0.9756	0.9756	0.9756	0.9756	0.9756	0.9756	0.9756	0.9756	0.9756	0.9756	0.9756	0.9756	0.9756	0.9756	0.9756	0.9756	0.9756	0.9756	0.9756	0.9756	0.9756	0.9756	0.9756	0.9756	0.9756	0.9756	0.9756	0.9756	0.9756	0.9756	0.9756	0.9756	0.9756
S01036	0.9756	0.9756	0.9756	0.9756	0.0244	0.9756	0.9756	0.9756	0.9756	0.9756	0.9756	0.9756	0.9756	0.9756	0.9756	0.9756	0.9756	0.9756	0.9756	0.9756	0.9756	0.9756	0.9756	0.9756	0.9756	0.9756	0.9756	0.9756	0.9756	0.9756	0.9756	0.9756	0.9756	0.9756	0.9756	0.9756	0.9756	0.9756	0.9756	0.9756	0.9756
S01037	0.9512	0.9512	0.9512	0.9512	0.0488	0.9512	0.9512	0.9512	0.9512	0.9512	0.9512	0.9512	0.9512	0.9512	0.9512	0.9512	0.9512	0.9512	0.9512	0.9512	0.9512	0.9512	0.9512	0.9512	0.9512	0.9512	0.9512	0.9512	0.9512	0.9512	0.9512	0.9512	0.0488	0.9512	0.9512	0.9512	0.9512	0.9512	0.9512	0.9512	0.9512
S01038	0.9756	0.9756	0.9756	0.9756	0.0244	0.9756	0.9756	0.9756	0.9756	0.9756	0.9756	0.9756	0.9756	0.9756	0.9756	0.9756	0.9756	0.9756	0.9756	0.9756	0.9756	0.9756	0.9756	0.9756	0.9756	0.9756	0.9756	0.9756	0.9756	0.9756	0.9756	0.9756	0.9756	0.9756	0.9756	0.9756	0.9756	0.9756	0.9756	0.9756	0.9756
S01039	0.1463	0.8293	0.8293	0.1463	0.0244	0.8293	0.8293	0.8293	0.8293	0.8293	0.8293	0.8293	0.8293	0.8293	0.8293	0.8293	0.8293	0.8293	0.1463	0.8293	0.8293	0.8293	0.8293	0.8293	0.8293	0.8293	0.8293	0.8293	0.8293	0.8293	0.8293	0.1463	0.1463	0.8293	0.1463	0.8293	0.8293	0.8293	0.8293	0.8293	0.8293
S01040	0.9756	0.9756	0.9756	0.9756	0.0244	0.9756	0.9756	0.9756	0.9756	0.9756	0.9756	0.9756	0.9756	0.9756	0.9756	0.9756	0.9756	0.9756	0.9756	0.9756	0.9756	0.9756	0.9756	0.9756	0.9756	0.9756	0.9756	0.9756	0.9756	0.9756	0.9756	0.9756	0.9756	0.9756	0.9756	0.9756	0.9756	0.9756	0.9756	0.9756	0.9756
S01041	0.9756	0.9756	0.9756	0.9756	0.0244	0.9756	0.9756	0.9756	0.9756	0.9756	0.9756	0.9756	0.9756	0.9756	0.9756	0.9756	0.9756	0.9756	0.9756	0.9756	0.9756	0.9756	0.9756	0.9756	0.9756	0.9756	0.9756	0.9756	0.9756	0.9756	0.9756	0.9756	0.9756	0.9756	0.9756	0.9756	0.9756	0.9756	0.9756	0.9756	0.9756
S01042	0.9512	0.9512	0.9512	0.9512	0.0244	0.9512	0.9512	0.9512	0.9512	0.9512	0.9512	0.9512	0.9512	0.9512	0.9512	0.9512	0.9512	0.9512	0.9512	0.9512	0.9512	0.9512	0.9512	0.9512	0.9512	0.9512	0.9512	0.9512	0.9512	0.9512	0.9512	0.9512	0.0244	0.9512	0.9512	0.9512	0.9512	0.9512	0.9512	0.9512	0.9512
S01043	0.1463	0.8049	0.8049	0.1463	0.1463	0.8049	0.8049	0.0244	0.8049	0.8049	0.8049	0.8049	0.8049	0.8049	0.8049	0.8049	0.8049	0.8049	0.1463	0.8049	0.8049	0.8049	0.8049	0.8049	0.8049	0.8049	0.8049	0.8049	0.8049	0.8049	0.8049	0.1463	0.1463	0.8049	0.0244	0.8049	0.8049	0.8049	0.8049	0.8049	0.8049
S01044	0.9756	0.9756	0.9756	0.9756	0.0244	0.9756	0.9756	0.9756	0.9756	0.9756	0.9756	0.9756	0.9756	0.9756	0.9756	0.9756	0.9756	0.9756	0.9756	0.9756	0.9756	0.9756	0.9756	0.9756	0.9756	0.9756	0.9756	0.9756	0.9756	0.9756	0.9756	0.9756	0.9756	0.9756	0.9756	0.9756	0.9756	0.9756	0.9756	0.9756	0.9756
S01045	0.4878	0.4878	0.4878	0.4878	0.0244	0.4878	0.4878	0.4878	0.4878	0.4878	0.4878	0.4878	0.4878	0.4878	0.4878	0.4878	0.4878	0.4878	0.4878	0.4878	0.4878	0.4878	0.4878	0.4878	0.4878	0.4878	0.4878	0.4878	0.4878	0.4878	0.4878	0.4878	0.4878	0.4878	0.4878	0.4878	0.4878	0.4878	0.4878	0.4878	0.4878
S01046	0.9756	0.9756	0.9756	0.9756	0.0244	0.9756	0.9756	0.9756	0.9756	0.9756	0.9756	0.9756	0.9756	0.9756	0.9756	0.9756	0.9756	0.9756	0.9756	0.9756	0.9756	0.9756	0.9756	0.9756	0.9756	0.9756	0.9756	0.9756	0.9756	0.9756	0.9756	0.9756	0.9756	0.9756	0.9756	0.9756	0.9756	0.9756	0.9756	0.9756	0.9756
S01047	0.9024	0.0976	0.9024	0.0976	0.9024	0.9024	0.9024	0.9024	0.9024	0.9024	0.9024	0.9024	0.9024	0.9024	0.9024	0.9024	0.9024	0.9024	0.0976	0.9024	0.9024	0.9024	0.9024	0.9024	0.9024	0.9024	0.9024	0.9024	0.9024	0.9024	0.9024	0.0976	0.9024	0.9024	0.9024	0.9024	0.9024	0.9024	0.9024	0.9024	0.9024
S01048	0.8537	0.122	0.8537	0.122	0.0244	0.8537	0.8537	0.8537	0.8537	0.8537	0.8537	0.8537	0.8537	0.8537	0.8537	0.8537	0.8537	0.8537	0.122	0.8537	0.8537	0.8537	0.8537	0.8537	0.8537	0.8537	0.8537	0.8537	0.8537	0.8537	0.8537	0.122	0.122	0.8537	0.8537	0.8537	0.8537	0.8537	0.8537	0.8537	0.8537
S01049	0.8049	0.1951	0.8049	0.1951	0.8049	0.8049	0.8049	0.1951	0.8049	0.8049	0.8049	0.8049	0.8049	0.8049	0.8049	0.8049	0.8049	0.8049	0.1951	0.8049	0.1951	0.8049	0.8049	0.8049	0.8049	0.8049	0.8049	0.8049	0.8049	0.8049	0.8049	0.1951	0.1951	0.8049	0.1951	0.8049	0.8049	0.8049	0.8049	0.8049	0.8049
S01050	0.878	0.122	0.878	0.122	0.878	0.878	0.878	0.878	0.878	0.878	0.878	0.878	0.878	0.878	0.878	0.878	0.878	0.878	0.122	0.878	0.878	0.878	0.878	0.878	0.878	0.878	0.878	0.878	0.878	0.878	0.878	0.122	0.122	0.878	0.878	0.878	0.878	0.878	0.878	0.878	0.878
S01051	0.8049	0.8049	0.8049	0.8049	0.8049	0.8049	0.8049	0.8049	0.8049	0.8049	0.1951	0.8049	0.8049	0.8049	0.8049	0.8049	0.8049	0.1951	0.8049	0.8049	0.8049	0.8049	0.8049	0.8049	0.1951	0.1951	0.8049	0.8049	0.8049	0.8049	0.1951	0.8049	0.8049	0.1951	0.8049	0.1951	0.8049	0.8049	0.8049	0.8049	0.1951
S01052	0.878	0.122	0.878	0.122	0.878	0.878	0.878	0.878	0.878	0.878	0.878	0.122	0.878	0.878	0.878	0.878	0.878	0.878	0.878	0.878	0.122	0.878	0.878	0.878	0.878	0.878	0.878	0.878	0.878	0.878	0.878	0.878	0.122	0.878	0.878	0.878	0.878	0.878	0.878	0.878	0.878
S01053	0.9756	0.9756	0.9756	0.9756	0.9756	0.9756	0.9756	0.9756	0.9756	0.9756	0.9756	0.9756	0.9756	0.9756	0.9756	0.9756	0.9756	0.9756	0.9756	0.9756	0.9756	0.9756	0.9756	0.9756	0.9756	0.9756	0.9756	0.9756	0.9756	0.9756	0.9756	0.9756	0.0244	0.9756	0.9756	0.9756	0.9756	0.9756	0.9756	0.9756	0.9756
S01054	0.9756	0.9756	0.9756	0.9756	0.9756	0.9756	0.9756	0.9756	0.9756	0.9756	0.9756	0.9756	0.9756	0.9756	0.9756	0.9756	0.9756	0.9756	0.9756	0.9756	0.9756	0.9756	0.9756	0.9756	0.9756	0.9756	0.9756	0.9756	0.9756	0.9756	0.9756	0.9756	0.0244	0.9756	0.9756	0.9756	0.9756	0.9756	0.9756	0.9756	0.9756
S01055	0.9512	0.9512	0.9512	0.0488	0.9512	0.9512	0.9512	0.9512	0.9512	0.9512	0.9512	0.9512	0.9512	0.9512	0.9512	0.9512	0.9512	0.9512	0.9512	0.9512	0.9512	0.9512	0.9512	0.9512	0.9512	0.9512	0.9512	0.9512	0.9512	0.9512	0.9512	0.9512	0.0488	0.9512	0.9512	0.9512	0.9512	0.9512	0.9512	0.9512	0.9512
S01056	0.9512	0.9512	0.9512	0.0488	0.9512	0.9512	0.9512	0.9512	0.9512	0.9512	0.9512	0.9512	0.9512	0.9512	0.9512	0.9512	0.9512	0.9512	0.9512	0.9512	0.9512	0.9512	0.9512	0.9512	0.9512	0.9512	0.9512	0.9512	0.9512	0.9512	0.9512	0.9512	0.0488	0.9512	0.9512	0.9512	0.9512	0.9512	0.9512	0.9512	0.9512
S01057	0.9512	0.9512	0.9512	0.0488	0.9512	0.9512	0.9512	0.9512	0.9512	0.9512	0.9512	0.9512	0.9512	0.9512	0.9512	0.9512	0.9512	0.9512	0.9512	0.9512	0.9512	0.9512	0.9512	0.9512	0.9512	0.9512	0.9512	0.9512	0.9512	0.9512	0.9512	0.9512	0.0488	0.9512	0.9512	0.9512	0.9512	0.9512	0.9512	0.9512	0.9512
S01058	0.9756	0.9756	0.9756	0.9756	0.9756	0.9756	0.9756	0.9756	0.9756	0.9756	0.9756	0.9756	0.9756	0.9756	0.9756	0.9756	0.9756	0.9756	0.9756	0.9756	0.9756	0.9756	0.9756	0.9756	0.9756	0.9756	0.9756	0.9756	0.9756	0.9756	0.9756	0.9756	0.9756	0.9756	0.9756	0.9756	0.9756	0.9756	0.9756	0.9756	0.0244
S01059	0.9512	0.9512	0.9512	0.0488	0.9512	0.9512	0.9512	0.9512	0.9512	0.9512	0.9512	0.9512	0.9512	0.9512	0.9512	0.9512	0.9512	0.9512	0.9512	0.9512	0.9512	0.9512	0.9512	0.9512	0.9512	0.9512	0.9512	0.9512	0.9512	0.9512	0.9512	0.9512	0.0488	0.9512	0.9512	0.9512	0.9512	0.9512	0.9512	0.9512	0.9512
S01060	0.9512	0.9512	0.9512	0.0488	0.9512	0.9512	0.9512	0.9512	0.9512	0.9512	0.9512	0.9512	0.9512	0.9512	0.9512	0.9512	0.9512	0.9512	0.9512	0.9512	0.9512	0.9512	0.9512	0.9512	0.9512	0.9512	0.9512	0.9512	0.9512	0.9512	0.9512	0.9512	0.0488	0.9512	0.9512	0.9512	0.9512	0.9512	0.9512	0.9512	0.9512
S01061	0.9512	0.9512	0.9512	0.0488	0.9512	0.9512	0.9512	0.9512	0.9512	0.9512	0.9512	0.9512	0.9512	0.9512	0.9512	0.9512	0.9512	0.9512	0.9512	0.9512	0.9512	0.9512	0.9512	0.9512	0.9512	0.9512	0.9512	0.9512	0.9512	0.9512	0.9512	0.9512	0.0488	0.9512	0.9512	0.9512	0.9512	0.9512	0.9512	0.9512	0.9512
S01062	0.9756	0.9756	0.9756	0.0244	0.9756	0.9756	0.9756	0.9756	0.9756	0.9756	0.9756	0.9756	0.9756	0.9756	0.9756	0.9756	0.9756	0.9756	0.9756	0.9756	0.9756	0.9756	0.9756	0.9756	0.9756	0.9756	0.9756	0.9756	0.9756	0.9756	0.9756	0.9756	0.9756	0.9756	0.9756	0.9756	0.9756	0.9756	0.9756	0.9756	0.9756
S01063	0.8537	0.1463	0.8537	0.1463	0.8537	0.8537	0.8537	0.1463	0.8537	0.8537	0.8537	0.1463	0.8537	0.8537	0.8537	0.8537	0.8537	0.8537	0.8537	0.8537	0.8537	0.8537	0.8537	0.8537	0.8537	0.8537	0.8537	0.8537	0.8537	0.8537	0.8537	0.8537	0.1463	0.8537	0.8537	0.8537	0.8537	0.8537	0.8537	0.8537	0.1463
S01064	0.9756	0.9756	0.9756	0.9756	0.9756	0.9756	0.9756	0.9756	0.9756	0.9756	0.9756	0.9756	0.9756	0.9756	0.9756	0.9756	0.9756	0.9756	0.9756	0.9756	0.9756	0.9756	0.9756	0.9756	0.9756	0.9756	0.9756	0.9756	0.9756	0.9756	0.9756	0.9756	0.9756	0.9756	0.9756	0.9756	0.9756	0.9756	0.9756	0.9756	0.0244
S01065	0.9268	0.9268	0.9268	0.0732	0.9268	0.9268	0.9268	0.9268	0.9268	0.9268	0.9268	0.0732	0.9268	0.9268	0.9268	0.9268	0.9268	0.9268	0.9268	0.9268	0.9268	0.9268	0.9268	0.9268	0.9268	0.9268	0.9268	0.9268	0.9268	0.9268	0.9268	0.9268	0.0732	0.9268	0.9268	0.9268	0.9268	0.9268	0.9268	0.9268	0.9268
S01066	0.9756	0.9756	0.9756	0.9756	0.9756	0.9756	0.9756	0.9756	0.9756	0.9756	0.9756	0.9756	0.9756	0.9756	0.9756	0.9756	0.9756	0.9756	0.9756	0.9756	0.9756	0.9756	0.9756	0.9756	0.9756	0.9756	0.9756	0.9756	0.9756	0.9756	0.9756	0.9756	0.9756	0.9756	0.9756	0.9756	0.9756	0.9756	0.9756	0.9756	0.0244
S01067	0.9024	0.9024	0.9024	0.0976	0.9024	0.9024	0.9024	0.9024	0.9024	0.9024	0.9024	0.0976	0.9024	0.9024	0.9024	0.9024	0.9024	0.9024	0.9024	0.9024	0.9024	0.9024	0.9024	0.9024	0.9024	0.9024	0.9024	0.9024	0.9024	0.9024	0.9024	0.9024	0.0976	0.9024	0.9024	0.9024	0.9024	0.9024	0.9024	0.9024	0.0976
S01068	0.9756	0.9756	0.9756	0.9756	0.9756	0.9756	0.9756	0.9756	0.9756	0.9756	0.9756	0.9756	0.9756	0.9756	0.9756	0.9756	0.9756	0.9756	0.9756	0.9756	0.9756	0.9756	0.9756	0.9756	0.9756	0.9756	0.9756	0.9756	0.9756	0.9756	0.9756	0.9756	0.9756	0.9756	0.9756	0.9756	0.9756	0.9756	0.9756	0.9756	0.0244
S01069	0.878	0.122	0.878	0.122	0.878	0.878	0.878	0.878	0.878	0.878	0.878	0.122	0.878	0.878	0.878	0.878	0.878	0.878	0.878	0.878	0.878	0.878	0.878	0.878	0.878	0.878	0.878	0.878	0.878	0.878	0.878	0.878	0.122	0.878	0.878	0.878	0.878	0.878	0.878	0.878	0.122
S01070	0.9268	0.9268	0.9268	0.0732	0.9268	0.9268	0.9268	0.9268	0.9268	0.9268	0.9268	0.0732	0.9268	0.9268	0.9268	0.9268	0.9268	0.9268	0.9268	0.9268	0.9268	0.9268	0.9268	0.9268	0.9268	0.9268	0.9268	0.9268	0.9268	0.9268	0.9268	0.9268	0.0732	0.9268	0.9268	0.9268	0.9268	0.9268	0.9268	0.9268	0.9268
S01071	0.878	0.122	0.878	0.122	0.878	0.878	0.878	0.878	0.878	0.878	0.878	0.122	0.878	0.878	0.878	0.878	0.878	0.878	0.878	0.878	0.878	0.878	0.878	0.878	0.878	0.878	0.878	0.878	0.878	0.878	0.878	0.878	0.122	0.878	0.878	0.878	0.878	0.878	0.878	0.878	0.122
S01072	0.9268	0.0732	0.9268	0.9268	0.9268	0.9268	0.9268	0.9268	0.9268	0.9268	0.9268	0.9268	0.9268	0.9268	0.9268	0.9268	0.9268	0.9268	0.9268	0.0732	0.9268	0.9268	0.9268	0.9268	0.9268	0.9268	0.9268	0.9268	0.9268	0.0732	0.9268	0.9268	0.9268	0.9268	0.9268	0.9268	0.9268	0.9268	0.9268	0.9268	0.9268
S01073	0.9512	0.9512	0.9512	0.0488	0.9512	0.9512	0.9512	0.9512	0.9512	0.9512	0.9512	0.9512	0.9512	0.9512	0.9512	0.9512	0.9512	0.9512	0.9512	0.9512	0.9512	0.9512	0.9512	0.9512	0.9512	0.9512	0.9512	0.9512	0.9512	0.9512	0.9512	0.9512	0.0488	0.9512	0.9512	0.9512	0.9512	0.9512	0.9512	0.9512	0.9512
S01074	0.9756	0.9756	0.9756	0.9756	0.9756	0.9756	0.9756	0.9756	0.9756	0.9756	0.9756	0.9756	0.9756	0.9756	0.9756	0.9756	0.9756	0.9756	0.9756	0.9756	0.9756	0.9756	0.9756	0.9756	0.9756	0.9756	0.9756	0.9756	0.9756	0.9756	0.9756	0.9756	0.0244	0.9756	0.9756	0.9756	0.9756	0.9756	0.9756	0.9756	0.9756
S01075	0.9756	0.9756	0.9756	0.9756	0.9756	0.9756	0.9756	0.9756	0.9756	0.9756	0.9756	0.9756	0.9756	0.9756	0.9756	0.9756	0.9756	0.9756	0.9756	0.9756	0.9756	0.9756	0.9756	0.9756	0.9756	0.9756	0.9756	0.9756	0.9756	0.9756	0.9756	0.9756	0.0244	0.9756	0.9756	0.9756	0.9756	0.9756	0.9756	0.9756	0.9756
S01076	0.9268	0.0732	0.9268	0.0732	0.9268	0.9268	0.9268	0.9268	0.9268	0.9268	0.9268	0.9268	0.9268	0.9268	0.9268	0.9268	0.9268	0.9268	0.9268	0.9268	0.9268	0.9268	0.9268	0.9268	0.9268	0.9268	0.9268	0.9268	0.9268	0.9268	0.9268	0.9268	0.0732	0.9268	0.9268	0.9268	0.9268	0.9268	0.9268	0.9268	0.9268
S01077	0.8293	0.8293	0.8293	0.1707	0.8293	0.8293	0.8293	0.1707	0.8293	0.8293	0.8293	0.8293	0.8293	0.8293	0.8293	0.8293	0.1707	0.8293	0.8293	0.8293	0.8293	0.8293	0.8293	0.8293	0.8293	0.8293	0.8293	0.8293	0.8293	0.1707	0.8293	0.8293	0.1707	0.8293	0.1707	0.8293	0.8293	0.8293	0.1707	0.8293	0.8293
S01078	0.8293	0.8293	0.8293	0.1707	0.8293	0.8293	0.8293	0.1707	0.8293	0.8293	0.8293	0.8293	0.8293	0.8293	0.8293	0.8293	0.1707	0.8293	0.8293	0.8293	0.8293	0.8293	0.8293	0.8293	0.8293	0.8293	0.8293	0.8293	0.8293	0.1707	0.8293	0.8293	0.1707	0.8293	0.1707	0.8293	0.8293	0.8293	0.1707	0.8293	0.8293
S01079	0.9756	0.9756	0.9756	0.9756	0.9756	0.9756	0.9756	0.9756	0.9756	0.9756	0.9756	0.9756	0.9756	0.9756	0.9756	0.9756	0.9756	0.9756	0.9756	0.9756	0.9756	0.9756	0.9756	0.9756	0.9756	0.9756	0.9756	0.9756	0.9756	0.9756	0.9756	0.9756	0.0244	0.9756	0.9756	0.9756	0.9756	0.9756	0.9756	0.9756	0.9756
S01080	0.9756	0.9756	0.9756	0.9756	0.9756	0.9756	0.9756	0.9756	0.9756	0.9756	0.9756	0.9756	0.9756	0.9756	0.9756	0.9756	0.9756	0.9756	0.9756	0.9756	0.9756	0.9756	0.9756	0.9756	0.9756	0.9756	0.9756	0.9756	0.9756	0.9756	0.9756	0.9756	0.0244	0.9756	0.9756	0.9756	0.9756	0.9756	0.9756	0.9756	0.9756
S01081	0.9756	0.9756	0.9756	0.9756	0.9756	0.9756	0.9756	0.9756	0.9756	0.9756	0.9756	0.9756	0.9756	0.9756	0.9756	0.9756	0.9756	0.9756	0.9756	0.9756	0.9756	0.9756	0.9756	0.9756	0.9756	0.9756	0.9756	0.9756	0.9756	0.9756	0.9756	0.9756	0.0244	0.9756	0.9756	0.9756	0.9756	0.9756	0.9756	0.9756	0.9756
S01082	0.8293	0.8293	0.8293	0.8293	0.8293	0.8293	0.8293	0.1707	0.8293	0.8293	0.8293	0.1707	0.8293	0.8293	0.8293	0.8293	0.1707	0.8293	0.8293	0.8293	0.8293	0.8293	0.8293	0.8293	0.8293	0.8293	0.8293	0.8293	0.8293	0.1707	0.1707	0.8293	0.8293	0.8293	0.1707	0.8293	0.8293	0.8293	0.1707	0.8293	0.8293
S01083	0.9512	0.9512	0.9512	0.9512	0.9512	0.9512	0.9512	0.9512	0.9512	0.9512	0.9512	0.9512	0.9512	0.9512	0.9512	0.9512	0.0244	0.9512	0.9512	0.9512	0.9512	0.9512	0.9512	0.9512	0.9512	0.9512	0.9512	0.9512	0.9512	0.9512	0.9512	0.9512	0.0244	0.9512	0.9512	0.9512	0.9512	0.9512	0.9512	0.9512	0.9512
S01084	0.9512	0.9512	0.9512	0.9512	0.9512	0.9512	0.9512	0.9512	0.9512	0.9512	0.9512	0.9512	0.9512	0.9512	0.9512	0.9512	0.0244	0.9512	0.9512	0.9512	0.9512	0.9512	0.9512	0.9512	0.9512	0.9512	0.9512	0.9512	0.9512	0.9512	0.9512	0.9512	0.0244	0.9512	0.9512	0.9512	0.9512	0.9512	0.9512	0.9512	0.9512
S01085	0.9512	0.9512	0.9512	0.9512	0.9512	0.9512	0.9512	0.9512	0.9512	0.9512	0.9512	0.9512	0.9512	0.9512	0.9512	0.9512	0.0488	0.9512	0.9512	0.9512	0.9512	0.9512	0.9512	0.9512	0.9512	0.9512	0.9512	0.9512	0.9512	0.9512	0.9512	0.9512	0.0488	0.9512	0.9512	0.9512	0.9512	0.9512	0.9512	0.9512	0.9512
S01086	0.439	0.439	0.439	0.439	0.439	0.439	0.439	0.439	0.439	0.561	0.561	0.561	0.561	0.561	0.561	0.561	0.439	0.561	0.561	0.561	0.561	0.439	0.439	0.439	0.439	0.561	0.439	0.439	0.439	0.439	0.561	0.561	0.561	0.561	0.561	0.561	0.561	0.561	0.561	0.561	0.561
S01087	0.3902	0.3902	0.3902	0.3902	0.3902	0.3902	0.3902	0.3902	0.3902	0.5854	0.5854	0.5854	0.5854	0.5854	0.5854	0.5854	0.3902	0.5854	0.5854	0.5854	0.3902	0.5854	0.5854	0.5854	0.5854	0.5854	0.5854	0.5854	0.5854	0.3902	0.3902	0.5854	0.0244	0.3902	0.3902	0.5854	0.5854	0.5854	0.3902	0.5854	0.5854
S01088	0.6341	0.6341	0.6341	0.6341	0.6341	0.6341	0.6341	0.6341	0.6341	0.2439	0.2439	0.122	0.2439	0.2439	0.122	0.122	0.6341	0.6341	0.2439	0.2439	0.6341	0.6341	0.6341	0.6341	0.6341	0.6341	0.6341	0.6341	0.6341	0.6341	0.6341	0.2439	0.122	0.6341	0.6341	0.122	0.2439	0.2439	0.6341	0.2439	0.6341
S01089	0.5854	0.5854	0.5854	0.5854	0.5854	0.5854	0.5854	0.5854	0.5854	0.4146	0.4146	0.5854	0.4146	0.4146	0.5854	0.5854	0.5854	0.5854	0.4146	0.4146	0.5854	0.4146	0.4146	0.4146	0.4146	0.5854	0.4146	0.4146	0.4146	0.5854	0.5854	0.4146	0.5854	0.5854	0.5854	0.5854	0.4146	0.4146	0.5854	0.4146	0.5854
S01090	0.6341	0.6341	0.6341	0.6341	0.6341	0.6341	0.6341	0.6341	0.6341	0.3659	0.3659	0.3659	0.3659	0.3659	0.3659	0.3659	0.6341	0.6341	0.3659	0.3659	0.6341	0.6341	0.6341	0.6341	0.6341	0.6341	0.6341	0.6341	0.6341	0.6341	0.6341	0.3659	0.3659	0.6341	0.6341	0.3659	0.3659	0.3659	0.6341	0.3659	0.6341
S01091	0.7073	0.7073	0.7073	0.7073	0.7073	0.7073	0.7073	0.7073	0.7073	0.2927	0.2927	0.7073	0.7073	0.2927	0.2927	0.2927	0.7073	0.7073	0.7073	0.2927	0.7073	0.7073	0.7073	0.7073	0.7073	0.7073	0.7073	0.7073	0.7073	0.7073	0.7073	0.7073	0.2927	0.7073	0.7073	0.2927	0.2927	0.2927	0.7073	0.2927	0.2927
S01092	0.4878	0.4878	0.4878	0.4878	0.4878	0.4878	0.4878	0.4878	0.4878	0.2927	0.2927	0.4878	0.4878	0.2927	0.2927	0.2927	0.4878	0.2195	0.4878	0.2927	0.4878	0.2195	0.2195	0.2195	0.2195	0.2195	0.2195	0.2195	0.2195	0.4878	0.4878	0.4878	0.2927	0.4878	0.4878	0.2927	0.2927	0.2927	0.4878	0.2927	0.2927
S01093	0.7805	0.7805	0.7805	0.7805	0.7805	0.7805	0.7805	0.7805	0.7805	0.7805	0.7805	0.7805	0.7805	0.7805	0.7805	0.7805	0.7805	0.2195	0.7805	0.7805	0.7805	0.2195	0.2195	0.2195	0.2195	0.2195	0.2195	0.2195	0.2195	0.7805	0.7805	0.7805	0.7805	0.7805	0.7805	0.7805	0.7805	0.7805	0.7805	0.7805	0.7805
S01094	0.7073	0.7073	0.7073	0.7073	0.7073	0.7073	0.7073	0.7073	0.7073	0.7073	0.7073	0.0732	0.0732	0.7073	0.7073	0.7073	0.7073	0.2195	0.7073	0.7073	0.7073	0.2195	0.2195	0.2195	0.2195	0.2195	0.2195	0.2195	0.2195	0.7073	0.7073	0.0732	0.7073	0.7073	0.7073	0.7073	0.7073	0.7073	0.7073	0.7073	0.7073
S01095	0.7805	0.7805	0.7805	0.7805	0.7805	0.7805	0.7805	0.7805	0.7805	0.7805	0.7805	0.7805	0.7805	0.7805	0.7805	0.7805	0.7805	0.2195	0.7805	0.7805	0.7805	0.2195	0.2195	0.2195	0.2195	0.2195	0.2195	0.2195	0.2195	0.7805	0.7805	0.7805	0.7805	0.7805	0.7805	0.7805	0.7805	0.7805	0.7805	0.7805	0.7805
S01096	0.4878	0.4878	0.4878	0.4878	0.4878	0.4878	0.4878	0.4878	0.4878	0.5122	0.5122	0.4878	0.4878	0.5122	0.5122	0.5122	0.4878	0.5122	0.4878	0.5122	0.4878	0.5122	0.5122	0.5122	0.5122	0.5122	0.5122	0.5122	0.5122	0.4878	0.4878	0.4878	0.5122	0.4878	0.4878	0.5122	0.5122	0.5122	0.4878	0.5122	0.5122
S01097	0.7073	0.7073	0.7073	0.7073	0.7073	0.7073	0.7073	0.7073	0.7073	0.7073	0.7073	0.2927	0.2927	0.7073	0.7073	0.7073	0.7073	0.2927	0.7073	0.7073	0.7073	0.2927	0.2927	0.2927	0.2927	0.2927	0.2927	0.2927	0.2927	0.7073	0.7073	0.2927	0.7073	0.7073	0.7073	0.7073	0.7073	0.7073	0.7073	0.7073	0.7073
S01098	0.3415	0.1707	0.1707	0.3415	0.3415	0.3415	0.3415	0.3415	0.3415	0.4878	0.4878	0.1707	0.1707	0.4878	0.3415	0.4878	0.3415	0.4878	0.4878	0.4878	0.3415	0.4878	0.4878	0.4878	0.4878	0.4878	0.4878	0.4878	0.4878	0.3415	0.3415	0.1707	0.4878	0.3415	0.1707	0.4878	0.4878	0.4878	0.1707	0.4878	0.3415
S01099	0.9756	0.9756	0.9756	0.9756	0.9756	0.9756	0.9756	0.9756	0.9756	0.9756	0.9756	0.0244	0.9756	0.9756	0.9756	0.9756	0.9756	0.9756	0.9756	0.9756	0.9756	0.9756	0.9756	0.9756	0.9756	0.9756	0.9756	0.9756	0.9756	0.9756	0.9756	0.9756	0.9756	0.9756	0.9756	0.9756	0.9756	0.9756	0.9756	0.9756	0.9756
S01100	0.122	0.8293	0.8293	0.8293	0.8293	0.8293	0.8293	0.8293	0.8293	0.8293	0.8293	0.0244	0.8293	0.8293	0.0244	0.8293	0.8293	0.8293	0.8293	0.8293	0.8293	0.8293	0.8293	0.8293	0.8293	0.8293	0.8293	0.8293	0.8293	0.8293	0.122	0.8293	0.8293	0.8293	0.122	0.8293	0.8293	0.8293	0.122	0.122	0.8293
S01101	0.878	0.122	0.122	0.878	0.878	0.878	0.878	0.878	0.878	0.878	0.878	0.878	0.122	0.878	0.878	0.878	0.878	0.878	0.878	0.878	0.878	0.878	0.878	0.878	0.878	0.878	0.878	0.878	0.878	0.878	0.122	0.122	0.878	0.878	0.878	0.878	0.878	0.878	0.878	0.878	0.878
S01102	0.9756	0.9756	0.9756	0.9756	0.9756	0.9756	0.9756	0.9756	0.9756	0.9756	0.9756	0.9756	0.9756	0.9756	0.9756	0.9756	0.9756	0.9756	0.9756	0.9756	0.9756	0.9756	0.9756	0.9756	0.9756	0.9756	0.9756	0.9756	0.9756	0.9756	0.9756	0.9756	0.9756	0.9756	0.9756	0.9756	0.9756	0.0244	0.9756	0.9756	0.9756
S01103	0.878	0.122	0.122	0.878	0.878	0.878	0.878	0.878	0.878	0.878	0.878	0.878	0.122	0.878	0.878	0.878	0.878	0.878	0.878	0.878	0.878	0.878	0.878	0.878	0.878	0.878	0.878	0.878	0.878	0.878	0.878	0.122	0.878	0.878	0.878	0.878	0.878	0.122	0.878	0.878	0.878
S01104	0.9512	0.9512	0.9512	0.9512	0.9512	0.9512	0.9512	0.9512	0.9512	0.9512	0.9512	0.0488	0.9512	0.9512	0.0488	0.9512	0.9512	0.9512	0.9512	0.9512	0.9512	0.9512	0.9512	0.9512	0.9512	0.9512	0.9512	0.9512	0.9512	0.9512	0.9512	0.9512	0.9512	0.9512	0.9512	0.9512	0.9512	0.9512	0.9512	0.9512	0.9512
S01105	0.9756	0.9756	0.9756	0.9756	0.9756	0.9756	0.9756	0.9756	0.9756	0.9756	0.9756	0.9756	0.9756	0.9756	0.9756	0.9756	0.9756	0.9756	0.9756	0.9756	0.9756	0.9756	0.9756	0.9756	0.9756	0.9756	0.9756	0.9756	0.9756	0.9756	0.9756	0.9756	0.9756	0.9756	0.9756	0.9756	0.9756	0.0244	0.9756	0.9756	0.9756
S01106	0.4878	0.5122	0.5122	0.4878	0.4878	0.5122	0.4878	0.4878	0.5122	0.5122	0.5122	0.5122	0.4878	0.4878	0.4878	0.4878	0.5122	0.4878	0.4878	0.4878	0.5122	0.5122	0.5122	0.5122	0.5122	0.4878	0.5122	0.5122	0.5122	0.4878	0.5122	0.5122	0.4878	0.5122	0.4878	0.4878	0.4878	0.5122	0.4878	0.4878	0.5122
S01107	0.9268	0.9268	0.9268	0.9268	0.9268	0.9268	0.9268	0.9268	0.9268	0.9268	0.9268	0.9268	0.9268	0.9268	0.9268	0.0732	0.9268	0.9268	0.9268	0.9268	0.9268	0.9268	0.9268	0.9268	0.9268	0.9268	0.9268	0.9268	0.9268	0.9268	0.9268	0.9268	0.0732	0.9268	0.9268	0.0732	0.9268	0.9268	0.9268	0.9268	0.9268
S01108	0.3415	0.5854	0.5854	0.3415	0.3415	0.5854	0.3415	0.3415	0.5854	0.5854	0.5854	0.5854	0.3415	0.3415	0.3415	0.0732	0.5854	0.3415	0.5854	0.3415	0.5854	0.5854	0.5854	0.5854	0.5854	0.5854	0.5854	0.5854	0.5854	0.3415	0.5854	0.5854	0.0732	0.5854	0.5854	0.0732	0.3415	0.3415	0.5854	0.3415	0.5854
S01109	0.439	0.561	0.561	0.439	0.439	0.561	0.439	0.439	0.561	0.439	0.439	0.561	0.439	0.439	0.439	0.561	0.561	0.439	0.561	0.439	0.561	0.561	0.561	0.561	0.561	0.561	0.561	0.561	0.561	0.439	0.439	0.561	0.561	0.439	0.561	0.561	0.439	0.439	0.561	0.439	0.561
S01110	0.9756	0.9756	0.9756	0.9756	0.9756	0.9756	0.9756	0.9756	0.9756	0.9756	0.9756	0.9756	0.9756	0.9756	0.9756	0.9756	0.0244	0.9756	0.9756	0.9756	0.9756	0.9756	0.9756	0.9756	0.9756	0.9756	0.9756	0.9756	0.9756	0.9756	0.9756	0.9756	0.9756	0.9756	0.9756	0.9756	0.9756	0.9756	0.9756	0.9756	0.9756
S01111	0.561	0.439	0.439	0.561	0.561	0.439	0.439	0.561	0.439	0.561	0.561	0.439	0.561	0.561	0.561	0.561	0.561	0.561	0.439	0.561	0.561	0.439	0.439	0.439	0.439	0.439	0.439	0.439	0.439	0.561	0.561	0.439	0.561	0.439	0.561	0.561	0.561	0.561	0.561	0.561	0.439
S01112	0.6341	0.3659	0.3659	0.6341	0.6341	0.3659	0.3659	0.6341	0.3659	0.6341	0.6341	0.6341	0.6341	0.6341	0.6341	0.6341	0.6341	0.6341	0.3659	0.6341	0.6341	0.3659	0.3659	0.3659	0.3659	0.3659	0.3659	0.3659	0.3659	0.6341	0.6341	0.3659	0.6341	0.6341	0.6341	0.6341	0.6341	0.6341	0.6341	0.6341	0.6341
S01113	0.6341	0.3659	0.3659	0.6341	0.6341	0.3659	0.3659	0.6341	0.3659	0.6341	0.6341	0.6341	0.6341	0.6341	0.6341	0.6341	0.6341	0.6341	0.3659	0.6341	0.6341	0.3659	0.3659	0.3659	0.3659	0.3659	0.3659	0.3659	0.3659	0.6341	0.6341	0.3659	0.6341	0.6341	0.6341	0.6341	0.6341	0.6341	0.6341	0.6341	0.6341
S01114	0.6341	0.3659	0.3659	0.6341	0.6341	0.3659	0.3659	0.6341	0.3659	0.6341	0.6341	0.6341	0.6341	0.6341	0.6341	0.6341	0.6341	0.6341	0.3659	0.6341	0.6341	0.3659	0.3659	0.3659	0.3659	0.3659	0.3659	0.3659	0.3659	0.6341	0.6341	0.3659	0.6341	0.6341	0.6341	0.6341	0.6341	0.6341	0.6341	0.6341	0.6341
S01115	0.6341	0.3659	0.3659	0.6341	0.6341	0.3659	0.3659	0.6341	0.3659	0.6341	0.6341	0.6341	0.6341	0.6341	0.6341	0.6341	0.6341	0.6341	0.3659	0.6341	0.6341	0.3659	0.3659	0.3659	0.3659	0.3659	0.3659	0.3659	0.3659	0.6341	0.6341	0.3659	0.6341	0.6341	0.6341	0.6341	0.6341	0.6341	0.6341	0.6341	0.6341
S01116	0.561	0.439	0.439	0.561	0.561	0.439	0.439	0.561	0.439	0.561	0.561	0.561	0.561	0.561	0.561	0.561	0.561	0.561	0.439	0.561	0.561	0.439	0.439	0.439	0.439	0.439	0.439	0.439	0.439	0.561	0.439	0.439	0.561	0.561	0.439	0.561	0.561	0.561	0.439	0.561	0.561
S01117	0.8537	0.8537	0.8537	0.8537	0.8537	0.8537	0.8537	0.8537	0.8537	0.1463	0.1463	0.8537	0.8537	0.1463	0.8537	0.8537	0.8537	0.8537	0.8537	0.8537	0.1463	0.8537	0.8537	0.8537	0.8537	0.8537	0.8537	0.8537	0.8537	0.8537	0.8537	0.8537	0.1463	0.8537	0.8537	0.1463	0.8537	0.8537	0.8537	0.8537	0.8537
S01118	0.4634	0.3659	0.3659	0.4634	0.4634	0.3659	0.3659	0.4634	0.3659	0.1707	0.1707	0.4634	0.4634	0.1707	0.4634	0.1707	0.4634	0.4634	0.3659	0.4634	0.1707	0.3659	0.3659	0.3659	0.3659	0.3659	0.3659	0.3659	0.3659	0.4634	0.4634	0.3659	0.1707	0.4634	0.4634	0.1707	0.4634	0.4634	0.4634	0.4634	0.4634
S01119	0.6585	0.3415	0.3415	0.6585	0.6585	0.3415	0.3415	0.6585	0.3415	0.6585	0.6585	0.6585	0.6585	0.6585	0.6585	0.6585	0.6585	0.6585	0.3415	0.6585	0.6585	0.3415	0.3415	0.3415	0.3415	0.3415	0.3415	0.3415	0.3415	0.6585	0.6585	0.6585	0.6585	0.6585	0.6585	0.6585	0.6585	0.6585	0.6585	0.6585	0.6585
S01120	0.5366	0.5366	0.5366	0.4634	0.4634	0.5366	0.5366	0.4634	0.5366	0.4634	0.4634	0.5366	0.5366	0.4634	0.5366	0.4634	0.4634	0.4634	0.4634	0.4634	0.4634	0.5366	0.5366	0.5366	0.5366	0.4634	0.5366	0.5366	0.5366	0.4634	0.5366	0.4634	0.4634	0.4634	0.5366	0.4634	0.5366	0.5366	0.5366	0.4634	0.5366
S01121	0.8293	0.8293	0.8293	0.8293	0.8293	0.8293	0.8293	0.8293	0.8293	0.8293	0.8293	0.8293	0.8293	0.8293	0.8293	0.8293	0.8293	0.8293	0.8293	0.8293	0.8293	0.8293	0.8293	0.8293	0.8293	0.8293	0.8293	0.8293	0.8293	0.8293	0.1707	0.8293	0.8293	0.1707	0.1707	0.1707	0.8293	0.8293	0.1707	0.1707	0.1707
S01122	0.8293	0.8293	0.8293	0.8293	0.8293	0.8293	0.8293	0.8293	0.8293	0.8293	0.8293	0.8293	0.8293	0.8293	0.8293	0.8293	0.8293	0.8293	0.8293	0.8293	0.8293	0.8293	0.8293	0.8293	0.8293	0.8293	0.8293	0.8293	0.8293	0.8293	0.1707	0.8293	0.8293	0.1707	0.1707	0.1707	0.8293	0.8293	0.1707	0.1707	0.1707
S01123	0.8049	0.8049	0.8049	0.8049	0.8049	0.8049	0.8049	0.8049	0.8049	0.8049	0.8049	0.8049	0.8049	0.8049	0.8049	0.8049	0.8049	0.8049	0.8049	0.8049	0.8049	0.8049	0.8049	0.8049	0.8049	0.8049	0.8049	0.8049	0.8049	0.8049	0.1951	0.8049	0.8049	0.1951	0.1951	0.1951	0.8049	0.1951	0.1951	0.1951	0.1951
S01124	0.9024	0.9024	0.9024	0.9024	0.9024	0.9024	0.9024	0.9024	0.9024	0.9024	0.9024	0.9024	0.0976	0.9024	0.0976	0.9024	0.9024	0.9024	0.9024	0.9024	0.9024	0.9024	0.9024	0.9024	0.9024	0.9024	0.9024	0.9024	0.9024	0.9024	0.9024	0.9024	0.9024	0.9024	0.9024	0.9024	0.0976	0.9024	0.9024	0.9024	0.0976
S01125	0.878	0.878	0.878	0.878	0.878	0.878	0.878	0.878	0.878	0.878	0.878	0.878	0.0976	0.878	0.0976	0.878	0.878	0.878	0.878	0.878	0.878	0.878	0.0244	0.878	0.878	0.878	0.878	0.878	0.878	0.878	0.878	0.878	0.878	0.878	0.878	0.878	0.0976	0.878	0.878	0.878	0.0976
S01126	0.9268	0.9268	0.9268	0.9268	0.9268	0.9268	0.9268	0.9268	0.9268	0.9268	0.9268	0.9268	0.9268	0.9268	0.9268	0.9268	0.9268	0.9268	0.9268	0.9268	0.9268	0.9268	0.9268	0.9268	0.9268	0.9268	0.9268	0.9268	0.9268	0.9268	0.0732	0.9268	0.9268	0.9268	0.0732	0.9268	0.9268	0.9268	0.0732	0.9268	0.9268
S01127	0.0488	0.9512	0.9512	0.9512	0.9512	0.9512	0.9512	0.9512	0.9512	0.9512	0.9512	0.9512	0.9512	0.9512	0.9512	0.9512	0.9512	0.9512	0.9512	0.9512	0.9512	0.9512	0.9512	0.9512	0.9512	0.9512	0.9512	0.9512	0.9512	0.9512	0.0488	0.9512	0.9512	0.9512	0.9512	0.9512	0.9512	0.9512	0.9512	0.9512	0.9512
S01128	0.0244	0.9756	0.9756	0.9756	0.9756	0.9756	0.9756	0.9756	0.9756	0.9756	0.9756	0.9756	0.9756	0.9756	0.9756	0.9756	0.9756	0.9756	0.9756	0.9756	0.9756	0.9756	0.9756	0.9756	0.9756	0.9756	0.9756	0.9756	0.9756	0.9756	0.9756	0.9756	0.9756	0.9756	0.9756	0.9756	0.9756	0.9756	0.9756	0.9756	0.9756
S01129	0.0976	0.9024	0.9024	0.9024	0.9024	0.9024	0.9024	0.9024	0.9024	0.9024	0.9024	0.9024	0.9024	0.9024	0.9024	0.9024	0.9024	0.9024	0.9024	0.9024	0.9024	0.9024	0.9024	0.9024	0.9024	0.9024	0.9024	0.9024	0.9024	0.9024	0.9024	0.9024	0.9024	0.0976	0.0976	0.9024	0.9024	0.9024	0.0976	0.9024	0.9024
S01130	0.9268	0.9268	0.9268	0.9268	0.9268	0.9268	0.9268	0.9268	0.9268	0.9268	0.9268	0.9268	0.9268	0.9268	0.9268	0.9268	0.9268	0.9268	0.9268	0.9268	0.9268	0.9268	0.9268	0.9268	0.9268	0.9268	0.9268	0.9268	0.9268	0.9268	0.0732	0.9268	0.9268	0.9268	0.0732	0.9268	0.9268	0.9268	0.9268	0.9268	0.0732
S01131	0.9268	0.9268	0.9268	0.9268	0.9268	0.9268	0.9268	0.9268	0.9268	0.9268	0.9268	0.9268	0.9268	0.9268	0.9268	0.9268	0.9268	0.9268	0.9268	0.9268	0.9268	0.9268	0.9268	0.9268	0.9268	0.9268	0.9268	0.9268	0.9268	0.9268	0.0732	0.9268	0.9268	0.9268	0.0732	0.9268	0.9268	0.9268	0.9268	0.9268	0.0732
S01132	0.9756	0.9756	0.9756	0.9756	0.9756	0.9756	0.9756	0.9756	0.9756	0.9756	0.9756	0.9756	0.9756	0.9756	0.9756	0.9756	0.9756	0.9756	0.9756	0.9756	0.9756	0.9756	0.9756	0.9756	0.9756	0.9756	0.9756	0.9756	0.9756	0.9756	0.9756	0.9756	0.9756	0.9756	0.9756	0.9756	0.9756	0.9756	0.9756	0.9756	0.0244
S01133	0.9512	0.9512	0.9512	0.9512	0.9512	0.9512	0.9512	0.9512	0.9512	0.0488	0.0488	0.9512	0.9512	0.9512	0.9512	0.9512	0.9512	0.9512	0.9512	0.9512	0.9512	0.9512	0.9512	0.9512	0.9512	0.9512	0.9512	0.9512	0.9512	0.9512	0.9512	0.9512	0.9512	0.9512	0.9512	0.9512	0.9512	0.9512	0.9512	0.9512	0.9512
S01134	0.4146	0.4146	0.4146	0.4146	0.4146	0.4146	0.4146	0.4146	0.4146	0.1463	0.1463	0.1463	0.4146	0.4146	0.4146	0.3902	0.3902	0.1463	0.3902	0.1463	0.3902	0.3902	0.3902	0.4146	0.3902	0.3902	0.3902	0.3902	0.3902	0.4146	0.0488	0.4146	0.3902	0.3902	0.3902	0.1463	0.4146	0.0488	0.4146	0.3902	0.3902
S01135	0.9268	0.9268	0.9268	0.9268	0.9268	0.9268	0.9268	0.9268	0.9268	0.9268	0.9268	0.9268	0.9268	0.9268	0.9268	0.9268	0.9268	0.9268	0.9268	0.9268	0.9268	0.9268	0.9268	0.9268	0.9268	0.9268	0.9268	0.9268	0.9268	0.9268	0.0732	0.9268	0.9268	0.9268	0.9268	0.9268	0.9268	0.0732	0.9268	0.9268	0.0732
S01136	0.878	0.878	0.878	0.878	0.878	0.878	0.878	0.878	0.878	0.0488	0.0488	0.878	0.878	0.878	0.878	0.878	0.878	0.878	0.878	0.878	0.878	0.878	0.878	0.878	0.878	0.878	0.878	0.878	0.878	0.878	0.0488	0.878	0.878	0.878	0.878	0.878	0.0244	0.0488	0.878	0.878	0.878
S01137	0.3902	0.3902	0.3902	0.3902	0.3902	0.3902	0.3902	0.3902	0.3902	0.6098	0.6098	0.6098	0.3902	0.3902	0.3902	0.6098	0.6098	0.6098	0.6098	0.6098	0.6098	0.6098	0.6098	0.6098	0.6098	0.6098	0.6098	0.6098	0.6098	0.3902	0.6098	0.3902	0.6098	0.6098	0.6098	0.6098	0.6098	0.6098	0.3902	0.6098	0.3902
S01138	0.6098	0.6098	0.6098	0.6098	0.6098	0.6098	0.6098	0.6098	0.6098	0.3902	0.3902	0.6098	0.6098	0.6098	0.6098	0.6098	0.6098	0.3902	0.3902	0.3902	0.6098	0.3902	0.3902	0.3902	0.3902	0.3902	0.3902	0.3902	0.3902	0.6098	0.6098	0.6098	0.3902	0.6098	0.6098	0.3902	0.6098	0.6098	0.6098	0.6098	0.3902
S01139	0.7561	0.7561	0.7561	0.7561	0.7561	0.7561	0.7561	0.7561	0.7561	0.7561	0.7561	0.2439	0.7561	0.7561	0.7561	0.2439	0.2439	0.2439	0.7561	0.2439	0.7561	0.7561	0.7561	0.7561	0.7561	0.7561	0.7561	0.2439	0.7561	0.7561	0.7561	0.7561	0.2439	0.2439	0.7561	0.2439	0.7561	0.2439	0.7561	0.7561	0.7561
S01140	0.8293	0.8293	0.8293	0.8293	0.8293	0.8293	0.8293	0.8293	0.8293	0.8293	0.8293	0.8293	0.8293	0.8293	0.8293	0.1707	0.1707	0.8293	0.8293	0.1707	0.8293	0.8293	0.8293	0.8293	0.8293	0.8293	0.8293	0.1707	0.8293	0.8293	0.8293	0.8293	0.1707	0.8293	0.8293	0.1707	0.8293	0.1707	0.8293	0.8293	0.8293
S01141	0.9268	0.9268	0.9268	0.9268	0.9268	0.9268	0.9268	0.9268	0.9268	0.9268	0.9268	0.9268	0.9268	0.9268	0.9268	0.9268	0.9268	0.9268	0.9268	0.9268	0.9268	0.9268	0.9268	0.9268	0.9268	0.9268	0.9268	0.9268	0.9268	0.9268	0.9268	0.9268	0.9268	0.9268	0.0732	0.9268	0.9268	0.9268	0.9268	0.0732	0.0732
S01142	0.9268	0.9268	0.9268	0.9268	0.9268	0.9268	0.9268	0.9268	0.9268	0.9268	0.9268	0.9268	0.9268	0.9268	0.9268	0.9268	0.9268	0.9268	0.9268	0.9268	0.9268	0.9268	0.9268	0.9268	0.9268	0.9268	0.9268	0.9268	0.9268	0.9268	0.9268	0.9268	0.9268	0.9268	0.0732	0.9268	0.9268	0.9268	0.9268	0.0732	0.0732
S01143	0.9756	0.9756	0.9756	0.9756	0.9756	0.9756	0.9756	0.9756	0.9756	0.9756	0.9756	0.9756	0.9756	0.9756	0.9756	0.9756	0.9756	0.9756	0.9756	0.9756	0.9756	0.9756	0.9756	0.9756	0.9756	0.9756	0.9756	0.9756	0.9756	0.9756	0.9756	0.9756	0.9756	0.9756	0.9756	0.9756	0.9756	0.9756	0.9756	0.9756	0.0244
S01144	0.5366	0.5366	0.5366	0.5366	0.5366	0.5366	0.5366	0.5366	0.5366	0.5366	0.5366	0.4634	0.5366	0.4634	0.4634	0.5366	0.4634	0.4634	0.4634	0.4634	0.4634	0.4634	0.4634	0.4634	0.4634	0.4634	0.4634	0.4634	0.4634	0.5366	0.4634	0.5366	0.4634	0.5366	0.5366	0.4634	0.5366	0.5366	0.5366	0.5366	0.5366
S01145	0.5366	0.5366	0.5366	0.5366	0.5366	0.5366	0.5366	0.5366	0.5366	0.5366	0.5366	0.4634	0.5366	0.4634	0.4634	0.5366	0.4634	0.4634	0.4634	0.4634	0.4634	0.4634	0.4634	0.4634	0.4634	0.4634	0.4634	0.4634	0.4634	0.5366	0.4634	0.5366	0.4634	0.5366	0.5366	0.4634	0.5366	0.5366	0.5366	0.5366	0.5366
S01146	0.5366	0.5366	0.5366	0.5366	0.5366	0.5366	0.5366	0.5366	0.5366	0.5366	0.5366	0.4634	0.5366	0.4634	0.4634	0.5366	0.4634	0.4634	0.4634	0.4634	0.4634	0.4634	0.4634	0.4634	0.4634	0.4634	0.4634	0.4634	0.4634	0.5366	0.4634	0.5366	0.4634	0.5366	0.5366	0.4634	0.5366	0.5366	0.5366	0.5366	0.5366
S01147	0.5854	0.5854	0.5854	0.5854	0.5854	0.5854	0.5854	0.5854	0.5854	0.5854	0.5854	0.5854	0.5854	0.4146	0.4146	0.5854	0.4146	0.4146	0.4146	0.4146	0.5854	0.4146	0.4146	0.4146	0.4146	0.4146	0.4146	0.4146	0.4146	0.5854	0.4146	0.5854	0.4146	0.5854	0.5854	0.4146	0.5854	0.5854	0.5854	0.5854	0.5854
S01148	0.122	0.8293	0.8293	0.8293	0.8293	0.8293	0.8293	0.8293	0.8293	0.8293	0.8293	0.8293	0.8293	0.8293	0.8293	0.8293	0.8293	0.122	0.8293	0.8293	0.8293	0.8293	0.8293	0.8293	0.8293	0.8293	0.8293	0.8293	0.8293	0.8293	0.0244	0.8293	0.8293	0.8293	0.122	0.122	0.8293	0.8293	0.8293	0.122	0.0244
S01149	0.5366	0.5366	0.5366	0.5366	0.5366	0.5366	0.5366	0.5366	0.5366	0.5366	0.5366	0.4634	0.5366	0.4634	0.4634	0.5366	0.4634	0.4634	0.4634	0.4634	0.4634	0.4634	0.4634	0.4634	0.4634	0.4634	0.4634	0.4634	0.4634	0.5366	0.4634	0.5366	0.4634	0.5366	0.5366	0.4634	0.5366	0.5366	0.5366	0.5366	0.5366
S01150	0.5854	0.5854	0.5854	0.5854	0.5854	0.5854	0.5854	0.5854	0.5854	0.5854	0.5854	0.5854	0.5854	0.4146	0.4146	0.5854	0.4146	0.4146	0.4146	0.4146	0.5854	0.4146	0.4146	0.4146	0.4146	0.4146	0.4146	0.4146	0.4146	0.5854	0.4146	0.5854	0.4146	0.5854	0.5854	0.4146	0.5854	0.5854	0.5854	0.5854	0.5854
S01151	0.7073	0.2927	0.2927	0.7073	0.7073	0.2927	0.2927	0.7073	0.2927	0.7073	0.7073	0.7073	0.2927	0.7073	0.7073	0.7073	0.7073	0.7073	0.7073	0.7073	0.7073	0.7073	0.7073	0.7073	0.7073	0.7073	0.7073	0.7073	0.7073	0.2927	0.7073	0.2927	0.7073	0.2927	0.2927	0.7073	0.7073	0.7073	0.7073	0.2927	0.2927
S01152	0.6829	0.3171	0.3171	0.6829	0.6829	0.3171	0.3171	0.6829	0.3171	0.6829	0.6829	0.3171	0.3171	0.6829	0.6829	0.6829	0.6829	0.6829	0.6829	0.6829	0.3171	0.6829	0.6829	0.6829	0.6829	0.6829	0.6829	0.6829	0.6829	0.3171	0.6829	0.3171	0.6829	0.3171	0.3171	0.6829	0.6829	0.6829	0.6829	0.3171	0.6829
S01153	0.4634	0.4634	0.4634	0.4634	0.4634	0.4634	0.4634	0.4634	0.4634	0.5366	0.5366	0.5366	0.4634	0.5366	0.5366	0.4634	0.5366	0.5366	0.5366	0.5366	0.5366	0.5366	0.5366	0.5366	0.5366	0.5366	0.5366	0.5366	0.5366	0.4634	0.5366	0.4634	0.5366	0.4634	0.5366	0.5366	0.4634	0.4634	0.4634	0.4634	0.4634
S01154	0.5854	0.5854	0.5854	0.5854	0.5854	0.5854	0.5854	0.5854	0.5854	0.5854	0.5854	0.5854	0.5854	0.4146	0.4146	0.5854	0.4146	0.4146	0.4146	0.4146	0.5854	0.4146	0.4146	0.4146	0.4146	0.4146	0.4146	0.4146	0.4146	0.5854	0.4146	0.5854	0.4146	0.5854	0.5854	0.4146	0.5854	0.5854	0.5854	0.5854	0.5854
S01155	0.4634	0.4634	0.4634	0.4634	0.4634	0.4634	0.4634	0.4634	0.4634	0.5366	0.5366	0.5366	0.4634	0.5366	0.5366	0.4634	0.5366	0.5366	0.5366	0.5366	0.5366	0.5366	0.5366	0.5366	0.5366	0.5366	0.5366	0.5366	0.5366	0.4634	0.5366	0.4634	0.5366	0.4634	0.5366	0.5366	0.4634	0.4634	0.4634	0.4634	0.4634
S01156	0.439	0.439	0.439	0.439	0.439	0.439	0.439	0.439	0.439	0.561	0.561	0.561	0.439	0.561	0.561	0.439	0.561	0.561	0.561	0.561	0.561	0.561	0.561	0.561	0.561	0.561	0.561	0.561	0.561	0.439	0.561	0.439	0.561	0.439	0.561	0.561	0.439	0.439	0.439	0.561	0.439
S01157	0.5854	0.5854	0.5854	0.5854	0.5854	0.5854	0.5854	0.5854	0.5854	0.5854	0.5854	0.5854	0.5854	0.4146	0.4146	0.5854	0.4146	0.4146	0.4146	0.4146	0.5854	0.4146	0.4146	0.4146	0.4146	0.4146	0.4146	0.4146	0.4146	0.5854	0.4146	0.5854	0.4146	0.5854	0.5854	0.4146	0.5854	0.5854	0.5854	0.5854	0.5854
S01158	0.5366	0.5366	0.5366	0.5366	0.5366	0.5366	0.5366	0.5366	0.5366	0.5366	0.5366	0.4634	0.5366	0.4634	0.4634	0.5366	0.4634	0.4634	0.4634	0.4634	0.4634	0.4634	0.4634	0.4634	0.4634	0.4634	0.4634	0.4634	0.4634	0.5366	0.4634	0.5366	0.4634	0.5366	0.5366	0.4634	0.5366	0.5366	0.5366	0.5366	0.5366
S01159	0.5366	0.5366	0.5366	0.5366	0.5366	0.5366	0.5366	0.5366	0.5366	0.4634	0.4634	0.5366	0.5366	0.4634	0.4634	0.5366	0.4634	0.5366	0.4634	0.4634	0.5366	0.4634	0.4634	0.4634	0.4634	0.4634	0.4634	0.4634	0.4634	0.5366	0.4634	0.5366	0.4634	0.5366	0.4634	0.4634	0.5366	0.5366	0.5366	0.5366	0.5366
S01160	0.3902	0.3902	0.3902	0.3902	0.3902	0.3902	0.3902	0.3902	0.3902	0.6098	0.6098	0.6098	0.3902	0.6098	0.6098	0.3902	0.6098	0.6098	0.6098	0.6098	0.6098	0.6098	0.6098	0.6098	0.6098	0.6098	0.6098	0.6098	0.6098	0.3902	0.6098	0.3902	0.6098	0.3902	0.6098	0.6098	0.6098	0.6098	0.3902	0.3902	0.6098
S01161	0.439	0.439	0.439	0.439	0.439	0.439	0.439	0.439	0.439	0.561	0.561	0.561	0.439	0.561	0.561	0.439	0.561	0.561	0.561	0.561	0.561	0.561	0.561	0.561	0.561	0.561	0.561	0.561	0.561	0.439	0.561	0.439	0.561	0.439	0.439	0.561	0.561	0.561	0.439	0.439	0.439
S01162	0.4146	0.4146	0.4146	0.4146	0.4146	0.4146	0.4146	0.4146	0.4146	0.5854	0.5854	0.5854	0.4146	0.5854	0.5854	0.5854	0.5854	0.5854	0.5854	0.5854	0.5854	0.5854	0.5854	0.5854	0.5854	0.5854	0.5854	0.5854	0.5854	0.4146	0.5854	0.4146	0.5854	0.4146	0.4146	0.5854	0.5854	0.5854	0.4146	0.4146	0.4146
S01163	0.9756	0.9756	0.9756	0.9756	0.9756	0.9756	0.9756	0.9756	0.9756	0.9756	0.9756	0.9756	0.9756	0.9756	0.9756	0.9756	0.9756	0.9756	0.9756	0.9756	0.9756	0.9756	0.9756	0.9756	0.9756	0.9756	0.9756	0.9756	0.9756	0.9756	0.9756	0.9756	0.9756	0.9756	0.0244	0.9756	0.9756	0.9756	0.9756	0.9756	0.9756
S01164	0.4146	0.4146	0.4146	0.4146	0.4146	0.4146	0.4146	0.4146	0.4146	0.5854	0.5854	0.5854	0.4146	0.5854	0.4146	0.4146	0.5854	0.5854	0.5854	0.5854	0.5854	0.5854	0.5854	0.5854	0.5854	0.5854	0.5854	0.5854	0.5854	0.4146	0.5854	0.4146	0.5854	0.4146	0.5854	0.5854	0.5854	0.5854	0.4146	0.4146	0.5854
S01165	0.4146	0.4146	0.4146	0.4146	0.4146	0.4146	0.4146	0.4146	0.4146	0.5854	0.5854	0.5854	0.4146	0.5854	0.4146	0.4146	0.5854	0.5854	0.5854	0.5854	0.5854	0.5854	0.5854	0.5854	0.5854	0.5854	0.5854	0.5854	0.5854	0.4146	0.5854	0.4146	0.5854	0.4146	0.5854	0.5854	0.5854	0.5854	0.4146	0.4146	0.5854
S01166	0.4146	0.4146	0.4146	0.4146	0.4146	0.4146	0.4146	0.4146	0.4146	0.5854	0.5854	0.5854	0.4146	0.5854	0.4146	0.4146	0.5854	0.5854	0.5854	0.5854	0.5854	0.5854	0.5854	0.5854	0.5854	0.5854	0.5854	0.5854	0.5854	0.4146	0.5854	0.4146	0.5854	0.4146	0.5854	0.5854	0.5854	0.5854	0.4146	0.4146	0.5854
S01167	0.3659	0.3659	0.3659	0.3659	0.3659	0.3659	0.3659	0.3659	0.3659	0.6341	0.6341	0.6341	0.6341	0.6341	0.6341	0.3659	0.6341	0.6341	0.6341	0.6341	0.6341	0.6341	0.6341	0.6341	0.6341	0.6341	0.6341	0.6341	0.6341	0.3659	0.6341	0.3659	0.6341	0.3659	0.6341	0.6341	0.6341	0.6341	0.3659	0.3659	0.6341
S01168	0.9268	0.9268	0.9268	0.9268	0.9268	0.9268	0.9268	0.9268	0.9268	0.9268	0.9268	0.9268	0.0244	0.9268	0.0244	0.9268	0.9268	0.9268	0.9268	0.9268	0.9268	0.9268	0.9268	0.9268	0.9268	0.9268	0.9268	0.9268	0.9268	0.9268	0.9268	0.9268	0.9268	0.9268	0.9268	0.9268	0.9268	0.9268	0.9268	0.9268	0.0244
S01169	0.9512	0.9512	0.9512	0.9512	0.9512	0.9512	0.9512	0.9512	0.9512	0.9512	0.9512	0.9512	0.0488	0.9512	0.0488	0.9512	0.9512	0.9512	0.9512	0.9512	0.9512	0.9512	0.9512	0.9512	0.9512	0.9512	0.9512	0.9512	0.9512	0.9512	0.9512	0.9512	0.9512	0.9512	0.9512	0.9512	0.9512	0.9512	0.9512	0.9512	0.9512
S01170	0.9268	0.9268	0.9268	0.9268	0.9268	0.9268	0.9268	0.9268	0.9268	0.9268	0.9268	0.9268	0.0732	0.9268	0.0732	0.9268	0.9268	0.9268	0.9268	0.9268	0.9268	0.9268	0.9268	0.9268	0.9268	0.9268	0.9268	0.9268	0.9268	0.9268	0.9268	0.9268	0.9268	0.9268	0.9268	0.9268	0.9268	0.9268	0.9268	0.9268	0.0732
S01171	0.9268	0.9268	0.9268	0.9268	0.9268	0.9268	0.9268	0.9268	0.9268	0.9268	0.9268	0.9268	0.0732	0.9268	0.0732	0.9268	0.9268	0.9268	0.9268	0.9268	0.9268	0.9268	0.9268	0.9268	0.9268	0.9268	0.9268	0.9268	0.9268	0.9268	0.9268	0.9268	0.9268	0.9268	0.9268	0.9268	0.9268	0.9268	0.9268	0.9268	0.0732
S01172	0.9268	0.9268	0.9268	0.9268	0.9268	0.9268	0.9268	0.9268	0.9268	0.9268	0.9268	0.9268	0.0488	0.9268	0.0488	0.9268	0.9268	0.9268	0.9268	0.9268	0.9268	0.9268	0.9268	0.9268	0.9268	0.9268	0.9268	0.9268	0.9268	0.9268	0.9268	0.9268	0.9268	0.9268	0.9268	0.9268	0.9268	0.9268	0.9268	0.9268	0.0244
S01173	0.9512	0.9512	0.9512	0.9512	0.9512	0.9512	0.9512	0.9512	0.9512	0.9512	0.9512	0.9512	0.0488	0.9512	0.0488	0.9512	0.9512	0.9512	0.9512	0.9512	0.9512	0.9512	0.9512	0.9512	0.9512	0.9512	0.9512	0.9512	0.9512	0.9512	0.9512	0.9512	0.9512	0.9512	0.9512	0.9512	0.9512	0.9512	0.9512	0.9512	0.9512
S01174	0.9268	0.9268	0.9268	0.9268	0.9268	0.9268	0.9268	0.9268	0.9268	0.9268	0.9268	0.9268	0.0732	0.9268	0.0732	0.9268	0.9268	0.9268	0.9268	0.9268	0.9268	0.9268	0.9268	0.9268	0.9268	0.9268	0.9268	0.9268	0.9268	0.9268	0.9268	0.9268	0.9268	0.9268	0.9268	0.9268	0.9268	0.9268	0.9268	0.9268	0.0732
S01175	0.9756	0.9756	0.9756	0.9756	0.9756	0.9756	0.9756	0.9756	0.9756	0.9756	0.9756	0.9756	0.9756	0.9756	0.0244	0.9756	0.9756	0.9756	0.9756	0.9756	0.9756	0.9756	0.9756	0.9756	0.9756	0.9756	0.9756	0.9756	0.9756	0.9756	0.9756	0.9756	0.9756	0.9756	0.9756	0.9756	0.9756	0.9756	0.9756	0.9756	0.9756
S01176	0.9756	0.9756	0.9756	0.9756	0.9756	0.9756	0.9756	0.9756	0.9756	0.9756	0.9756	0.9756	0.9756	0.9756	0.9756	0.9756	0.9756	0.9756	0.9756	0.9756	0.9756	0.9756	0.9756	0.9756	0.9756	0.9756	0.9756	0.9756	0.9756	0.9756	0.9756	0.9756	0.9756	0.9756	0.0244	0.9756	0.9756	0.9756	0.9756	0.9756	0.9756
S01177	0.9756	0.9756	0.9756	0.9756	0.9756	0.9756	0.9756	0.9756	0.9756	0.9756	0.9756	0.9756	0.9756	0.9756	0.9756	0.9756	0.9756	0.9756	0.9756	0.9756	0.9756	0.9756	0.9756	0.9756	0.9756	0.9756	0.9756	0.9756	0.9756	0.9756	0.9756	0.9756	0.9756	0.9756	0.9756	0.9756	0.9756	0.9756	0.9756	0.9756	0.0244
S01178	0.9512	0.9512	0.9512	0.9512	0.9512	0.9512	0.9512	0.9512	0.9512	0.9512	0.9512	0.9512	0.0488	0.9512	0.0488	0.9512	0.9512	0.9512	0.9512	0.9512	0.9512	0.9512	0.9512	0.9512	0.9512	0.9512	0.9512	0.9512	0.9512	0.9512	0.9512	0.9512	0.9512	0.9512	0.9512	0.9512	0.9512	0.9512	0.9512	0.9512	0.9512
S01179	0.3902	0.3902	0.3902	0.3902	0.3902	0.5854	0.3902	0.3902	0.3902	0.0244	0.5854	0.5854	0.5854	0.5854	0.5854	0.3902	0.3902	0.3902	0.5854	0.5854	0.5854	0.5854	0.5854	0.5854	0.5854	0.5854	0.5854	0.5854	0.5854	0.3902	0.5854	0.3902	0.5854	0.5854	0.3902	0.5854	0.5854	0.5854	0.3902	0.3902	0.5854
S01180	0.9512	0.9512	0.9512	0.9512	0.9512	0.9512	0.9512	0.9512	0.9512	0.9512	0.9512	0.9512	0.9512	0.9512	0.9512	0.9512	0.0488	0.0488	0.9512	0.9512	0.9512	0.9512	0.9512	0.9512	0.9512	0.9512	0.9512	0.9512	0.9512	0.9512	0.9512	0.9512	0.9512	0.9512	0.9512	0.9512	0.9512	0.9512	0.9512	0.9512	0.9512
S01181	0.439	0.439	0.439	0.439	0.439	0.561	0.439	0.439	0.439	0.561	0.561	0.561	0.561	0.439	0.561	0.439	0.439	0.439	0.561	0.561	0.561	0.561	0.561	0.561	0.561	0.561	0.561	0.561	0.561	0.439	0.561	0.439	0.561	0.439	0.439	0.561	0.561	0.561	0.439	0.439	0.561
S01182	0.2683	0.7317	0.7317	0.2683	0.2683	0.7317	0.7317	0.2683	0.7317	0.7317	0.7317	0.7317	0.7317	0.7317	0.7317	0.2683	0.2683	0.2683	0.7317	0.7317	0.7317	0.7317	0.7317	0.7317	0.7317	0.7317	0.7317	0.7317	0.7317	0.2683	0.7317	0.2683	0.7317	0.7317	0.2683	0.7317	0.7317	0.7317	0.7317	0.2683	0.7317
S01183	0.2683	0.7317	0.7317	0.2683	0.2683	0.7317	0.7317	0.2683	0.7317	0.7317	0.7317	0.7317	0.7317	0.7317	0.7317	0.2683	0.2683	0.2683	0.7317	0.7317	0.7317	0.7317	0.7317	0.7317	0.7317	0.7317	0.7317	0.7317	0.7317	0.2683	0.7317	0.2683	0.7317	0.7317	0.2683	0.7317	0.7317	0.7317	0.7317	0.2683	0.7317
S01184	0.2683	0.7317	0.7317	0.2683	0.2683	0.7317	0.7317	0.2683	0.7317	0.7317	0.7317	0.7317	0.7317	0.7317	0.7317	0.2683	0.2683	0.2683	0.7317	0.7317	0.7317	0.7317	0.7317	0.7317	0.7317	0.7317	0.7317	0.7317	0.7317	0.2683	0.7317	0.2683	0.7317	0.7317	0.2683	0.7317	0.7317	0.7317	0.7317	0.2683	0.7317
S01185	0.4634	0.4634	0.4634	0.4634	0.4634	0.5366	0.4634	0.4634	0.4634	0.5366	0.5366	0.5366	0.5366	0.4634	0.5366	0.4634	0.4634	0.4634	0.5366	0.5366	0.5366	0.5366	0.5366	0.5366	0.5366	0.5366	0.5366	0.5366	0.5366	0.4634	0.5366	0.4634	0.5366	0.4634	0.4634	0.5366	0.5366	0.5366	0.4634	0.4634	0.4634
S01186	0.3415	0.3415	0.3415	0.3415	0.3415	0.6585	0.3415	0.3415	0.3415	0.6585	0.6585	0.6585	0.6585	0.6585	0.6585	0.3415	0.6585	0.6585	0.6585	0.6585	0.6585	0.6585	0.6585	0.6585	0.6585	0.6585	0.6585	0.6585	0.6585	0.3415	0.6585	0.3415	0.6585	0.6585	0.3415	0.6585	0.6585	0.6585	0.3415	0.3415	0.6585
S01187	0.2683	0.7317	0.7317	0.2683	0.2683	0.7317	0.7317	0.2683	0.7317	0.7317	0.7317	0.7317	0.7317	0.7317	0.7317	0.2683	0.2683	0.2683	0.7317	0.7317	0.7317	0.7317	0.7317	0.7317	0.7317	0.7317	0.7317	0.7317	0.7317	0.2683	0.7317	0.2683	0.7317	0.7317	0.2683	0.7317	0.7317	0.7317	0.7317	0.2683	0.7317
S01188	0.9756	0.9756	0.9756	0.9756	0.9756	0.9756	0.9756	0.9756	0.9756	0.9756	0.9756	0.9756	0.9756	0.9756	0.9756	0.9756	0.9756	0.9756	0.9756	0.9756	0.9756	0.9756	0.9756	0.9756	0.9756	0.9756	0.9756	0.9756	0.9756	0.9756	0.9756	0.9756	0.9756	0.9756	0.0244	0.9756	0.9756	0.9756	0.9756	0.9756	0.9756
S01189	0.9268	0.9268	0.9268	0.9268	0.9268	0.9268	0.9268	0.9268	0.9268	0.9268	0.9268	0.9268	0.9268	0.9268	0.9268	0.9268	0.0488	0.0488	0.9268	0.9268	0.9268	0.9268	0.9268	0.9268	0.9268	0.9268	0.9268	0.9268	0.9268	0.9268	0.9268	0.9268	0.9268	0.9268	0.0244	0.9268	0.9268	0.9268	0.9268	0.9268	0.9268
S01190	0.9512	0.9512	0.9512	0.9512	0.9512	0.9512	0.9512	0.9512	0.9512	0.9512	0.9512	0.9512	0.9512	0.9512	0.9512	0.9512	0.0488	0.0488	0.9512	0.9512	0.9512	0.9512	0.9512	0.9512	0.9512	0.9512	0.9512	0.9512	0.9512	0.9512	0.9512	0.9512	0.9512	0.9512	0.9512	0.9512	0.9512	0.9512	0.9512	0.9512	0.9512
S01191	0.8537	0.8537	0.8537	0.8537	0.8537	0.8537	0.8537	0.8537	0.8537	0.1463	0.8537	0.8537	0.8537	0.1463	0.8537	0.8537	0.8537	0.8537	0.8537	0.8537	0.8537	0.8537	0.8537	0.8537	0.8537	0.8537	0.8537	0.8537	0.8537	0.8537	0.8537	0.8537	0.8537	0.1463	0.1463	0.8537	0.1463	0.1463	0.8537	0.8537	0.8537
S01192	0.9024	0.9024	0.9024	0.9024	0.9024	0.9024	0.9024	0.9024	0.9024	0.9024	0.9024	0.9024	0.9024	0.0976	0.9024	0.9024	0.9024	0.9024	0.9024	0.9024	0.9024	0.9024	0.9024	0.9024	0.9024	0.9024	0.9024	0.9024	0.9024	0.9024	0.9024	0.9024	0.9024	0.0976	0.9024	0.9024	0.0976	0.0976	0.9024	0.9024	0.9024
S01193	0.9024	0.9024	0.9024	0.9024	0.9024	0.9024	0.9024	0.9024	0.9024	0.9024	0.9024	0.9024	0.9024	0.0976	0.9024	0.9024	0.9024	0.9024	0.9024	0.9024	0.9024	0.9024	0.9024	0.9024	0.9024	0.9024	0.9024	0.9024	0.9024	0.9024	0.9024	0.9024	0.9024	0.0976	0.9024	0.9024	0.0976	0.0976	0.9024	0.9024	0.9024
S01194	0.9756	0.9756	0.9756	0.9756	0.9756	0.9756	0.9756	0.9756	0.9756	0.9756	0.9756	0.9756	0.9756	0.9756	0.9756	0.9756	0.9756	0.9756	0.9756	0.0244	0.9756	0.9756	0.9756	0.9756	0.9756	0.9756	0.9756	0.9756	0.9756	0.9756	0.9756	0.9756	0.9756	0.9756	0.9756	0.9756	0.9756	0.9756	0.9756	0.9756	0.9756
S01195	0.9024	0.9024	0.9024	0.9024	0.9024	0.9024	0.9024	0.9024	0.9024	0.9024	0.9024	0.0976	0.0976	0.9024	0.0976	0.9024	0.9024	0.9024	0.9024	0.9024	0.9024	0.9024	0.9024	0.9024	0.9024	0.9024	0.9024	0.9024	0.9024	0.9024	0.9024	0.9024	0.9024	0.9024	0.9024	0.9024	0.9024	0.9024	0.9024	0.9024	0.0976
S01196	0.9268	0.9268	0.9268	0.9268	0.9268	0.9268	0.9268	0.9268	0.9268	0.9268	0.9268	0.9268	0.0732	0.9268	0.0732	0.9268	0.9268	0.9268	0.9268	0.9268	0.9268	0.9268	0.9268	0.9268	0.9268	0.9268	0.9268	0.9268	0.9268	0.9268	0.9268	0.9268	0.9268	0.9268	0.9268	0.9268	0.9268	0.9268	0.9268	0.9268	0.0732
S01197	0.9756	0.9756	0.9756	0.9756	0.9756	0.9756	0.9756	0.9756	0.9756	0.9756	0.9756	0.9756	0.9756	0.9756	0.9756	0.9756	0.9756	0.9756	0.9756	0.9756	0.9756	0.9756	0.9756	0.9756	0.9756	0.9756	0.9756	0.9756	0.9756	0.9756	0.0244	0.9756	0.9756	0.9756	0.9756	0.9756	0.9756	0.9756	0.9756	0.9756	0.9756
S01198	0.8049	0.8049	0.8049	0.1951	0.8049	0.8049	0.8049	0.8049	0.8049	0.8049	0.1951	0.8049	0.8049	0.8049	0.8049	0.8049	0.8049	0.8049	0.8049	0.1951	0.8049	0.8049	0.8049	0.8049	0.8049	0.8049	0.8049	0.8049	0.8049	0.1951	0.8049	0.1951	0.8049	0.8049	0.1951	0.8049	0.1951	0.1951	0.8049	0.8049	0.8049
S01199	0.9024	0.9024	0.9024	0.9024	0.9024	0.0976	0.9024	0.9024	0.9024	0.9024	0.9024	0.9024	0.0976	0.9024	0.0976	0.9024	0.9024	0.9024	0.9024	0.9024	0.9024	0.9024	0.9024	0.9024	0.9024	0.0976	0.9024	0.9024	0.9024	0.9024	0.9024	0.9024	0.9024	0.9024	0.9024	0.9024	0.9024	0.9024	0.9024	0.9024	0.9024
S01200	0.9024	0.9024	0.9024	0.9024	0.9024	0.0976	0.9024	0.9024	0.9024	0.9024	0.9024	0.9024	0.0976	0.9024	0.0976	0.9024	0.9024	0.9024	0.9024	0.9024	0.9024	0.9024	0.9024	0.9024	0.9024	0.0976	0.9024	0.9024	0.9024	0.9024	0.9024	0.9024	0.9024	0.9024	0.9024	0.9024	0.9024	0.9024	0.9024	0.9024	0.9024
S01201	0.122	0.878	0.878	0.878	0.122	0.878	0.878	0.122	0.878	0.878	0.878	0.122	0.878	0.878	0.878	0.122	0.878	0.878	0.878	0.878	0.878	0.878	0.878	0.878	0.878	0.878	0.878	0.878	0.878	0.878	0.878	0.878	0.878	0.878	0.878	0.878	0.878	0.878	0.878	0.878	0.878
S01202	0.9756	0.9756	0.9756	0.9756	0.9756	0.9756	0.9756	0.9756	0.9756	0.9756	0.9756	0.0244	0.9756	0.9756	0.9756	0.9756	0.9756	0.9756	0.9756	0.9756	0.9756	0.9756	0.9756	0.9756	0.9756	0.9756	0.9756	0.9756	0.9756	0.9756	0.9756	0.9756	0.9756	0.9756	0.9756	0.9756	0.9756	0.9756	0.9756	0.9756	0.9756
S01203	0.0976	0.9024	0.9024	0.9024	0.0976	0.9024	0.9024	0.0976	0.9024	0.9024	0.9024	0.9024	0.9024	0.9024	0.9024	0.0976	0.9024	0.9024	0.9024	0.9024	0.9024	0.9024	0.9024	0.9024	0.9024	0.9024	0.9024	0.9024	0.9024	0.9024	0.9024	0.9024	0.9024	0.9024	0.9024	0.9024	0.9024	0.9024	0.9024	0.9024	0.9024
S01204	0.878	0.878	0.878	0.878	0.0976	0.878	0.878	0.0976	0.878	0.878	0.0976	0.0244	0.878	0.878	0.878	0.0976	0.878	0.878	0.878	0.878	0.878	0.878	0.878	0.878	0.878	0.878	0.878	0.878	0.878	0.878	0.878	0.878	0.878	0.878	0.878	0.878	0.878	0.878	0.878	0.878	0.878
S01205	0.0976	0.9024	0.9024	0.9024	0.0976	0.9024	0.9024	0.0976	0.9024	0.9024	0.9024	0.9024	0.9024	0.9024	0.9024	0.0976	0.9024	0.9024	0.9024	0.9024	0.9024	0.9024	0.9024	0.9024	0.9024	0.9024	0.9024	0.9024	0.9024	0.9024	0.9024	0.9024	0.9024	0.9024	0.9024	0.9024	0.9024	0.9024	0.9024	0.9024	0.9024
S01206	0.5122	0.4878	0.4878	0.5122	0.4878	0.4878	0.4878	0.4878	0.4878	0.4878	0.5122	0.5122	0.5122	0.4878	0.5122	0.4878	0.5122	0.5122	0.5122	0.5122	0.5122	0.4878	0.4878	0.4878	0.4878	0.5122	0.4878	0.4878	0.4878	0.5122	0.4878	0.4878	0.5122	0.5122	0.5122	0.5122	0.5122	0.5122	0.4878	0.5122	0.5122
S01207	0.5366	0.4634	0.4634	0.5366	0.4634	0.4634	0.4634	0.4634	0.4634	0.4634	0.5366	0.4634	0.5366	0.4634	0.5366	0.4634	0.5366	0.5366	0.5366	0.5366	0.5366	0.5366	0.5366	0.4634	0.4634	0.5366	0.5366	0.5366	0.4634	0.5366	0.5366	0.4634	0.5366	0.4634	0.4634	0.5366	0.5366	0.5366	0.4634	0.5366	0.4634
S01208	0.4634	0.5366	0.5366	0.4634	0.4634	0.5366	0.5366	0.4634	0.5366	0.5366	0.4634	0.5366	0.4634	0.5366	0.4634	0.4634	0.4634	0.4634	0.5366	0.5366	0.5366	0.4634	0.4634	0.5366	0.5366	0.4634	0.4634	0.4634	0.5366	0.4634	0.5366	0.5366	0.4634	0.5366	0.5366	0.4634	0.5366	0.5366	0.5366	0.4634	0.5366
S01209	0.2195	0.7805	0.7805	0.2195	0.2195	0.7805	0.7805	0.2195	0.7805	0.7805	0.7805	0.7805	0.7805	0.7805	0.7805	0.2195	0.7805	0.7805	0.7805	0.7805	0.7805	0.7805	0.7805	0.7805	0.7805	0.7805	0.7805	0.7805	0.7805	0.2195	0.7805	0.7805	0.7805	0.2195	0.2195	0.7805	0.7805	0.7805	0.7805	0.2195	0.7805
S01210	0.7073	0.7073	0.7073	0.7073	0.7073	0.7073	0.7073	0.7073	0.7073	0.7073	0.2927	0.7073	0.2927	0.7073	0.2927	0.7073	0.2927	0.2927	0.7073	0.7073	0.7073	0.2927	0.2927	0.7073	0.7073	0.2927	0.2927	0.2927	0.7073	0.7073	0.7073	0.7073	0.2927	0.7073	0.7073	0.2927	0.7073	0.7073	0.7073	0.7073	0.7073
S01211	0.6341	0.6341	0.6341	0.3659	0.6341	0.6341	0.6341	0.6341	0.6341	0.6341	0.3659	0.6341	0.3659	0.6341	0.3659	0.6341	0.3659	0.3659	0.6341	0.6341	0.6341	0.3659	0.3659	0.6341	0.6341	0.3659	0.3659	0.3659	0.6341	0.3659	0.6341	0.6341	0.3659	0.6341	0.6341	0.3659	0.6341	0.6341	0.6341	0.3659	0.6341
S01212	0.6341	0.6341	0.6341	0.3659	0.6341	0.6341	0.6341	0.6341	0.6341	0.6341	0.3659	0.6341	0.3659	0.6341	0.3659	0.6341	0.3659	0.3659	0.6341	0.6341	0.6341	0.3659	0.3659	0.6341	0.6341	0.3659	0.3659	0.3659	0.6341	0.3659	0.6341	0.6341	0.3659	0.6341	0.6341	0.3659	0.6341	0.6341	0.6341	0.3659	0.6341
S01213	0.2195	0.7805	0.7805	0.2195	0.2195	0.7805	0.7805	0.2195	0.7805	0.7805	0.7805	0.7805	0.7805	0.7805	0.7805	0.2195	0.7805	0.7805	0.7805	0.7805	0.7805	0.7805	0.7805	0.7805	0.7805	0.7805	0.7805	0.7805	0.7805	0.2195	0.7805	0.7805	0.7805	0.2195	0.2195	0.7805	0.7805	0.7805	0.7805	0.2195	0.7805
S01214	0.0976	0.9024	0.9024	0.9024	0.0976	0.9024	0.9024	0.0976	0.9024	0.9024	0.9024	0.9024	0.9024	0.9024	0.9024	0.0976	0.9024	0.9024	0.9024	0.9024	0.9024	0.9024	0.9024	0.9024	0.9024	0.9024	0.9024	0.9024	0.9024	0.9024	0.9024	0.9024	0.9024	0.9024	0.9024	0.9024	0.9024	0.9024	0.9024	0.9024	0.9024
S01215	0.0976	0.9024	0.9024	0.9024	0.0976	0.9024	0.9024	0.0976	0.9024	0.9024	0.9024	0.9024	0.9024	0.9024	0.9024	0.0976	0.9024	0.9024	0.9024	0.9024	0.9024	0.9024	0.9024	0.9024	0.9024	0.9024	0.9024	0.9024	0.9024	0.9024	0.9024	0.9024	0.9024	0.9024	0.9024	0.9024	0.9024	0.9024	0.9024	0.9024	0.9024
S01216	0.2439	0.7561	0.7561	0.7561	0.2439	0.7561	0.7561	0.2439	0.7561	0.7561	0.7561	0.7561	0.7561	0.7561	0.7561	0.2439	0.7561	0.7561	0.2439	0.2439	0.2439	0.7561	0.7561	0.7561	0.7561	0.7561	0.7561	0.7561	0.7561	0.7561	0.2439	0.7561	0.7561	0.7561	0.7561	0.7561	0.2439	0.2439	0.7561	0.7561	0.7561
S01217	0.2439	0.7561	0.7561	0.7561	0.2439	0.7561	0.7561	0.2439	0.7561	0.7561	0.7561	0.7561	0.7561	0.7561	0.7561	0.2439	0.7561	0.7561	0.2439	0.2439	0.2439	0.7561	0.7561	0.7561	0.7561	0.7561	0.7561	0.7561	0.7561	0.7561	0.2439	0.7561	0.7561	0.7561	0.7561	0.7561	0.2439	0.2439	0.7561	0.7561	0.7561
S01218	0.7317	0.7317	0.7317	0.7317	0.7317	0.7317	0.7317	0.7317	0.7317	0.7317	0.7317	0.2683	0.7317	0.7317	0.7317	0.7317	0.7317	0.7317	0.2683	0.2683	0.2683	0.7317	0.7317	0.7317	0.7317	0.7317	0.7317	0.7317	0.2683	0.7317	0.2683	0.7317	0.7317	0.2683	0.2683	0.7317	0.2683	0.2683	0.7317	0.7317	0.2683
S01219	0.9512	0.9512	0.9512	0.9512	0.9512	0.9512	0.9512	0.9512	0.9512	0.9512	0.9512	0.9512	0.9512	0.9512	0.9512	0.9512	0.9512	0.9512	0.9512	0.9512	0.9512	0.9512	0.9512	0.9512	0.9512	0.9512	0.9512	0.9512	0.9512	0.9512	0.9512	0.9512	0.9512	0.9512	0.9512	0.9512	0.0488	0.0488	0.9512	0.9512	0.9512
S01220	0.9512	0.9512	0.9512	0.9512	0.9512	0.9512	0.9512	0.9512	0.9512	0.9512	0.9512	0.9512	0.9512	0.9512	0.9512	0.9512	0.9512	0.9512	0.9512	0.9512	0.9512	0.9512	0.9512	0.9512	0.9512	0.9512	0.9512	0.9512	0.9512	0.9512	0.9512	0.9512	0.9512	0.9512	0.9512	0.9512	0.0488	0.0488	0.9512	0.9512	0.9512
S01221	0.9512	0.9512	0.9512	0.9512	0.9512	0.9512	0.9512	0.9512	0.9512	0.9512	0.9512	0.9512	0.9512	0.9512	0.9512	0.9512	0.9512	0.9512	0.9512	0.9512	0.9512	0.9512	0.9512	0.9512	0.9512	0.9512	0.9512	0.9512	0.9512	0.9512	0.9512	0.9512	0.9512	0.9512	0.9512	0.9512	0.0488	0.0488	0.9512	0.9512	0.9512
S01222	0.9512	0.9512	0.9512	0.9512	0.9512	0.9512	0.9512	0.9512	0.9512	0.9512	0.9512	0.9512	0.9512	0.9512	0.9512	0.9512	0.9512	0.9512	0.9512	0.9512	0.9512	0.9512	0.9512	0.9512	0.9512	0.9512	0.9512	0.9512	0.9512	0.9512	0.9512	0.9512	0.9512	0.9512	0.9512	0.9512	0.0488	0.0488	0.9512	0.9512	0.9512
S01223	0.9512	0.9512	0.9512	0.9512	0.9512	0.9512	0.9512	0.9512	0.9512	0.9512	0.9512	0.9512	0.9512	0.9512	0.9512	0.9512	0.9512	0.9512	0.9512	0.9512	0.9512	0.9512	0.9512	0.9512	0.9512	0.9512	0.9512	0.9512	0.9512	0.9512	0.9512	0.9512	0.9512	0.9512	0.9512	0.9512	0.0488	0.0488	0.9512	0.9512	0.9512
S01224	0.9512	0.9512	0.9512	0.9512	0.9512	0.9512	0.9512	0.9512	0.9512	0.9512	0.9512	0.9512	0.9512	0.9512	0.9512	0.9512	0.9512	0.9512	0.9512	0.9512	0.9512	0.9512	0.9512	0.9512	0.9512	0.9512	0.9512	0.9512	0.9512	0.9512	0.9512	0.9512	0.9512	0.9512	0.9512	0.9512	0.0488	0.0488	0.9512	0.9512	0.9512
S01225	0.3902	0.3902	0.3902	0.3902	0.3902	0.3902	0.3902	0.3902	0.3902	0.5366	0.5366	0.5366	0.5366	0.5366	0.5366	0.5366	0.5366	0.5366	0.5366	0.5366	0.5366	0.5366	0.5366	0.5366	0.5366	0.5366	0.5366	0.5366	0.3902	0.3902	0.0732	0.3902	0.3902	0.5366	0.5366	0.5366	0.0732	0.0732	0.3902	0.3902	0.3902
S01226	0.4634	0.4634	0.4634	0.4634	0.4634	0.4634	0.4634	0.4634	0.4634	0.5366	0.5366	0.5366	0.5366	0.5366	0.5366	0.5366	0.5366	0.5366	0.5366	0.5366	0.5366	0.5366	0.5366	0.5366	0.5366	0.5366	0.5366	0.5366	0.4634	0.4634	0.4634	0.4634	0.4634	0.5366	0.5366	0.5366	0.4634	0.4634	0.4634	0.4634	0.4634
S01227	0.9512	0.9512	0.9512	0.9512	0.9512	0.9512	0.9512	0.9512	0.9512	0.9512	0.9512	0.9512	0.9512	0.9512	0.9512	0.9512	0.9512	0.9512	0.9512	0.9512	0.9512	0.9512	0.9512	0.9512	0.9512	0.9512	0.9512	0.9512	0.9512	0.9512	0.9512	0.9512	0.9512	0.9512	0.9512	0.9512	0.0488	0.0488	0.9512	0.9512	0.9512
S01228	0.3902	0.3902	0.3902	0.3902	0.3902	0.3902	0.3902	0.3902	0.3902	0.6098	0.6098	0.6098	0.6098	0.6098	0.6098	0.6098	0.6098	0.6098	0.6098	0.6098	0.6098	0.6098	0.6098	0.6098	0.6098	0.6098	0.6098	0.6098	0.3902	0.3902	0.6098	0.3902	0.3902	0.6098	0.6098	0.6098	0.6098	0.6098	0.3902	0.3902	0.3902
S01229	0.9512	0.9512	0.9512	0.9512	0.9512	0.9512	0.9512	0.9512	0.9512	0.9512	0.9512	0.9512	0.9512	0.9512	0.9512	0.9512	0.9512	0.9512	0.9512	0.9512	0.9512	0.9512	0.9512	0.9512	0.9512	0.9512	0.9512	0.9512	0.9512	0.9512	0.9512	0.9512	0.9512	0.9512	0.9512	0.9512	0.0488	0.0488	0.9512	0.9512	0.9512
S01230	0.3902	0.3902	0.3902	0.3902	0.3902	0.3902	0.3902	0.3902	0.3902	0.6098	0.6098	0.6098	0.6098	0.6098	0.6098	0.6098	0.6098	0.6098	0.6098	0.6098	0.6098	0.6098	0.6098	0.6098	0.6098	0.6098	0.6098	0.6098	0.6098	0.3902	0.6098	0.3902	0.3902	0.6098	0.6098	0.6098	0.3902	0.3902	0.3902	0.3902	0.6098
S01231	0.4146	0.4146	0.4146	0.4146	0.4146	0.4146	0.4146	0.4146	0.4146	0.5854	0.5854	0.5854	0.5854	0.5854	0.5854	0.5854	0.5854	0.5854	0.5854	0.5854	0.5854	0.5854	0.5854	0.5854	0.5854	0.5854	0.5854	0.5854	0.5854	0.4146	0.4146	0.4146	0.4146	0.5854	0.5854	0.5854	0.4146	0.4146	0.4146	0.4146	0.5854
S01232	0.9268	0.9268	0.9268	0.9268	0.9268	0.9268	0.9268	0.9268	0.9268	0.9268	0.9268	0.9268	0.9268	0.9268	0.9268	0.9268	0.9268	0.9268	0.9268	0.9268	0.9268	0.9268	0.9268	0.9268	0.9268	0.9268	0.9268	0.9268	0.9268	0.0732	0.9268	0.9268	0.9268	0.0732	0.0732	0.9268	0.9268	0.9268	0.9268	0.9268	0.9268
S01233	0.7317	0.2683	0.2683	0.7317	0.7317	0.2683	0.2683	0.7317	0.2683	0.7317	0.7317	0.7317	0.7317	0.7317	0.7317	0.7317	0.7317	0.7317	0.7317	0.7317	0.7317	0.7317	0.7317	0.7317	0.7317	0.7317	0.7317	0.7317	0.7317	0.2683	0.7317	0.2683	0.7317	0.7317	0.2683	0.7317	0.2683	0.2683	0.2683	0.7317	0.7317
S01234	0.7073	0.2927	0.2927	0.7073	0.7073	0.2927	0.2927	0.7073	0.2927	0.7073	0.7073	0.7073	0.7073	0.7073	0.7073	0.7073	0.7073	0.7073	0.7073	0.7073	0.7073	0.7073	0.7073	0.7073	0.7073	0.7073	0.7073	0.7073	0.7073	0.2927	0.2927	0.2927	0.7073	0.7073	0.2927	0.7073	0.2927	0.2927	0.2927	0.7073	0.7073
S01235	0.7317	0.2683	0.2683	0.7317	0.7317	0.2683	0.2683	0.7317	0.2683	0.7317	0.7317	0.7317	0.7317	0.7317	0.7317	0.7317	0.7317	0.7317	0.7317	0.7317	0.7317	0.7317	0.7317	0.7317	0.7317	0.7317	0.7317	0.7317	0.7317	0.2683	0.7317	0.2683	0.7317	0.7317	0.2683	0.7317	0.2683	0.2683	0.2683	0.7317	0.7317
S01236	0.7073	0.2927	0.2927	0.7073	0.7073	0.2927	0.2927	0.7073	0.2927	0.7073	0.7073	0.2927	0.7073	0.7073	0.7073	0.7073	0.7073	0.7073	0.7073	0.7073	0.7073	0.7073	0.7073	0.7073	0.7073	0.7073	0.7073	0.7073	0.7073	0.2927	0.7073	0.2927	0.7073	0.7073	0.2927	0.7073	0.2927	0.2927	0.2927	0.7073	0.7073
S01237	0.7317	0.2683	0.2683	0.7317	0.7317	0.2683	0.2683	0.7317	0.2683	0.7317	0.7317	0.7317	0.7317	0.7317	0.7317	0.7317	0.7317	0.7317	0.7317	0.7317	0.7317	0.7317	0.7317	0.7317	0.7317	0.7317	0.7317	0.7317	0.7317	0.2683	0.7317	0.2683	0.7317	0.7317	0.2683	0.7317	0.2683	0.2683	0.2683	0.7317	0.7317
S01238	0.561	0.439	0.439	0.561	0.561	0.439	0.439	0.561	0.439	0.561	0.561	0.439	0.561	0.561	0.561	0.439	0.561	0.439	0.561	0.439	0.561	0.561	0.561	0.561	0.561	0.561	0.561	0.561	0.439	0.439	0.561	0.439	0.439	0.561	0.439	0.561	0.439	0.439	0.439	0.561	0.439
S01239	0.7317	0.2683	0.2683	0.7317	0.7317	0.2683	0.2683	0.7317	0.2683	0.7317	0.7317	0.7317	0.7317	0.7317	0.7317	0.7317	0.7317	0.7317	0.7317	0.7317	0.7317	0.7317	0.7317	0.7317	0.7317	0.7317	0.7317	0.7317	0.7317	0.2683	0.7317	0.2683	0.7317	0.7317	0.2683	0.7317	0.2683	0.2683	0.2683	0.7317	0.7317
S01240	0.7317	0.2683	0.2683	0.7317	0.7317	0.2683	0.2683	0.7317	0.2683	0.7317	0.7317	0.7317	0.7317	0.7317	0.7317	0.7317	0.7317	0.7317	0.7317	0.7317	0.7317	0.7317	0.7317	0.7317	0.7317	0.7317	0.7317	0.7317	0.7317	0.2683	0.7317	0.2683	0.7317	0.7317	0.2683	0.7317	0.2683	0.2683	0.2683	0.7317	0.7317
S01241	0.7317	0.2683	0.2683	0.7317	0.7317	0.2683	0.2683	0.7317	0.2683	0.7317	0.7317	0.7317	0.7317	0.7317	0.7317	0.7317	0.7317	0.7317	0.7317	0.7317	0.7317	0.7317	0.7317	0.7317	0.7317	0.7317	0.7317	0.7317	0.7317	0.2683	0.7317	0.2683	0.7317	0.7317	0.2683	0.7317	0.2683	0.2683	0.2683	0.7317	0.7317
S01242	0.4878	0.4878	0.4878	0.4878	0.5122	0.4878	0.4878	0.4878	0.4878	0.5122	0.5122	0.5122	0.4878	0.5122	0.5122	0.5122	0.5122	0.5122	0.5122	0.5122	0.5122	0.4878	0.4878	0.5122	0.5122	0.5122	0.4878	0.5122	0.5122	0.4878	0.4878	0.4878	0.5122	0.5122	0.4878	0.5122	0.4878	0.4878	0.4878	0.4878	0.5122
S01243	0.4634	0.4634	0.4634	0.4634	0.5366	0.4634	0.4634	0.4634	0.4634	0.5366	0.5366	0.5366	0.4634	0.5366	0.5366	0.5366	0.5366	0.5366	0.5366	0.5366	0.5366	0.4634	0.4634	0.5366	0.5366	0.5366	0.4634	0.5366	0.5366	0.5366	0.4634	0.4634	0.5366	0.5366	0.4634	0.5366	0.4634	0.4634	0.4634	0.4634	0.5366
S01244	0.4634	0.4634	0.4634	0.4634	0.5366	0.4634	0.4634	0.4634	0.4634	0.5366	0.5366	0.5366	0.4634	0.5366	0.5366	0.5366	0.5366	0.5366	0.5366	0.5366	0.5366	0.4634	0.4634	0.5366	0.5366	0.5366	0.4634	0.5366	0.5366	0.5366	0.4634	0.4634	0.5366	0.5366	0.4634	0.5366	0.4634	0.4634	0.4634	0.4634	0.5366
S01245	0.7561	0.2439	0.2439	0.7561	0.7561	0.2439	0.2439	0.7561	0.2439	0.7561	0.7561	0.7561	0.7561	0.7561	0.7561	0.7561	0.7561	0.7561	0.7561	0.7561	0.7561	0.7561	0.7561	0.7561	0.7561	0.7561	0.7561	0.7561	0.2439	0.2439	0.7561	0.2439	0.7561	0.7561	0.7561	0.7561	0.7561	0.7561	0.2439	0.7561	0.2439
S01246	0.1707	0.8293	0.8293	0.1707	0.8293	0.8293	0.8293	0.1707	0.8293	0.8293	0.8293	0.1707	0.1707	0.8293	0.8293	0.8293	0.8293	0.8293	0.8293	0.8293	0.8293	0.8293	0.8293	0.8293	0.8293	0.8293	0.8293	0.8293	0.8293	0.8293	0.8293	0.8293	0.8293	0.8293	0.1707	0.8293	0.8293	0.8293	0.8293	0.1707	0.8293
S01247	0.7561	0.7561	0.7561	0.7561	0.7561	0.7561	0.7561	0.7561	0.7561	0.7561	0.2439	0.7561	0.7561	0.2439	0.7561	0.7561	0.7561	0.7561	0.7561	0.7561	0.7561	0.7561	0.2439	0.2439	0.7561	0.7561	0.2439	0.7561	0.2439	0.7561	0.7561	0.7561	0.7561	0.7561	0.2439	0.7561	0.2439	0.2439	0.7561	0.7561	0.2439
S01248	0.9756	0.9756	0.9756	0.9756	0.9756	0.9756	0.9756	0.9756	0.9756	0.9756	0.9756	0.9756	0.9756	0.0244	0.9756	0.9756	0.9756	0.9756	0.9756	0.9756	0.9756	0.9756	0.9756	0.9756	0.9756	0.9756	0.9756	0.9756	0.9756	0.9756	0.9756	0.9756	0.9756	0.9756	0.9756	0.9756	0.9756	0.9756	0.9756	0.9756	0.9756
S01249	0.7805	0.7805	0.7805	0.7805	0.7805	0.7805	0.7805	0.7805	0.7805	0.7805	0.2195	0.7805	0.7805	0.2195	0.7805	0.7805	0.7805	0.7805	0.7805	0.7805	0.7805	0.7805	0.2195	0.2195	0.7805	0.7805	0.2195	0.7805	0.2195	0.7805	0.7805	0.7805	0.7805	0.7805	0.7805	0.7805	0.2195	0.2195	0.7805	0.7805	0.2195
S01250	0.9512	0.9512	0.9512	0.9512	0.9512	0.9512	0.9512	0.9512	0.9512	0.9512	0.9512	0.9512	0.9512	0.0488	0.0488	0.9512	0.9512	0.9512	0.9512	0.9512	0.9512	0.9512	0.9512	0.9512	0.9512	0.9512	0.9512	0.9512	0.9512	0.9512	0.9512	0.9512	0.9512	0.9512	0.9512	0.9512	0.9512	0.9512	0.9512	0.9512	0.9512
S01251	0.9512	0.9512	0.9512	0.9512	0.9512	0.9512	0.9512	0.9512	0.9512	0.9512	0.0488	0.9512	0.9512	0.9512	0.9512	0.9512	0.9512	0.9512	0.9512	0.9512	0.9512	0.9512	0.9512	0.9512	0.9512	0.9512	0.9512	0.9512	0.9512	0.9512	0.0488	0.9512	0.9512	0.9512	0.9512	0.9512	0.9512	0.9512	0.9512	0.9512	0.9512
S01252	0.8537	0.8537	0.8537	0.8537	0.8537	0.8537	0.8537	0.8537	0.8537	0.1463	0.8537	0.8537	0.8537	0.8537	0.8537	0.8537	0.8537	0.8537	0.8537	0.8537	0.8537	0.8537	0.1463	0.1463	0.8537	0.8537	0.1463	0.8537	0.8537	0.8537	0.8537	0.8537	0.8537	0.8537	0.8537	0.8537	0.1463	0.1463	0.8537	0.8537	0.8537
S01253	0.8537	0.8537	0.8537	0.8537	0.8537	0.8537	0.8537	0.8537	0.8537	0.1463	0.8537	0.8537	0.8537	0.8537	0.8537	0.8537	0.8537	0.8537	0.8537	0.8537	0.8537	0.8537	0.1463	0.1463	0.8537	0.8537	0.1463	0.8537	0.8537	0.8537	0.8537	0.8537	0.8537	0.8537	0.8537	0.8537	0.1463	0.1463	0.8537	0.8537	0.8537
S01254	0.8537	0.8537	0.8537	0.8537	0.8537	0.8537	0.8537	0.8537	0.8537	0.1463	0.8537	0.8537	0.8537	0.8537	0.8537	0.8537	0.8537	0.8537	0.8537	0.8537	0.8537	0.8537	0.1463	0.1463	0.8537	0.8537	0.1463	0.8537	0.8537	0.8537	0.8537	0.8537	0.8537	0.8537	0.8537	0.8537	0.1463	0.1463	0.8537	0.8537	0.8537
S01255	0.8537	0.8537	0.8537	0.8537	0.8537	0.8537	0.8537	0.8537	0.8537	0.1463	0.8537	0.8537	0.8537	0.8537	0.8537	0.8537	0.8537	0.8537	0.8537	0.8537	0.8537	0.8537	0.1463	0.1463	0.8537	0.8537	0.1463	0.8537	0.8537	0.8537	0.8537	0.8537	0.8537	0.8537	0.8537	0.8537	0.1463	0.1463	0.8537	0.8537	0.8537
S01256	0.9512	0.9512	0.9512	0.9512	0.9512	0.9512	0.9512	0.9512	0.9512	0.9512	0.9512	0.9512	0.9512	0.9512	0.9512	0.9512	0.9512	0.9512	0.9512	0.9512	0.9512	0.9512	0.9512	0.9512	0.9512	0.9512	0.9512	0.9512	0.0488	0.9512	0.9512	0.9512	0.9512	0.9512	0.9512	0.9512	0.9512	0.9512	0.9512	0.9512	0.0488
S01257	0.8293	0.8293	0.8293	0.8293	0.8293	0.8293	0.8293	0.8293	0.8293	0.1707	0.8293	0.8293	0.8293	0.8293	0.8293	0.8293	0.8293	0.8293	0.8293	0.8293	0.8293	0.8293	0.1707	0.1707	0.8293	0.8293	0.1707	0.8293	0.8293	0.8293	0.8293	0.8293	0.8293	0.8293	0.8293	0.8293	0.1707	0.1707	0.8293	0.1707	0.8293
S01258	0.7805	0.7805	0.7805	0.7805	0.7805	0.7805	0.7805	0.7805	0.7805	0.2195	0.7805	0.7805	0.7805	0.2195	0.2195	0.7805	0.7805	0.7805	0.7805	0.7805	0.7805	0.7805	0.2195	0.2195	0.7805	0.7805	0.2195	0.7805	0.7805	0.7805	0.7805	0.7805	0.7805	0.7805	0.7805	0.7805	0.2195	0.2195	0.7805	0.2195	0.7805
S01259	0.4146	0.4146	0.4146	0.4146	0.4146	0.4146	0.4146	0.4146	0.4146	0.5854	0.5854	0.5854	0.5854	0.5854	0.5854	0.4146	0.5854	0.5854	0.5854	0.5854	0.5854	0.5854	0.5854	0.5854	0.5854	0.5854	0.5854	0.4146	0.5854	0.4146	0.4146	0.4146	0.5854	0.5854	0.4146	0.4146	0.5854	0.5854	0.5854	0.4146	0.5854
S01260	0.3902	0.3902	0.3902	0.3902	0.3902	0.3902	0.3902	0.3902	0.3902	0.6098	0.6098	0.6098	0.6098	0.6098	0.6098	0.3902	0.6098	0.6098	0.6098	0.6098	0.6098	0.6098	0.6098	0.6098	0.6098	0.6098	0.6098	0.3902	0.6098	0.3902	0.3902	0.3902	0.6098	0.6098	0.3902	0.3902	0.6098	0.6098	0.6098	0.6098	0.6098
S01261	0.3902	0.3902	0.3902	0.3902	0.3902	0.3902	0.3902	0.3902	0.3902	0.6098	0.6098	0.6098	0.6098	0.6098	0.6098	0.3902	0.6098	0.6098	0.6098	0.6098	0.6098	0.6098	0.6098	0.6098	0.6098	0.6098	0.6098	0.3902	0.6098	0.3902	0.3902	0.3902	0.6098	0.6098	0.3902	0.3902	0.6098	0.6098	0.6098	0.6098	0.6098
S01262	0.3902	0.3902	0.3902	0.3902	0.3902	0.3902	0.3902	0.3902	0.3902	0.6098	0.6098	0.6098	0.6098	0.6098	0.6098	0.3902	0.6098	0.6098	0.6098	0.6098	0.6098	0.6098	0.6098	0.6098	0.6098	0.6098	0.6098	0.3902	0.6098	0.3902	0.3902	0.3902	0.6098	0.6098	0.3902	0.3902	0.6098	0.6098	0.6098	0.6098	0.6098
S01263	0.9756	0.9756	0.9756	0.9756	0.9756	0.9756	0.9756	0.9756	0.9756	0.9756	0.9756	0.9756	0.9756	0.9756	0.9756	0.9756	0.9756	0.9756	0.9756	0.9756	0.9756	0.9756	0.9756	0.9756	0.9756	0.9756	0.9756	0.9756	0.9756	0.9756	0.9756	0.9756	0.9756	0.9756	0.9756	0.9756	0.9756	0.9756	0.9756	0.0244	0.9756
S01264	0.3902	0.3902	0.3902	0.6098	0.3902	0.3902	0.3902	0.3902	0.3902	0.6098	0.6098	0.6098	0.6098	0.6098	0.6098	0.3902	0.6098	0.6098	0.6098	0.6098	0.3902	0.6098	0.6098	0.6098	0.6098	0.6098	0.6098	0.3902	0.6098	0.3902	0.3902	0.3902	0.6098	0.6098	0.3902	0.3902	0.6098	0.6098	0.6098	0.6098	0.6098
S01265	0.3902	0.3902	0.3902	0.6098	0.3902	0.3902	0.3902	0.3902	0.3902	0.6098	0.6098	0.6098	0.6098	0.6098	0.6098	0.3902	0.6098	0.6098	0.6098	0.6098	0.3902	0.6098	0.6098	0.6098	0.6098	0.6098	0.6098	0.3902	0.6098	0.3902	0.3902	0.3902	0.6098	0.6098	0.3902	0.3902	0.6098	0.6098	0.6098	0.6098	0.6098
S01266	0.9512	0.9512	0.9512	0.0488	0.9512	0.9512	0.9512	0.9512	0.9512	0.9512	0.9512	0.9512	0.9512	0.9512	0.9512	0.9512	0.9512	0.9512	0.9512	0.9512	0.9512	0.9512	0.9512	0.9512	0.9512	0.9512	0.9512	0.9512	0.9512	0.9512	0.9512	0.9512	0.0488	0.9512	0.9512	0.9512	0.9512	0.9512	0.9512	0.9512	0.9512
S01267	0.9756	0.9756	0.9756	0.9756	0.9756	0.9756	0.9756	0.9756	0.9756	0.9756	0.9756	0.9756	0.9756	0.9756	0.9756	0.9756	0.9756	0.9756	0.9756	0.9756	0.9756	0.9756	0.9756	0.9756	0.9756	0.9756	0.9756	0.9756	0.9756	0.9756	0.9756	0.9756	0.9756	0.9756	0.9756	0.9756	0.9756	0.9756	0.9756	0.0244	0.9756
S01268	0.9756	0.9756	0.9756	0.9756	0.9756	0.9756	0.9756	0.9756	0.9756	0.9756	0.9756	0.9756	0.9756	0.9756	0.9756	0.9756	0.9756	0.9756	0.9756	0.9756	0.9756	0.9756	0.9756	0.9756	0.9756	0.9756	0.9756	0.9756	0.9756	0.9756	0.9756	0.9756	0.9756	0.9756	0.0244	0.9756	0.9756	0.9756	0.9756	0.9756	0.9756
S01269	0.9756	0.9756	0.9756	0.9756	0.9756	0.9756	0.9756	0.9756	0.9756	0.9756	0.9756	0.9756	0.9756	0.9756	0.9756	0.9756	0.9756	0.9756	0.9756	0.9756	0.9756	0.9756	0.9756	0.9756	0.9756	0.9756	0.9756	0.9756	0.9756	0.9756	0.9756	0.9756	0.9756	0.9756	0.0244	0.9756	0.9756	0.9756	0.9756	0.9756	0.9756
S01270	0.9756	0.9756	0.9756	0.9756	0.9756	0.9756	0.9756	0.9756	0.9756	0.9756	0.9756	0.9756	0.9756	0.9756	0.9756	0.9756	0.9756	0.9756	0.9756	0.9756	0.9756	0.9756	0.9756	0.9756	0.9756	0.9756	0.9756	0.9756	0.9756	0.9756	0.9756	0.9756	0.9756	0.9756	0.9756	0.9756	0.9756	0.9756	0.9756	0.0244	0.9756
S01271	0.9756	0.9756	0.9756	0.9756	0.9756	0.9756	0.9756	0.9756	0.9756	0.9756	0.9756	0.9756	0.9756	0.9756	0.9756	0.9756	0.9756	0.9756	0.9756	0.9756	0.9756	0.9756	0.9756	0.9756	0.9756	0.9756	0.9756	0.9756	0.9756	0.9756	0.9756	0.9756	0.9756	0.9756	0.9756	0.9756	0.9756	0.9756	0.9756	0.0244	0.9756
S01272	0.9756	0.9756	0.9756	0.9756	0.9756	0.9756	0.9756	0.9756	0.9756	0.9756	0.9756	0.9756	0.9756	0.9756	0.9756	0.9756	0.9756	0.9756	0.9756	0.9756	0.9756	0.9756	0.9756	0.9756	0.9756	0.9756	0.9756	0.9756	0.9756	0.9756	0.9756	0.9756	0.9756	0.9756	0.0244	0.9756	0.9756	0.9756	0.9756	0.9756	0.9756
S01273	0.3171	0.6829	0.6829	0.6829	0.3171	0.3171	0.3171	0.3171	0.3171	0.6829	0.6829	0.6829	0.6829	0.6829	0.6829	0.3171	0.6829	0.6829	0.6829	0.6829	0.6829	0.6829	0.3171	0.3171	0.3171	0.6829	0.3171	0.3171	0.6829	0.6829	0.3171	0.6829	0.6829	0.6829	0.6829	0.6829	0.6829	0.6829	0.6829	0.6829	0.6829
S01274	0.4146	0.5366	0.5366	0.4146	0.4146	0.4146	0.4146	0.4146	0.4146	0.5366	0.5366	0.5366	0.5366	0.5366	0.5366	0.4146	0.5366	0.5366	0.5366	0.5366	0.5366	0.5366	0.4146	0.4146	0.4146	0.5366	0.4146	0.4146	0.0488	0.4146	0.4146	0.5366	0.4146	0.5366	0.5366	0.4146	0.5366	0.5366	0.5366	0.5366	0.0488
S01275	0.9756	0.9756	0.9756	0.9756	0.9756	0.9756	0.9756	0.9756	0.9756	0.9756	0.9756	0.9756	0.9756	0.9756	0.9756	0.9756	0.9756	0.9756	0.9756	0.9756	0.9756	0.9756	0.9756	0.9756	0.9756	0.9756	0.9756	0.9756	0.9756	0.9756	0.9756	0.9756	0.9756	0.9756	0.9756	0.0244	0.9756	0.9756	0.9756	0.9756	0.9756
S01276	0.6585	0.6585	0.3415	0.6585	0.6585	0.6585	0.6585	0.6585	0.6585	0.3415	0.3415	0.3415	0.6585	0.6585	0.6585	0.6585	0.3415	0.3415	0.3415	0.6585	0.3415	0.3415	0.6585	0.6585	0.6585	0.6585	0.6585	0.6585	0.3415	0.6585	0.6585	0.3415	0.6585	0.3415	0.6585	0.6585	0.6585	0.6585	0.3415	0.6585	0.3415
S01277	0.6585	0.6585	0.3415	0.6585	0.6585	0.6585	0.6585	0.6585	0.6585	0.3415	0.3415	0.3415	0.6585	0.6585	0.6585	0.6585	0.3415	0.3415	0.3415	0.6585	0.3415	0.3415	0.6585	0.6585	0.6585	0.6585	0.6585	0.6585	0.3415	0.6585	0.6585	0.3415	0.6585	0.3415	0.6585	0.6585	0.6585	0.6585	0.3415	0.6585	0.3415
S01278	0.9756	0.9756	0.9756	0.9756	0.9756	0.9756	0.9756	0.9756	0.9756	0.9756	0.9756	0.9756	0.9756	0.9756	0.9756	0.9756	0.9756	0.9756	0.9756	0.9756	0.9756	0.9756	0.9756	0.9756	0.9756	0.9756	0.9756	0.9756	0.9756	0.9756	0.9756	0.9756	0.9756	0.9756	0.9756	0.0244	0.9756	0.9756	0.9756	0.9756	0.9756
S01279	0.9268	0.9268	0.9268	0.9268	0.9268	0.9268	0.9268	0.9268	0.9268	0.9268	0.9268	0.9268	0.9268	0.9268	0.9268	0.9268	0.9268	0.9268	0.9268	0.9268	0.9268	0.9268	0.9268	0.9268	0.9268	0.9268	0.9268	0.9268	0.0732	0.9268	0.9268	0.9268	0.9268	0.9268	0.9268	0.0732	0.9268	0.9268	0.9268	0.9268	0.0732
S01280	0.9268	0.9268	0.9268	0.9268	0.9268	0.9268	0.9268	0.9268	0.9268	0.9268	0.9268	0.9268	0.9268	0.9268	0.9268	0.9268	0.9268	0.9268	0.9268	0.9268	0.9268	0.9268	0.9268	0.9268	0.9268	0.9268	0.9268	0.9268	0.0488	0.9268	0.9268	0.9268	0.9268	0.9268	0.9268	0.0244	0.9268	0.9268	0.9268	0.9268	0.0488
S01281	0.7561	0.7561	0.7561	0.7561	0.7561	0.7561	0.7561	0.7561	0.7561	0.7561	0.2439	0.7561	0.7561	0.7561	0.7561	0.7561	0.7561	0.7561	0.7561	0.7561	0.7561	0.7561	0.2439	0.2439	0.2439	0.7561	0.2439	0.2439	0.2439	0.2439	0.7561	0.7561	0.7561	0.2439	0.7561	0.7561	0.7561	0.7561	0.7561	0.7561	0.2439
S01282	0.4878	0.4878	0.4878	0.4878	0.4878	0.4878	0.4878	0.4878	0.4878	0.439	0.439	0.4878	0.439	0.4878	0.439	0.4878	0.0732	0.439	0.4878	0.439	0.4878	0.0732	0.439	0.439	0.439	0.439	0.439	0.439	0.439	0.4878	0.4878	0.4878	0.4878	0.439	0.4878	0.439	0.439	0.439	0.0732	0.4878	0.439
S01283	0.5122	0.5122	0.5122	0.5122	0.5122	0.5122	0.5122	0.5122	0.5122	0.4878	0.4878	0.5122	0.4878	0.5122	0.4878	0.5122	0.5122	0.4878	0.5122	0.4878	0.5122	0.4878	0.4878	0.4878	0.4878	0.4878	0.4878	0.4878	0.4878	0.5122	0.5122	0.5122	0.5122	0.4878	0.5122	0.4878	0.4878	0.4878	0.4878	0.5122	0.4878
S01284	0.9756	0.9756	0.9756	0.9756	0.9756	0.9756	0.9756	0.9756	0.9756	0.9756	0.9756	0.9756	0.9756	0.9756	0.9756	0.9756	0.9756	0.9756	0.9756	0.9756	0.9756	0.9756	0.9756	0.9756	0.9756	0.9756	0.9756	0.9756	0.9756	0.9756	0.9756	0.9756	0.9756	0.9756	0.9756	0.9756	0.9756	0.9756	0.9756	0.9756	0.0244
S01285	0.7317	0.7317	0.7317	0.7317	0.7317	0.7317	0.7317	0.7317	0.7317	0.2683	0.7317	0.7317	0.2683	0.7317	0.2683	0.7317	0.2683	0.2683	0.7317	0.2683	0.7317	0.7317	0.7317	0.7317	0.7317	0.2683	0.7317	0.7317	0.7317	0.7317	0.7317	0.7317	0.7317	0.7317	0.7317	0.2683	0.2683	0.2683	0.7317	0.7317	0.2683
S01286	0.9756	0.9756	0.9756	0.9756	0.9756	0.9756	0.9756	0.9756	0.9756	0.9756	0.9756	0.9756	0.9756	0.9756	0.9756	0.9756	0.9756	0.9756	0.9756	0.9756	0.9756	0.9756	0.9756	0.9756	0.9756	0.9756	0.9756	0.9756	0.9756	0.9756	0.9756	0.9756	0.9756	0.9756	0.9756	0.9756	0.9756	0.9756	0.9756	0.9756	0.0244
S01287	0.9756	0.9756	0.9756	0.9756	0.9756	0.9756	0.9756	0.9756	0.9756	0.9756	0.9756	0.9756	0.9756	0.9756	0.9756	0.9756	0.9756	0.9756	0.9756	0.9756	0.9756	0.9756	0.9756	0.9756	0.9756	0.9756	0.9756	0.9756	0.9756	0.9756	0.9756	0.9756	0.9756	0.9756	0.9756	0.9756	0.9756	0.9756	0.9756	0.9756	0.0244
S01288	0.9756	0.9756	0.9756	0.9756	0.9756	0.9756	0.9756	0.9756	0.9756	0.9756	0.9756	0.9756	0.9756	0.9756	0.9756	0.9756	0.9756	0.9756	0.9756	0.9756	0.9756	0.9756	0.9756	0.9756	0.9756	0.9756	0.9756	0.9756	0.9756	0.9756	0.9756	0.9756	0.9756	0.9756	0.9756	0.9756	0.9756	0.9756	0.9756	0.9756	0.0244
S01289	0.9512	0.9512	0.9512	0.9512	0.9512	0.9512	0.9512	0.9512	0.9512	0.9512	0.9512	0.0488	0.9512	0.0488	0.9512	0.9512	0.9512	0.9512	0.9512	0.9512	0.9512	0.9512	0.9512	0.9512	0.9512	0.9512	0.9512	0.9512	0.9512	0.9512	0.9512	0.9512	0.9512	0.9512	0.9512	0.9512	0.9512	0.9512	0.9512	0.9512	0.9512
S01290	0.7073	0.7073	0.7073	0.2927	0.7073	0.7073	0.7073	0.7073	0.7073	0.7073	0.7073	0.7073	0.7073	0.7073	0.7073	0.2927	0.7073	0.7073	0.7073	0.2927	0.7073	0.2927	0.2927	0.7073	0.7073	0.7073	0.2927	0.2927	0.2927	0.7073	0.7073	0.7073	0.7073	0.2927	0.7073	0.2927	0.2927	0.7073	0.2927	0.7073	0.7073
S01291	0.5854	0.4146	0.4146	0.5854	0.5854	0.4146	0.4146	0.5854	0.4146	0.5854	0.4146	0.5854	0.4146	0.5854	0.5854	0.4146	0.4146	0.4146	0.4146	0.5854	0.4146	0.5854	0.5854	0.5854	0.5854	0.4146	0.5854	0.5854	0.5854	0.4146	0.5854	0.4146	0.4146	0.5854	0.5854	0.5854	0.5854	0.5854	0.5854	0.5854	0.4146
S01292	0.5854	0.4146	0.4146	0.5854	0.5854	0.4146	0.4146	0.5854	0.4146	0.5854	0.4146	0.5854	0.4146	0.5854	0.5854	0.4146	0.4146	0.4146	0.4146	0.5854	0.4146	0.5854	0.5854	0.5854	0.5854	0.4146	0.5854	0.5854	0.5854	0.4146	0.5854	0.4146	0.4146	0.5854	0.5854	0.5854	0.5854	0.5854	0.5854	0.5854	0.4146
S01293	0.4634	0.4634	0.4634	0.4634	0.4634	0.4634	0.4634	0.4634	0.4634	0.5366	0.4634	0.5366	0.4634	0.5366	0.5366	0.5366	0.4634	0.4634	0.4634	0.5366	0.4634	0.5366	0.5366	0.5366	0.5366	0.4634	0.5366	0.5366	0.5366	0.4634	0.5366	0.4634	0.5366	0.5366	0.5366	0.5366	0.5366	0.5366	0.5366	0.5366	0.4634
S01294	0.4634	0.4634	0.4634	0.4634	0.4634	0.4634	0.4634	0.4634	0.4634	0.5366	0.4634	0.5366	0.4634	0.5366	0.5366	0.5366	0.4634	0.4634	0.4634	0.5366	0.4634	0.5366	0.5366	0.5366	0.5366	0.4634	0.5366	0.5366	0.5366	0.4634	0.5366	0.4634	0.5366	0.5366	0.5366	0.5366	0.5366	0.5366	0.5366	0.5366	0.4634
S01295	0.7561	0.2439	0.2439	0.7561	0.7561	0.2439	0.2439	0.7561	0.2439	0.7561	0.7561	0.7561	0.2439	0.7561	0.7561	0.7561	0.7561	0.7561	0.2439	0.7561	0.2439	0.7561	0.7561	0.7561	0.7561	0.7561	0.7561	0.7561	0.7561	0.7561	0.7561	0.2439	0.7561	0.7561	0.7561	0.7561	0.7561	0.7561	0.2439	0.7561	0.7561
S01296	0.7805	0.2195	0.2195	0.7805	0.7805	0.2195	0.2195	0.7805	0.2195	0.7805	0.7805	0.7805	0.2195	0.7805	0.7805	0.7805	0.7805	0.7805	0.2195	0.7805	0.2195	0.7805	0.7805	0.7805	0.7805	0.7805	0.7805	0.7805	0.7805	0.7805	0.7805	0.2195	0.7805	0.7805	0.7805	0.7805	0.7805	0.7805	0.7805	0.7805	0.7805
S01297	0.6829	0.2195	0.2195	0.6829	0.6829	0.2195	0.2195	0.6829	0.2195	0.6829	0.6829	0.6829	0.2195	0.6829	0.6829	0.6829	0.0976	0.6829	0.2195	0.6829	0.2195	0.6829	0.6829	0.6829	0.6829	0.6829	0.6829	0.6829	0.6829	0.6829	0.0976	0.2195	0.6829	0.6829	0.0976	0.6829	0.6829	0.6829	0.6829	0.0976	0.6829
S01298	0.7805	0.2195	0.2195	0.7805	0.7805	0.2195	0.2195	0.7805	0.2195	0.7805	0.7805	0.7805	0.2195	0.7805	0.7805	0.7805	0.7805	0.7805	0.2195	0.7805	0.2195	0.7805	0.7805	0.7805	0.7805	0.7805	0.7805	0.7805	0.7805	0.7805	0.7805	0.2195	0.7805	0.7805	0.7805	0.7805	0.7805	0.7805	0.7805	0.7805	0.7805
S01299	0.7073	0.2927	0.2927	0.7073	0.7073	0.2927	0.2927	0.7073	0.2927	0.7073	0.7073	0.7073	0.2927	0.7073	0.7073	0.7073	0.2927	0.7073	0.2927	0.7073	0.2927	0.2927	0.7073	0.7073	0.7073	0.7073	0.7073	0.7073	0.7073	0.7073	0.7073	0.2927	0.7073	0.7073	0.7073	0.7073	0.7073	0.7073	0.7073	0.2927	0.7073
S01300	0.8537	0.8537	0.8537	0.8537	0.8537	0.8537	0.8537	0.8537	0.8537	0.1463	0.8537	0.8537	0.8537	0.8537	0.1463	0.8537	0.8537	0.8537	0.8537	0.8537	0.8537	0.8537	0.1463	0.1463	0.8537	0.8537	0.1463	0.1463	0.8537	0.8537	0.8537	0.8537	0.8537	0.8537	0.8537	0.8537	0.8537	0.8537	0.8537	0.8537	0.8537
S01301	0.8537	0.8537	0.8537	0.8537	0.8537	0.8537	0.8537	0.8537	0.8537	0.1463	0.8537	0.8537	0.8537	0.8537	0.1463	0.8537	0.8537	0.8537	0.8537	0.8537	0.8537	0.8537	0.1463	0.1463	0.8537	0.8537	0.1463	0.1463	0.8537	0.8537	0.8537	0.8537	0.8537	0.8537	0.8537	0.8537	0.8537	0.8537	0.8537	0.8537	0.8537
S01302	0.561	0.439	0.439	0.561	0.561	0.439	0.439	0.561	0.439	0.439	0.561	0.561	0.561	0.561	0.439	0.439	0.561	0.561	0.561	0.561	0.439	0.439	0.439	0.439	0.561	0.561	0.439	0.439	0.561	0.439	0.439	0.439	0.561	0.561	0.439	0.561	0.561	0.561	0.561	0.561	0.561
S01303	0.8049	0.8049	0.8049	0.8049	0.8049	0.8049	0.8049	0.8049	0.8049	0.8049	0.8049	0.1951	0.8049	0.1951	0.8049	0.1951	0.1951	0.8049	0.8049	0.8049	0.8049	0.8049	0.8049	0.8049	0.8049	0.8049	0.8049	0.8049	0.8049	0.8049	0.1951	0.8049	0.8049	0.8049	0.1951	0.8049	0.8049	0.8049	0.1951	0.8049	0.1951
S01304	0.561	0.439	0.439	0.561	0.561	0.439	0.439	0.561	0.439	0.439	0.561	0.561	0.561	0.561	0.439	0.439	0.561	0.561	0.561	0.561	0.439	0.561	0.439	0.439	0.439	0.561	0.439	0.439	0.439	0.561	0.439	0.439	0.561	0.561	0.439	0.561	0.561	0.561	0.561	0.561	0.561
S01305	0.9756	0.9756	0.9756	0.9756	0.9756	0.9756	0.9756	0.9756	0.9756	0.9756	0.9756	0.9756	0.9756	0.9756	0.9756	0.9756	0.9756	0.9756	0.9756	0.9756	0.9756	0.9756	0.9756	0.9756	0.9756	0.9756	0.9756	0.9756	0.9756	0.9756	0.9756	0.9756	0.9756	0.9756	0.9756	0.9756	0.9756	0.9756	0.9756	0.0244	0.9756
S01306	0.7317	0.7317	0.7317	0.7317	0.7317	0.7317	0.7317	0.7317	0.7317	0.2195	0.7317	0.7317	0.7317	0.7317	0.2195	0.7317	0.7317	0.7317	0.7317	0.7317	0.7317	0.7317	0.2195	0.2195	0.2195	0.7317	0.2195	0.2195	0.2195	0.0488	0.7317	0.7317	0.7317	0.7317	0.2195	0.7317	0.7317	0.7317	0.7317	0.0488	0.7317
S01307	0.439	0.5122	0.5122	0.439	0.439	0.5122	0.5122	0.439	0.5122	0.5122	0.439	0.5122	0.439	0.5122	0.5122	0.439	0.439	0.439	0.439	0.439	0.5122	0.5122	0.5122	0.5122	0.5122	0.439	0.5122	0.5122	0.5122	0.5122	0.0488	0.5122	0.439	0.439	0.5122	0.439	0.439	0.439	0.439	0.5122	0.0488
S01308	0.9756	0.9756	0.9756	0.9756	0.9756	0.9756	0.9756	0.9756	0.9756	0.9756	0.9756	0.9756	0.9756	0.9756	0.9756	0.9756	0.9756	0.9756	0.9756	0.9756	0.9756	0.9756	0.9756	0.9756	0.9756	0.9756	0.9756	0.9756	0.9756	0.9756	0.9756	0.9756	0.9756	0.9756	0.9756	0.9756	0.9756	0.9756	0.9756	0.9756	0.0244
S01309	0.439	0.561	0.561	0.439	0.439	0.561	0.561	0.439	0.561	0.561	0.439	0.561	0.439	0.561	0.561	0.439	0.439	0.439	0.439	0.439	0.561	0.561	0.561	0.561	0.561	0.439	0.561	0.561	0.561	0.561	0.561	0.561	0.439	0.439	0.561	0.439	0.439	0.439	0.439	0.561	0.561
S01310	0.4634	0.4634	0.4634	0.4634	0.4634	0.4634	0.4634	0.4634	0.4634	0.4634	0.5366	0.5366	0.5366	0.5366	0.4634	0.5366	0.4634	0.5366	0.4634	0.5366	0.4634	0.4634	0.5366	0.5366	0.5366	0.5366	0.5366	0.5366	0.5366	0.4634	0.5366	0.4634	0.5366	0.5366	0.5366	0.5366	0.5366	0.5366	0.4634	0.4634	0.5366
S01311	0.4146	0.4146	0.4146	0.4146	0.4146	0.4146	0.4146	0.4146	0.4146	0.4146	0.5366	0.5366	0.5366	0.5366	0.4146	0.5366	0.4146	0.5366	0.4146	0.5366	0.4146	0.4146	0.5366	0.5366	0.5366	0.5366	0.5366	0.5366	0.5366	0.0488	0.5366	0.4146	0.5366	0.5366	0.5366	0.5366	0.5366	0.5366	0.4146	0.0488	0.5366
S01312	0.9512	0.9512	0.9512	0.9512	0.9512	0.9512	0.9512	0.9512	0.9512	0.9512	0.9512	0.9512	0.9512	0.9512	0.9512	0.9512	0.9512	0.9512	0.9512	0.9512	0.9512	0.9512	0.9512	0.9512	0.9512	0.9512	0.9512	0.9512	0.9512	0.0488	0.9512	0.9512	0.9512	0.9512	0.9512	0.9512	0.9512	0.9512	0.9512	0.0488	0.9512
S01313	0.9512	0.9512	0.9512	0.9512	0.9512	0.9512	0.9512	0.9512	0.9512	0.9512	0.9512	0.9512	0.9512	0.9512	0.9512	0.9512	0.9512	0.9512	0.9512	0.9512	0.9512	0.9512	0.9512	0.9512	0.9512	0.9512	0.9512	0.9512	0.9512	0.0488	0.9512	0.9512	0.9512	0.9512	0.9512	0.9512	0.9512	0.9512	0.9512	0.0488	0.9512
S01314	0.4146	0.4146	0.4146	0.4146	0.4146	0.4146	0.4146	0.4146	0.4146	0.4146	0.5854	0.5854	0.5854	0.5854	0.4146	0.5854	0.4146	0.5854	0.4146	0.5854	0.4146	0.4146	0.5854	0.5854	0.5854	0.5854	0.5854	0.5854	0.5854	0.5854	0.5854	0.4146	0.5854	0.5854	0.5854	0.5854	0.5854	0.5854	0.4146	0.5854	0.5854
S01315	0.4634	0.4634	0.4634	0.4634	0.4634	0.4634	0.4634	0.4634	0.4634	0.4634	0.5366	0.5366	0.5366	0.5366	0.4634	0.5366	0.4634	0.5366	0.4634	0.5366	0.4634	0.4634	0.5366	0.5366	0.5366	0.5366	0.5366	0.5366	0.5366	0.4634	0.5366	0.4634	0.5366	0.5366	0.5366	0.5366	0.5366	0.5366	0.4634	0.4634	0.5366
S01316	0.9512	0.9512	0.9512	0.9512	0.9512	0.9512	0.9512	0.9512	0.9512	0.9512	0.9512	0.9512	0.9512	0.9512	0.9512	0.9512	0.9512	0.9512	0.9512	0.9512	0.9512	0.9512	0.9512	0.9512	0.9512	0.9512	0.9512	0.9512	0.9512	0.0488	0.9512	0.9512	0.9512	0.9512	0.9512	0.9512	0.9512	0.9512	0.9512	0.0488	0.9512
S01317	0.9512	0.9512	0.9512	0.9512	0.9512	0.9512	0.9512	0.9512	0.9512	0.9512	0.9512	0.9512	0.9512	0.9512	0.9512	0.9512	0.9512	0.9512	0.9512	0.9512	0.9512	0.9512	0.9512	0.9512	0.9512	0.9512	0.9512	0.9512	0.9512	0.0488	0.9512	0.9512	0.9512	0.9512	0.9512	0.9512	0.9512	0.9512	0.9512	0.0488	0.9512
S01318	0.9512	0.9512	0.9512	0.9512	0.9512	0.9512	0.9512	0.9512	0.9512	0.9512	0.9512	0.9512	0.9512	0.9512	0.9512	0.9512	0.9512	0.9512	0.9512	0.9512	0.9512	0.9512	0.9512	0.9512	0.9512	0.9512	0.9512	0.9512	0.9512	0.0488	0.9512	0.9512	0.9512	0.9512	0.9512	0.9512	0.9512	0.9512	0.9512	0.0488	0.9512
S01319	0.9512	0.9512	0.9512	0.9512	0.9512	0.9512	0.9512	0.9512	0.9512	0.9512	0.9512	0.9512	0.9512	0.9512	0.9512	0.9512	0.9512	0.9512	0.9512	0.9512	0.9512	0.9512	0.9512	0.9512	0.9512	0.9512	0.9512	0.9512	0.9512	0.0488	0.9512	0.9512	0.9512	0.9512	0.9512	0.9512	0.9512	0.9512	0.9512	0.0488	0.9512
S01320	0.878	0.878	0.878	0.878	0.878	0.878	0.878	0.878	0.878	0.878	0.878	0.878	0.878	0.878	0.878	0.878	0.878	0.878	0.878	0.878	0.878	0.878	0.878	0.878	0.878	0.878	0.878	0.878	0.878	0.878	0.122	0.878	0.878	0.878	0.122	0.878	0.122	0.122	0.878	0.878	0.122
S01321	0.878	0.878	0.878	0.878	0.878	0.878	0.878	0.878	0.878	0.878	0.878	0.878	0.878	0.878	0.878	0.122	0.878	0.878	0.878	0.878	0.878	0.878	0.878	0.878	0.878	0.878	0.878	0.878	0.878	0.122	0.122	0.878	0.878	0.878	0.878	0.878	0.122	0.122	0.878	0.878	0.878
S01322	0.9756	0.9756	0.9756	0.9756	0.9756	0.9756	0.9756	0.9756	0.9756	0.9756	0.9756	0.9756	0.0244	0.9756	0.9756	0.9756	0.9756	0.9756	0.9756	0.9756	0.9756	0.9756	0.9756	0.9756	0.9756	0.9756	0.9756	0.9756	0.9756	0.9756	0.9756	0.9756	0.9756	0.9756	0.9756	0.9756	0.9756	0.9756	0.9756	0.9756	0.9756
S01323	0.9268	0.9268	0.9268	0.9268	0.9268	0.9268	0.9268	0.9268	0.9268	0.9268	0.9268	0.9268	0.9268	0.9268	0.9268	0.9268	0.9268	0.0732	0.9268	0.9268	0.9268	0.9268	0.9268	0.9268	0.9268	0.9268	0.9268	0.9268	0.9268	0.9268	0.9268	0.9268	0.9268	0.9268	0.0732	0.9268	0.9268	0.9268	0.9268	0.0732	0.9268
S01324	0.561	0.561	0.439	0.561	0.561	0.439	0.439	0.561	0.439	0.561	0.561	0.561	0.561	0.439	0.561	0.561	0.439	0.439	0.439	0.561	0.561	0.439	0.439	0.439	0.439	0.439	0.439	0.439	0.439	0.561	0.439	0.561	0.561	0.561	0.561	0.561	0.561	0.561	0.561	0.561	0.439
S01325	0.9756	0.9756	0.9756	0.9756	0.9756	0.9756	0.9756	0.9756	0.9756	0.9756	0.9756	0.9756	0.9756	0.9756	0.9756	0.9756	0.9756	0.9756	0.9756	0.9756	0.9756	0.9756	0.9756	0.9756	0.9756	0.9756	0.9756	0.9756	0.9756	0.9756	0.9756	0.9756	0.9756	0.9756	0.9756	0.9756	0.9756	0.9756	0.9756	0.9756	0.0244
S01326	0.9756	0.9756	0.9756	0.9756	0.9756	0.9756	0.9756	0.9756	0.9756	0.9756	0.9756	0.9756	0.9756	0.9756	0.9756	0.9756	0.9756	0.9756	0.9756	0.9756	0.9756	0.9756	0.9756	0.9756	0.9756	0.9756	0.0244	0.9756	0.9756	0.9756	0.9756	0.9756	0.9756	0.9756	0.9756	0.9756	0.9756	0.9756	0.9756	0.9756	0.9756
S01327	0.6829	0.6829	0.6829	0.6829	0.6829	0.6829	0.6829	0.6829	0.6829	0.6829	0.3171	0.6829	0.6829	0.6829	0.6829	0.6829	0.3171	0.3171	0.3171	0.6829	0.6829	0.3171	0.3171	0.3171	0.3171	0.3171	0.3171	0.3171	0.3171	0.6829	0.6829	0.6829	0.6829	0.6829	0.6829	0.3171	0.6829	0.6829	0.6829	0.6829	0.6829
S01328	0.7805	0.7805	0.7805	0.7805	0.7805	0.7805	0.7805	0.7805	0.7805	0.2195	0.7805	0.2195	0.2195	0.7805	0.2195	0.7805	0.7805	0.7805	0.7805	0.7805	0.2195	0.7805	0.7805	0.7805	0.7805	0.7805	0.7805	0.7805	0.7805	0.7805	0.7805	0.2195	0.7805	0.2195	0.7805	0.7805	0.2195	0.7805	0.7805	0.7805	0.2195
S01329	0.6829	0.6829	0.6829	0.6829	0.6829	0.6829	0.6829	0.6829	0.6829	0.6829	0.6829	0.6829	0.6829	0.6829	0.6829	0.6829	0.3171	0.3171	0.3171	0.6829	0.6829	0.3171	0.3171	0.3171	0.3171	0.3171	0.3171	0.3171	0.3171	0.6829	0.6829	0.6829	0.3171	0.6829	0.6829	0.3171	0.6829	0.6829	0.6829	0.6829	0.6829
S01330	0.8049	0.8049	0.8049	0.8049	0.8049	0.8049	0.8049	0.8049	0.8049	0.8049	0.1951	0.1951	0.8049	0.8049	0.8049	0.8049	0.8049	0.8049	0.8049	0.8049	0.1951	0.8049	0.8049	0.8049	0.8049	0.8049	0.8049	0.8049	0.8049	0.8049	0.8049	0.1951	0.8049	0.8049	0.1951	0.8049	0.1951	0.8049	0.1951	0.1951	0.8049
S01331	0.9512	0.9512	0.9512	0.9512	0.9512	0.9512	0.9512	0.9512	0.9512	0.9512	0.9512	0.0244	0.9512	0.9512	0.9512	0.9512	0.9512	0.9512	0.9512	0.9512	0.0244	0.9512	0.9512	0.9512	0.9512	0.9512	0.9512	0.9512	0.9512	0.9512	0.9512	0.9512	0.9512	0.9512	0.9512	0.9512	0.9512	0.9512	0.9512	0.9512	0.9512
S01332	0.7561	0.7561	0.7561	0.7561	0.7561	0.7561	0.7561	0.7561	0.7561	0.7561	0.7561	0.7561	0.7561	0.2439	0.7561	0.7561	0.7561	0.2439	0.7561	0.7561	0.7561	0.7561	0.2439	0.2439	0.2439	0.2439	0.2439	0.2439	0.2439	0.7561	0.7561	0.7561	0.7561	0.7561	0.7561	0.2439	0.7561	0.7561	0.7561	0.7561	0.7561
S01333	0.7073	0.7073	0.7073	0.7073	0.7073	0.7073	0.7073	0.7073	0.7073	0.7073	0.2927	0.7073	0.7073	0.2927	0.7073	0.7073	0.7073	0.2927	0.7073	0.7073	0.2927	0.7073	0.2927	0.2927	0.2927	0.2927	0.2927	0.2927	0.2927	0.7073	0.7073	0.7073	0.7073	0.7073	0.7073	0.2927	0.7073	0.7073	0.7073	0.7073	0.7073
S01334	0.7073	0.7073	0.7073	0.7073	0.7073	0.7073	0.7073	0.7073	0.7073	0.7073	0.2927	0.7073	0.7073	0.2927	0.7073	0.7073	0.7073	0.2927	0.7073	0.7073	0.2927	0.7073	0.2927	0.2927	0.2927	0.2927	0.2927	0.2927	0.2927	0.7073	0.7073	0.7073	0.7073	0.7073	0.7073	0.2927	0.7073	0.7073	0.7073	0.7073	0.7073
S01335	0.9024	0.9024	0.9024	0.9024	0.9024	0.9024	0.9024	0.9024	0.9024	0.9024	0.0976	0.9024	0.9024	0.9024	0.9024	0.9024	0.9024	0.9024	0.9024	0.9024	0.0976	0.9024	0.9024	0.9024	0.9024	0.9024	0.9024	0.9024	0.9024	0.9024	0.0976	0.9024	0.9024	0.0976	0.9024	0.9024	0.9024	0.9024	0.9024	0.9024	0.9024
S01336	0.9268	0.9268	0.9268	0.9268	0.9268	0.9268	0.9268	0.9268	0.9268	0.0732	0.9268	0.9268	0.0732	0.9268	0.9268	0.9268	0.9268	0.9268	0.9268	0.9268	0.9268	0.9268	0.9268	0.9268	0.9268	0.9268	0.9268	0.9268	0.9268	0.9268	0.9268	0.9268	0.9268	0.9268	0.9268	0.0732	0.9268	0.9268	0.9268	0.9268	0.9268
S01337	0.4878	0.4878	0.4878	0.4878	0.4878	0.4878	0.4878	0.4878	0.4878	0.4878	0.4878	0.5122	0.4878	0.4878	0.5122	0.5122	0.5122	0.5122	0.5122	0.5122	0.4878	0.5122	0.5122	0.5122	0.5122	0.5122	0.5122	0.5122	0.5122	0.4878	0.4878	0.5122	0.5122	0.4878	0.5122	0.5122	0.4878	0.4878	0.5122	0.5122	0.4878
S01338	0.9756	0.9756	0.9756	0.9756	0.9756	0.9756	0.9756	0.9756	0.9756	0.9756	0.9756	0.9756	0.9756	0.9756	0.9756	0.9756	0.9756	0.9756	0.9756	0.9756	0.9756	0.9756	0.9756	0.9756	0.9756	0.9756	0.9756	0.9756	0.9756	0.9756	0.9756	0.9756	0.9756	0.9756	0.9756	0.9756	0.9756	0.9756	0.9756	0.9756	0.0244
S01339	0.9756	0.9756	0.9756	0.9756	0.9756	0.9756	0.9756	0.9756	0.9756	0.9756	0.9756	0.9756	0.9756	0.9756	0.9756	0.9756	0.9756	0.9756	0.9756	0.9756	0.9756	0.9756	0.9756	0.9756	0.9756	0.9756	0.9756	0.9756	0.9756	0.9756	0.9756	0.9756	0.9756	0.9756	0.9756	0.9756	0.9756	0.9756	0.9756	0.9756	0.0244
S01340	0.878	0.878	0.878	0.878	0.878	0.878	0.878	0.878	0.878	0.878	0.878	0.122	0.878	0.878	0.878	0.878	0.878	0.122	0.878	0.878	0.122	0.878	0.878	0.878	0.878	0.878	0.878	0.878	0.878	0.878	0.122	0.878	0.878	0.122	0.878	0.878	0.878	0.878	0.878	0.878	0.878
S01341	0.8049	0.8049	0.8049	0.8049	0.8049	0.8049	0.8049	0.8049	0.8049	0.8049	0.1951	0.1951	0.8049	0.1951	0.8049	0.8049	0.8049	0.1951	0.8049	0.8049	0.1951	0.8049	0.8049	0.8049	0.8049	0.8049	0.8049	0.8049	0.8049	0.8049	0.1951	0.8049	0.8049	0.1951	0.8049	0.8049	0.8049	0.8049	0.8049	0.8049	0.1951
S01342	0.9756	0.9756	0.9756	0.9756	0.9756	0.9756	0.9756	0.9756	0.9756	0.9756	0.9756	0.9756	0.9756	0.9756	0.9756	0.9756	0.9756	0.9756	0.9756	0.9756	0.9756	0.9756	0.9756	0.9756	0.9756	0.9756	0.9756	0.9756	0.9756	0.9756	0.9756	0.9756	0.9756	0.9756	0.9756	0.9756	0.9756	0.9756	0.9756	0.9756	0.0244
S01343	0.9756	0.9756	0.9756	0.9756	0.9756	0.9756	0.9756	0.9756	0.9756	0.9756	0.9756	0.9756	0.9756	0.9756	0.9756	0.9756	0.9756	0.9756	0.9756	0.9756	0.9756	0.9756	0.9756	0.9756	0.9756	0.9756	0.9756	0.9756	0.9756	0.9756	0.9756	0.9756	0.9756	0.9756	0.9756	0.9756	0.9756	0.9756	0.9756	0.9756	0.0244
S01344	0.2195	0.2195	0.7805	0.2195	0.7805	0.7805	0.7805	0.2195	0.7805	0.7805	0.7805	0.7805	0.7805	0.2195	0.7805	0.7805	0.7805	0.7805	0.7805	0.7805	0.2195	0.7805	0.7805	0.7805	0.7805	0.7805	0.7805	0.7805	0.7805	0.7805	0.7805	0.7805	0.7805	0.7805	0.7805	0.7805	0.7805	0.7805	0.2195	0.2195	0.2195
S01345	0.878	0.878	0.878	0.122	0.878	0.878	0.878	0.878	0.878	0.878	0.878	0.878	0.878	0.122	0.878	0.878	0.878	0.878	0.878	0.878	0.122	0.878	0.878	0.878	0.878	0.878	0.878	0.878	0.878	0.878	0.878	0.878	0.878	0.878	0.878	0.878	0.878	0.878	0.878	0.122	0.122
S01346	0.9512	0.9512	0.9512	0.9512	0.9512	0.9512	0.9512	0.9512	0.9512	0.9512	0.9512	0.9512	0.9512	0.9512	0.9512	0.9512	0.9512	0.9512	0.9512	0.9512	0.9512	0.9512	0.9512	0.9512	0.9512	0.9512	0.9512	0.9512	0.9512	0.9512	0.9512	0.9512	0.9512	0.0488	0.0488	0.9512	0.9512	0.9512	0.9512	0.9512	0.9512
S01347	0.9512	0.9512	0.9512	0.9512	0.9512	0.9512	0.9512	0.9512	0.9512	0.9512	0.9512	0.9512	0.9512	0.9512	0.9512	0.9512	0.9512	0.9512	0.9512	0.9512	0.0488	0.9512	0.9512	0.9512	0.9512	0.9512	0.9512	0.9512	0.9512	0.9512	0.9512	0.9512	0.9512	0.9512	0.9512	0.9512	0.9512	0.9512	0.9512	0.0488	0.9512
S01348	0.8293	0.8293	0.8293	0.8293	0.8293	0.8293	0.8293	0.8293	0.8293	0.8293	0.8293	0.8293	0.8293	0.8293	0.8293	0.8293	0.8293	0.8293	0.8293	0.8293	0.1707	0.8293	0.8293	0.8293	0.8293	0.8293	0.8293	0.8293	0.8293	0.8293	0.8293	0.8293	0.8293	0.1707	0.1707	0.8293	0.1707	0.1707	0.1707	0.1707	0.8293
S01349	0.7317	0.7317	0.2683	0.2683	0.2683	0.2683	0.2683	0.7317	0.2683	0.2683	0.7317	0.2683	0.2683	0.7317	0.2683	0.7317	0.7317	0.7317	0.7317	0.7317	0.7317	0.7317	0.7317	0.7317	0.7317	0.7317	0.7317	0.7317	0.7317	0.7317	0.7317	0.2683	0.7317	0.7317	0.7317	0.7317	0.7317	0.7317	0.7317	0.7317	0.7317
S01350	0.7317	0.7317	0.2683	0.2683	0.2683	0.2683	0.2683	0.7317	0.2683	0.2683	0.7317	0.2683	0.2683	0.7317	0.2683	0.7317	0.7317	0.7317	0.7317	0.7317	0.7317	0.7317	0.7317	0.7317	0.7317	0.7317	0.7317	0.7317	0.7317	0.7317	0.7317	0.2683	0.7317	0.7317	0.7317	0.7317	0.7317	0.7317	0.7317	0.7317	0.7317
S01351	0.6098	0.6098	0.6098	0.6098	0.6098	0.6098	0.6098	0.6098	0.6098	0.6098	0.6098	0.6098	0.6098	0.3902	0.6098	0.3902	0.3902	0.3902	0.3902	0.3902	0.6098	0.3902	0.3902	0.3902	0.3902	0.3902	0.3902	0.3902	0.3902	0.6098	0.6098	0.6098	0.3902	0.6098	0.6098	0.3902	0.6098	0.6098	0.6098	0.6098	0.6098
S01352	0.878	0.878	0.878	0.878	0.878	0.878	0.878	0.878	0.878	0.122	0.878	0.122	0.122	0.878	0.122	0.878	0.878	0.878	0.878	0.878	0.878	0.878	0.878	0.878	0.878	0.878	0.878	0.878	0.878	0.878	0.122	0.878	0.878	0.878	0.878	0.878	0.878	0.878	0.878	0.878	0.878
S01353	0.8293	0.8293	0.8293	0.8293	0.8293	0.8293	0.8293	0.8293	0.8293	0.1707	0.8293	0.1707	0.1707	0.8293	0.1707	0.8293	0.8293	0.8293	0.8293	0.8293	0.8293	0.8293	0.8293	0.8293	0.8293	0.8293	0.8293	0.8293	0.8293	0.8293	0.1707	0.1707	0.8293	0.8293	0.8293	0.1707	0.8293	0.8293	0.8293	0.8293	0.8293
S01354	0.4634	0.4634	0.5366	0.4634	0.4634	0.5366	0.5366	0.4634	0.5366	0.4634	0.4634	0.4634	0.4634	0.5366	0.4634	0.5366	0.5366	0.5366	0.5366	0.5366	0.4634	0.5366	0.5366	0.5366	0.5366	0.5366	0.5366	0.5366	0.5366	0.5366	0.4634	0.4634	0.5366	0.4634	0.4634	0.5366	0.4634	0.4634	0.4634	0.5366	0.4634
S01355	0.439	0.439	0.561	0.439	0.439	0.561	0.561	0.439	0.561	0.439	0.439	0.439	0.439	0.561	0.439	0.561	0.561	0.561	0.561	0.561	0.439	0.561	0.561	0.561	0.561	0.561	0.561	0.561	0.561	0.561	0.439	0.439	0.561	0.439	0.439	0.561	0.439	0.439	0.439	0.561	0.561
S01356	0.4634	0.4634	0.5122	0.4634	0.4634	0.5122	0.5122	0.4634	0.5122	0.4634	0.4634	0.4634	0.4634	0.5122	0.4634	0.5122	0.5122	0.5122	0.5122	0.5122	0.4634	0.5122	0.5122	0.5122	0.5122	0.5122	0.0244	0.5122	0.5122	0.5122	0.4634	0.4634	0.5122	0.4634	0.4634	0.5122	0.4634	0.4634	0.4634	0.5122	0.4634
S01357	0.2927	0.7073	0.7073	0.2927	0.2927	0.7073	0.7073	0.2927	0.7073	0.2927	0.7073	0.2927	0.7073	0.7073	0.2927	0.7073	0.7073	0.7073	0.7073	0.7073	0.2927	0.7073	0.7073	0.7073	0.7073	0.7073	0.7073	0.7073	0.7073	0.7073	0.7073	0.2927	0.7073	0.2927	0.2927	0.7073	0.7073	0.7073	0.7073	0.7073	0.2927
S01358	0.2927	0.7073	0.7073	0.2927	0.2927	0.7073	0.7073	0.2927	0.7073	0.2927	0.7073	0.2927	0.7073	0.7073	0.2927	0.7073	0.7073	0.7073	0.7073	0.7073	0.2927	0.7073	0.7073	0.7073	0.7073	0.7073	0.7073	0.7073	0.7073	0.7073	0.7073	0.2927	0.7073	0.2927	0.2927	0.7073	0.7073	0.7073	0.7073	0.7073	0.2927
S01359	0.6098	0.6098	0.6098	0.6098	0.6098	0.6098	0.6098	0.6098	0.6098	0.6098	0.6098	0.6098	0.6098	0.3902	0.6098	0.3902	0.3902	0.6098	0.3902	0.3902	0.6098	0.3902	0.3902	0.3902	0.3902	0.3902	0.3902	0.3902	0.3902	0.6098	0.3902	0.6098	0.3902	0.6098	0.6098	0.3902	0.6098	0.6098	0.6098	0.6098	0.6098
S01360	0.2927	0.7073	0.7073	0.2927	0.2927	0.7073	0.7073	0.2927	0.7073	0.2927	0.7073	0.7073	0.7073	0.7073	0.2927	0.7073	0.7073	0.7073	0.7073	0.7073	0.2927	0.7073	0.7073	0.7073	0.7073	0.7073	0.7073	0.7073	0.7073	0.7073	0.2927	0.2927	0.7073	0.2927	0.2927	0.7073	0.7073	0.7073	0.7073	0.7073	0.2927
[truncated: 1,368 more rows]
